# Supplementary material for: Interspecies hybridization as a route of accessory chromosome origin in fungal pathogens
Source: mBio. 2026 Feb 24;17(4):e03468-25. doi: 10.1128/mbio.03468-25 (PMC13059725; doi:10.1128/mbio.03468-25)
Supplement: Supplemental tables part 1 — Tables S1 to S7. [file mbio.03468-25-s0003.xlsx]

## Sheet: TableS1
Table S1. Summary metrics of the long-read genome assemblies used in this study.
Assembly metrices were accessed with the software Quast (Gurevich A, Saveliev V, Vyahhi N, Tesler G. 2013, Bioinformatics 29:1072–1075).
Isolate	IPO323	Zt469 (new version)	Zt469 (previous version)	Zt05	Zt10	Za17	Za100	Zp13	Zb87	Zpa63
Species	Zymoseptoria tritici	Zymoseptoria tritici	Zymoseptoria tritici	Zymoseptoria tritici	Zymoseptoria tritici	Zymoseptoria ardabiliae	Zymoseptoria ardabiliae	Zymoseptoria pseudotritici	Zymoseptoria brevis	Zymoseptoria passerinii
Origin	Netherlands	Iran, East Azarbaijan province	Iran, East Azarbaijan province	Denmark	Iran, Ilam province	Iran, ﻿Ardabil province	Iran, ﻿Ardabil province	Iran, Ardabil province	Iran	United States of America
Host	Triticum aestivum	Aegilops spp.	Aegilops spp.	Triticum aestivum	Triticum aestivum	Lolium perenne	Agropyrum tauri	Dactylis glomerata	Phalaris paradoxa	Hordeum vulgare
Year of isolation	1984	2018	2018	2004	2001	2004	2011	2004	NA	NA
Number of contigs	21	45	128	30	19	50	38	42	29	103
Number of contigs with telomeric repeats in both ends	21	13	13	12	19	0	10	5	9	0
Total assembly length (bp)	39,686,251	40,151,964	42,964,554	41,240,984	39,248,105	38,100,668	41,384,339	40,312,446	41,586,671	41,398,787
N50	2,674,951	1,984,119	1,984,119	2,454,671	2,925,395	1,156,695	1,677,216	2,115,121	2,744,794	737.698
L50	6	7	7	6	5	11	9	7	7	18
Largest contig length (bp)	6,088,797	6,531,927	6,531,927	6,256,379	6,591,773	3,143,552	3,658,090	5,901,476	4,403,518	2,525,722
GC (%)	52.14	51.32	50.08	51.94	51.77	51.42	51.34	51.6	49.97	49.71
Number of genes	11.839	12.264	NA	12.386	11.991	11.463	12.401	11.661	11.48	10.528
Repeat content (%)	16.62	17.91	NA	19.9	16.5	18.2	16.34	20.8	29.2	31.4
Reference for genome assembly*	Goodwin et al., 2011	This study	Möller et al., 2021	Feurtey et al., 2020	Feurtey et al., 2020	Feurtey et al., 2020	This study	Feurtey et al., 2020	Feurtey et al., 2020	Feurtey et al., 2020
NA = Not Available

## Sheet: TableS2
Table S2. Conditions and thresholds used for gene categories classification.
In order to classify gene models into categories involved in host-pathogen interactions as e.g. candidates effectors and CAZymes, we used individual tools thresholds recommended by the Predector software (Jones DAB, Rozano L, Debler JW, Mancera RL, Moolhuijzen PM, Hane JK. 2021, Sci Rep 11:1–13, https://doi.org/10.1038/s41598-021-99363-0). “Small Secreted Proteins (SSPs)” category also followed t…
Gene category	Conditions and thresholds
Small Secreted Protein (SSP)	Protein has signal peptide; protein is marked as secreted; protein has none or maximum 1 transmembrane domain; protein has 300 or less aminoacid residues and protein is not classified as candidate effector, CAZyme or as belonging to a BGC
Effector	Protein has signal peptide; protein is marked as secreted; protein has none or maximum 1 transmembrane domain; EffectorP1 score > 0.5; EffectorP2 score > 0.6; EffectorP3 score > 0.5 (cytoplasmic and/or apoplastic); Protein has no matches in dbcan2 and does not belong to a BGC
Carbohydrate-degrading enzyme (CAZyme)	Proteins with dbcan2 matches and does not belong to a BGC
Biosynthetic Gene Cluster (BGC)	Proteins with AntiSMASH v.6 (fungal version) matches
Other	All proteins not classified into any category above

## Sheet: TableS3
Table S3. Summary of gene models, functional annotations and gene expression in vitro and in planta during four infection stages in Zt469.
Functional annotations were based on several prediction tools as Predector (Jones DAB, Rozano L, Debler JW, Mancera RL, Moolhuijzen PM, Hane JK. 2021, Sci Rep 11:1–13, https://doi.org/10.1038/s41598-021-99363-0), eggnog-mapper (Huerta-Cepas J, Forslund K, Coelho LP, Szklarczyk D, Jensen LJ, Von Mering C, Bork P. 2017, Mol Biol Evol 34:2115–2122, https://doi.org/ 10.1093/molbev/msx148) and Antisma…
Gene_ID	TPM_log_vitro	TPM_log_7dpi	TPM_log_10dpi	TPM_log_15dpi	TPM_log_21dpi	effectorp1	effectorp2	effectorp3_cytoplasmic	effectorp3_apoplastic	effectorp3_noneffector	effector_score	effector_matches	phibase_genes	phibase_ids	dbcan_matches	deepredeff_fungi	apoplastp	is_secreted	any_signal_peptide	single_transmembrane	multiple_transmembrane	molecular_weight	residue_number	pfam_ids	pfam_names	COG_category	Description	GOs	KEGG_ko	KEGG_Pathway	KEGG_Module	AntiSMASH_Function
Zt469_000000F_arrow_0001	5.1995	6.45587	6.32958	6.80486	6.02577	0	0.029	.	.	0.614	-3.359	.	.	.	GT34	0.348	0.05	No	No	Yes	No	71761.7	614	PF05637	Glyco_transf_34	GM	Glycosyltransferase family 34 protein	GO:0000009,GO:0000030,GO:0000032,GO:0000136,GO:0000137,GO:0000139,GO:0000278,GO:0000281,GO:0000910,GO:0000917,GO:0003674,GO:0003824,GO:0005575,GO:0005622,GO:0005623,GO:0005737,GO:0005783,GO:0005794,GO:0005795,GO:0006056,GO:0006057,GO:0006464,GO:0006486,GO:0006487,GO:0006807,GO:0007049,GO:0008150,GO:0008152,GO:0008378,GO:0009058,GO:0009059,GO:0009100,GO:0009101,GO:0009272,GO:0009987,GO:0012505,GO:…	ko:K05531	ko00513,ko01100,map00513,map01100	M00074	-
Zt469_000000F_arrow_0002	8.09808	8.02588	8.35224	9.37012	7.60247	0	0.011	.	.	0.898	-3.464	.	.	.	.	0.898	0.27	No	No	No	Yes	64895.1	594	PF00324	AA_permease	E	Amino acid permease	-	ko:K16261	-	-	-
Zt469_000000F_arrow_0003	2.63117	3.01639	4.39017	5.03085	2.71928	0.001	0.214	0.706	.	.	-2.868	.	.	.	.	0.705	0.1	No	No	No	No	39980	374	PF12511	DUF3716	-	-	-	-	-	-	-
Zt469_000000F_arrow_0004	5.22481	4.90847	5.10646	6.3312	6.21372	0	0.336	0.84	.	.	-3.346	.	.	.	.	0.943	0.01	No	No	No	No	37902	335	PF04427	Brix	J	Brix	GO:0000027,GO:0000460,GO:0000463,GO:0000466,GO:0000470,GO:0003674,GO:0003676,GO:0003723,GO:0005488,GO:0005575,GO:0005622,GO:0005623,GO:0005634,GO:0005730,GO:0005732,GO:0006139,GO:0006364,GO:0006396,GO:0006725,GO:0006807,GO:0006996,GO:0008097,GO:0008150,GO:0008152,GO:0008312,GO:0009987,GO:0010467,GO:0016043,GO:0016070,GO:0016072,GO:0019843,GO:0022607,GO:0022613,GO:0022618,GO:0030684,GO:0030687,GO:…	ko:K14847	-	-	-
Zt469_000000F_arrow_0005	6.97848	5.83034	6.22528	6.93048	7.07707	0.012	0.051	.	.	0.819	-1.82	.	.	.	.	0.131	0.09	No	No	No	No	29225.9	272	PF00462,PF00085	Glutaredoxin,Domain:Thioredoxin	O	Glutaredoxin	GO:0001085,GO:0001102,GO:0003674,GO:0003824,GO:0005488,GO:0005515,GO:0005575,GO:0005622,GO:0005623,GO:0005634,GO:0005737,GO:0005829,GO:0006790,GO:0006807,GO:0006873,GO:0006875,GO:0006879,GO:0006950,GO:0006979,GO:0006996,GO:0007010,GO:0008104,GO:0008134,GO:0008150,GO:0008152,GO:0009893,GO:0009987,GO:0010467,GO:0010604,GO:0010638,GO:0015036,GO:0015037,GO:0015038,GO:0016043,GO:0016226,GO:0016491,GO:…	-	-	-	-
Zt469_000000F_arrow_0006	0	0	0	0	0	1	0.773	0.872	0.839	.	-1.159	.	.	.	.	0.975	0.48	No	No	No	No	17349.5	157	.	.	-	-	-	-	-	-	-
Zt469_000000F_arrow_0007	3.71092	5.22778	5.63962	6.00066	4.33822	0	0.01	.	.	0.878	-2.375	.	.	.	GH3	0.227	0.23	No	No	No	No	60612.2	552	PF00933	Glyco_hydro_3	G	Glycosyl hydrolase family 3 N terminal domain	GO:0000272,GO:0003674,GO:0003824,GO:0004553,GO:0005575,GO:0005623,GO:0005886,GO:0005975,GO:0005976,GO:0008150,GO:0008152,GO:0008422,GO:0009056,GO:0009057,GO:0009251,GO:0015926,GO:0016020,GO:0016052,GO:0016787,GO:0016798,GO:0043170,GO:0044042,GO:0044238,GO:0044464,GO:0071704,GO:0071944,GO:1901575	-	-	-	-
Zt469_000000F_arrow_0008	3.64627	5.28533	5.68758	5.9931	1.82217	0	0.158	.	.	0.949	-3.196	.	.	.	.	0.095	0.15	No	No	No	Yes	43084.1	391	.	.	-	-	-	-	-	-	-
Zt469_000000F_arrow_0009	3.50435	3.65729	2.89543	3.27198	2.77579	0	0.012	.	.	0.947	-2.819	.	.	.	.	0.769	0.05	Yes	Yes	No	No	58524	513	PF00067	p450	Q	Belongs to the cytochrome P450 family	-	-	-	-	-
Zt469_000000F_arrow_0010	3.11076	3.08958	2.93475	3.82679	2.20336	0.049	0.396	.	.	0.696	-1.023	.	.	.	.	0.638	0.59	No	No	No	No	32942.3	309	PF00106	adh_short	Q	Enoyl-(Acyl carrier protein) reductase	-	-	-	-	-
Zt469_000000F_arrow_0011	7.05771	4.18442	3.6836	2.58972	1.99765	0	0.01	.	.	0.882	-0.674	.	.	.	.	0.675	0.71	Yes	Yes	No	No	514025	5345	.	.	-	-	-	-	-	-	-
Zt469_000000F_arrow_0012	0.565859	2.27239	1.68002	1.52693	3.18046	0	0.029	.	.	0.918	-0.696	.	.	.	AA8	0.848	0.39	No	Yes	No	Yes	55332.1	501	PF16010,PF03188	CDH-cyt,Family:Cytochrom_B561	P	Eukaryotic cytochrome b561	-	-	-	-	-
Zt469_000000F_arrow_0013	4.87514	4.22656	3.73253	3.68912	5.08122	0	0.173	0.695	.	.	-3.346	.	.	.	.	0.873	0.01	No	No	No	No	50070.9	445	PF01149,PF06831	Fapy_DNA_glyco,Domain:H2TH	L	Formamidopyrimidine-DNA glycosylase N-terminal domain	-	ko:K10563	ko03410,map03410	-	-
Zt469_000000F_arrow_0014	3.52027	2.63834	1.35754	1.99862	1.84865	0	0.03	.	.	0.96	0.715	.	.	.	.	0.218	0.37	Yes	Yes	No	No	43917.3	406	PF00491	Arginase	G	Belongs to the arginase family	GO:0003674,GO:0003824,GO:0005488,GO:0006082,GO:0006520,GO:0006807,GO:0008150,GO:0008152,GO:0008783,GO:0009987,GO:0016787,GO:0016810,GO:0016813,GO:0019627,GO:0019752,GO:0030145,GO:0034641,GO:0043167,GO:0043169,GO:0043436,GO:0043603,GO:0044237,GO:0044238,GO:0044281,GO:0046872,GO:0046914,GO:0071704,GO:0071941,GO:1901564	ko:K01480	ko00330,ko01100,map00330,map01100	M00133	-
Zt469_000000F_arrow_0015	5.26489	5.04042	4.6244	4.69611	3.4088	0	0.012	.	.	0.873	-3.28	.	.	.	.	0.409	0.02	No	No	No	No	55115.5	498	PF12697	Abhydrolase_6	S	Serine aminopeptidase, S33	-	ko:K00626	ko00071,ko00072,ko00280,ko00310,ko00362,ko00380,ko00620,ko00630,ko00640,ko00650,ko00720,ko00900,ko01100,ko01110,ko01120,ko01130,ko01200,ko01212,ko02020,map00071,map00072,map00280,map00310,map00362,map00380,map00620,map00630,map00640,map00650,map00720,map00900,map01100,map01110,map01120,map01130,map01200,map01212,map02020	M00088,M00095,M00373,M00374,M00375	-
Zt469_000000F_arrow_0016	1.61636	1.43668	0.653705	0.358644	0.622643	0.002	0.196	.	.	0.65	-3.346	.	.	.	.	0.997	0.02	No	No	No	No	39081.2	343	.	.	-	-	-	-	-	-	-
Zt469_000000F_arrow_0017	4.38352	3.45176	3.03717	2.43234	3.63554	0.087	0.088	.	.	0.777	-3.121	.	.	.	.	0.692	0.11	No	No	No	Yes	16704.6	145	PF12716	Apq12	S	Nuclear pore assembly and biogenesis	-	-	-	-	-
Zt469_000000F_arrow_0018	4.2028	3.57234	3.80686	3.49128	3.7581	0	0.01	.	.	0.921	-2.48	MoCDIP6	.	.	.	0.173	0.18	No	No	No	No	64243.6	587	PF01302	CAP_GLY	O	CAP_GLY	GO:0003674,GO:0005488,GO:0005515,GO:0005575,GO:0005622,GO:0005623,GO:0005737,GO:0006457,GO:0007021,GO:0008092,GO:0008150,GO:0009987,GO:0015631,GO:0016043,GO:0022607,GO:0032991,GO:0034622,GO:0043014,GO:0043933,GO:0044085,GO:0044424,GO:0044464,GO:0065003,GO:0071840,GO:1990727	ko:K21768	-	-	-
Zt469_000000F_arrow_0019	5.87295	4.29407	3.85113	4.64038	5.40107	0.768	0.51	0.956	.	.	-3.263	.	.	.	.	0.807	0.06	No	No	No	No	13385.4	119	PF01920	Coiled-coil:Prefoldin_2	O	Prefoldin subunit	GO:0005575,GO:0005622,GO:0005623,GO:0005737,GO:0006457,GO:0006996,GO:0007010,GO:0007021,GO:0008150,GO:0009987,GO:0016043,GO:0016272,GO:0022607,GO:0032991,GO:0034622,GO:0043933,GO:0044085,GO:0044424,GO:0044464,GO:0065003,GO:0071840	ko:K09548	-	-	-
Zt469_000000F_arrow_0020	5.41261	4.62926	4.8291	4.08497	5.55598	0	0.051	.	.	0.904	-3.265	.	.	.	.	0.36	0.23	No	No	No	Yes	37705.9	324	PF05875	Ceramidase	I	Ceramidase	GO:0000322,GO:0000323,GO:0000324,GO:0000329,GO:0003674,GO:0003824,GO:0004553,GO:0005575,GO:0005622,GO:0005623,GO:0005737,GO:0005773,GO:0005774,GO:0005783,GO:0005938,GO:0006629,GO:0006643,GO:0006665,GO:0006672,GO:0006807,GO:0008150,GO:0008152,GO:0008610,GO:0009056,GO:0009058,GO:0009987,GO:0012505,GO:0016020,GO:0016021,GO:0016042,GO:0016410,GO:0016740,GO:0016746,GO:0016747,GO:0016787,GO:0016798,GO:…	ko:K04711,ko:K05848	ko00600,ko01100,map00600,map01100	-	-
Zt469_000000F_arrow_0021	4.24249	5.38878	4.81233	5.24559	3.6769	0	0.01	.	.	0.506	-2.956	.	.	.	.	0.276	0	No	No	No	Yes	345185	3101	PF04082	Fungal_trans	S	myosin class II heavy chain	-	-	-	-	-
Zt469_000000F_arrow_0022	5.6395	4.69275	4.47418	4.24054	4.44793	0	0.062	.	.	0.827	-2.018	.	.	.	.	0.192	0.46	No	No	Yes	No	34570.9	327	PF00153	Mito_carr	C	Mitochondrial carrier required for the biosynthesis of heme, possibly by facilitating 5-aminolevulinate (ALA) production. May act by importing glycine into mitochondria or by exchanging glycine for ALA across the mitochondrial inner membrane	GO:0003333,GO:0003674,GO:0005215,GO:0005326,GO:0005342,GO:0005575,GO:0005622,GO:0005623,GO:0005737,GO:0005739,GO:0005740,GO:0005743,GO:0006725,GO:0006778,GO:0006779,GO:0006783,GO:0006807,GO:0006810,GO:0006811,GO:0006812,GO:0006820,GO:0006836,GO:0006839,GO:0006855,GO:0006865,GO:0008150,GO:0008152,GO:0008324,GO:0008509,GO:0008514,GO:0009058,GO:0009987,GO:0015075,GO:0015171,GO:0015175,GO:0015179,GO:…	ko:K15118	-	-	-
Zt469_000000F_arrow_0023	4.26451	4.73117	4.55737	4.20528	2.81273	0	0.349	.	.	0.6	-1.555	.	.	.	.	0.074	0.56	Yes	Yes	No	No	42145.1	392	PF07992	Pyr_redox_2	C	Pyridine nucleotide-disulphide oxidoreductase	-	-	-	-	-
Zt469_000000F_arrow_0024	4.88537	3.51683	2.55086	3.58441	5.23444	0	0.043	.	.	0.781	-1.914	.	.	.	.	0.858	0.07	No	No	No	No	55763.9	502	PF00388	PI-PLC-X	S	Phosphatidylinositol-specific phospholipase C, X domain	-	ko:K01771	ko00562,map00562	-	-
Zt469_000000F_arrow_0025	5.56948	5.20561	4.52742	5.09062	5.22641	0	0.031	0.628	.	.	-2.696	.	.	.	.	0.783	0.04	No	No	No	No	54489.4	492	PF04004	Leo1	S	Leo1-like protein	-	ko:K15177	-	-	-
Zt469_000000F_arrow_0026	10.6365	8.50973	9.25564	6.53671	7.63987	0.954	0.709	.	0.859	.	2.297	.	.	.	.	0.973	0.56	Yes	Yes	No	No	17596.7	163	.	.	-	-	-	-	-	-	-
Zt469_000000F_arrow_0027	5.93978	5.81174	5.37045	5.5924	6.17082	0	0.069	.	.	0.528	-3.346	CgEP1	.	.	.	0.785	0.02	No	No	No	No	96942.9	854	PF12569,PF13181	NatA_aux_su,Repeat:TPR_8	B	NMDA receptor-regulated protein 1	GO:0003674,GO:0005575,GO:0005622,GO:0005623,GO:0005737,GO:0005739,GO:0006464,GO:0006473,GO:0006474,GO:0006807,GO:0008047,GO:0008150,GO:0008152,GO:0009893,GO:0009987,GO:0010467,GO:0010468,GO:0010604,GO:0010628,GO:0010698,GO:0017196,GO:0018193,GO:0018206,GO:0019222,GO:0019538,GO:0030234,GO:0031248,GO:0031323,GO:0031325,GO:0031365,GO:0031399,GO:0031401,GO:0031414,GO:0031415,GO:0032268,GO:0032270,GO:…	ko:K20792	-	-	-
Zt469_000000F_arrow_0028	5.24429	5.43653	4.94044	5.49826	5.78949	0.003	0.252	0.71	.	.	-2.864	.	.	.	.	0.883	0.03	No	No	No	No	38290.4	350	PF08701	GN3L_Grn1	S	GNL3L/Grn1 putative GTPase	GO:0000054,GO:0000055,GO:0000166,GO:0000463,GO:0000470,GO:0001882,GO:0001883,GO:0003674,GO:0003676,GO:0003723,GO:0003729,GO:0003824,GO:0003924,GO:0005488,GO:0005525,GO:0005575,GO:0005622,GO:0005623,GO:0005634,GO:0005730,GO:0006139,GO:0006364,GO:0006396,GO:0006403,GO:0006405,GO:0006611,GO:0006725,GO:0006807,GO:0006810,GO:0006886,GO:0006913,GO:0008104,GO:0008150,GO:0008152,GO:0009987,GO:0010467,GO:…	ko:K14538	ko03008,map03008	-	-
Zt469_000000F_arrow_0029	2.26307	3.84803	3.23005	3.46229	2.51894	0	0.01	.	.	0.831	-1.73	.	.	.	.	0.955	0.08	No	No	No	No	59013.4	530	PF00144,PF11954	Beta-lactamase,DUF3471	V	Beta-lactamase	-	-	-	-	-
Zt469_000000F_arrow_0030	4.33787	6.14036	5.77093	5.10311	3.18094	0.002	0.175	0.828	.	.	-2.315	PsAvr1a	.	.	.	0.052	0.04	No	No	No	No	15528.3	134	.	.	-	-	-	-	-	-	-
Zt469_000000F_arrow_0031	3.2206	5.25517	4.20559	4.20025	2.14815	0	0.126	0.642	.	.	-3.378	.	.	.	.	0.973	0.01	No	No	No	No	43599.1	381	.	.	-	-	-	-	-	-	-
Zt469_000000F_arrow_0032	3.60765	4.24401	3.5125	4.07835	2.52791	0	0.01	.	.	0.988	-3.181	.	.	.	.	0.026	0	No	No	No	No	140441	1255	PF11715	Nup160	UY	Nucleoporin Nup120/160	-	ko:K14303	ko03013,map03013	M00427	-
Zt469_000000F_arrow_0033	5.21514	4.66415	4.3227	3.67544	4.84392	0.001	0.316	.	.	0.662	-1.422	.	.	.	.	0.905	0.3	No	No	No	No	37948.1	349	PF08423	Rad51	L	Required both for recombination and for the repair of DNA damage caused by X-rays	GO:0000003,GO:0000018,GO:0000150,GO:0000166,GO:0000217,GO:0000228,GO:0000278,GO:0000280,GO:0000400,GO:0000709,GO:0000722,GO:0000723,GO:0000724,GO:0000725,GO:0000730,GO:0000775,GO:0000785,GO:0000790,GO:0000793,GO:0000794,GO:0003006,GO:0003674,GO:0003676,GO:0003677,GO:0003690,GO:0003697,GO:0003824,GO:0005488,GO:0005515,GO:0005524,GO:0005575,GO:0005622,GO:0005623,GO:0005634,GO:0005654,GO:0005694,GO:…	ko:K04482	ko03440,ko03460,ko05200,ko05212,map03440,map03460,map05200,map05212	-	-
Zt469_000000F_arrow_0034	6.27551	3.89749	3.93011	3.44609	2.89203	0	0.064	.	.	0.907	-1.63	.	.	.	.	0.015	0.16	No	No	No	No	88515.4	818	PF13426	PAS_9	T	Motif C-terminal to PAS motifs (likely to contribute to PAS structural domain)	-	-	-	-	-
Zt469_000000F_arrow_0035	2.45773	3.00533	1.95332	2.99314	1.59478	0	0.009	.	.	0.965	-1.82	.	.	.	.	0.86	0.15	No	No	No	No	102196	930	PF11635	Med16	S	Mediator complex subunit 16	GO:0003674,GO:0003712,GO:0003713,GO:0005575,GO:0005622,GO:0005623,GO:0005634,GO:0005654,GO:0006355,GO:0008150,GO:0009889,GO:0009891,GO:0009893,GO:0010468,GO:0010556,GO:0010557,GO:0010604,GO:0010628,GO:0016592,GO:0019219,GO:0019222,GO:0031323,GO:0031325,GO:0031326,GO:0031328,GO:0031974,GO:0031981,GO:0032991,GO:0043226,GO:0043227,GO:0043229,GO:0043231,GO:0043233,GO:0044422,GO:0044424,GO:0044428,GO:…	ko:K15160	-	-	-
Zt469_000000F_arrow_0036	3.69059	4.51864	3.31135	4.06224	3.01092	0	0.027	.	.	0.539	-3.214	.	.	.	.	0.708	0.09	No	No	No	No	78030.2	731	PF02146	SIR2	BK	Sir2 family	GO:0000122,GO:0000228,GO:0000724,GO:0000725,GO:0000775,GO:0000785,GO:0000790,GO:0000792,GO:0003674,GO:0003824,GO:0004407,GO:0005575,GO:0005622,GO:0005623,GO:0005634,GO:0005694,GO:0005720,GO:0005721,GO:0005730,GO:0005737,GO:0005739,GO:0006082,GO:0006139,GO:0006259,GO:0006281,GO:0006282,GO:0006302,GO:0006310,GO:0006323,GO:0006325,GO:0006333,GO:0006338,GO:0006342,GO:0006348,GO:0006355,GO:0006357,GO:…	ko:K11121	ko00760,ko01100,ko04213,map00760,map01100,map04213	-	-
Zt469_000000F_arrow_0037	2.31414	3.07134	2.68106	2.69656	2.76393	0.013	0.068	.	.	0.766	-2.624	.	.	.	.	0.878	0.11	No	No	No	No	33970.2	315	PF05903	Peptidase_C97	S	PPPDE putative peptidase domain	GO:0003674,GO:0003824,GO:0006464,GO:0006508,GO:0006807,GO:0008150,GO:0008152,GO:0009987,GO:0016579,GO:0016787,GO:0016926,GO:0018193,GO:0018205,GO:0019538,GO:0036211,GO:0043170,GO:0043412,GO:0044237,GO:0044238,GO:0044260,GO:0044267,GO:0070646,GO:0070647,GO:0071704,GO:0101005,GO:0140096,GO:1901564	-	-	-	-
Zt469_000000F_arrow_0038	1.6348	1.81774	2.04132	1.44835	0.661718	0	0.009	.	.	0.891	-3.346	.	.	.	.	0.727	0	No	No	No	No	94893.7	840	.	.	-	-	-	-	-	-	-
Zt469_000000F_arrow_0039	1.45459	1.53401	1.54497	0.912863	0.148959	0.004	0.356	0.765	.	.	-2.964	.	.	.	.	0.845	0.02	No	No	No	No	37793.6	342	.	.	-	-	-	-	-	-	-
Zt469_000000F_arrow_0040	1.43968	1.29473	2.43282	1.68121	0.135248	0.932	0.654	0.732	.	.	-1.154	.	.	.	.	0.151	0.33	No	No	No	No	18263.9	171	.	.	-	-	-	-	-	-	-
Zt469_000000F_arrow_0041	1.8776	2.49259	2.08989	2.0271	0.739321	0	0.009	.	.	0.986	-3.057	.	.	.	.	0.029	0	No	No	No	No	91019.9	817	.	.	-	-	-	-	-	-	-
Zt469_000000F_arrow_0042	0.929778	0.67102	1.87163	0.926055	0	0.135	0.16	0.721	.	.	-2.849	.	.	.	.	0.921	0.07	No	No	No	No	22482.6	201	.	.	S	Acetyltransferase (GNAT) domain	-	-	-	-	-
Zt469_000000F_arrow_0043	4.07513	4.19925	4.36042	4.08822	3.42952	0	0.009	.	.	0.986	-2.827	.	.	.	.	0.94	0.01	No	No	No	Yes	63784.5	573	PF11815,PF01734	DUF3336,Family:Patatin	I	Domain of unknown function (DUF3336)	GO:0000003,GO:0003674,GO:0003824,GO:0004806,GO:0005575,GO:0005622,GO:0005623,GO:0005811,GO:0006629,GO:0006638,GO:0006639,GO:0006641,GO:0006642,GO:0007114,GO:0008150,GO:0008152,GO:0009056,GO:0009987,GO:0016042,GO:0016298,GO:0016740,GO:0016746,GO:0016747,GO:0016787,GO:0016788,GO:0019433,GO:0019954,GO:0032505,GO:0043226,GO:0043228,GO:0043229,GO:0043232,GO:0044237,GO:0044238,GO:0044242,GO:0044248,GO:…	ko:K14675	ko00561,ko01100,map00561,map01100	M00098	-
Zt469_000000F_arrow_0044	4.05128	4.45363	4.17666	4.3643	4.00556	0	0.01	.	.	0.886	-3.346	.	.	.	.	0.921	0	No	No	No	No	115306	1016	PF04121	Nup84_Nup100	UY	Nuclear pore protein 84 / 107	GO:0000972,GO:0000973,GO:0003674,GO:0005198,GO:0005575,GO:0005622,GO:0005623,GO:0005634,GO:0005635,GO:0005643,GO:0006139,GO:0006259,GO:0006281,GO:0006302,GO:0006325,GO:0006342,GO:0006344,GO:0006348,GO:0006355,GO:0006357,GO:0006403,GO:0006405,GO:0006406,GO:0006407,GO:0006606,GO:0006611,GO:0006725,GO:0006807,GO:0006810,GO:0006886,GO:0006913,GO:0006950,GO:0006974,GO:0006996,GO:0006997,GO:0008104,GO:…	ko:K14301	ko03013,map03013	M00427	-
Zt469_000000F_arrow_0045	8.43413	8.07499	7.4518	7.54269	8.7477	0	0.088	0.773	.	.	-3.271	.	.	.	.	0.022	0.25	No	No	No	No	9688.27	88	PF05160	DSS1_SEM1	S	DSS1_SEM1	GO:0000502,GO:0005575,GO:0005622,GO:0005623,GO:0005634,GO:0005737,GO:0005829,GO:0005838,GO:0006139,GO:0006259,GO:0006325,GO:0006403,GO:0006405,GO:0006406,GO:0006464,GO:0006508,GO:0006511,GO:0006611,GO:0006725,GO:0006807,GO:0006810,GO:0006886,GO:0006887,GO:0006913,GO:0006996,GO:0008104,GO:0008150,GO:0008152,GO:0008541,GO:0009056,GO:0009057,GO:0009987,GO:0010467,GO:0010498,GO:0015031,GO:0015833,GO:…	ko:K10881	ko03050,ko03440,ko05169,map03050,map03440,map05169	M00341	-
Zt469_000000F_arrow_0046	9.37303	7.54657	7.12012	7.60225	8.70932	0	0.322	0.736	.	.	-1.602	.	.	.	.	0.051	0.16	No	No	No	No	44824.5	418	PF00162	PGK	G	Belongs to the phosphoglycerate kinase family	GO:0000166,GO:0003674,GO:0003824,GO:0004618,GO:0005488,GO:0005524,GO:0005575,GO:0005622,GO:0005623,GO:0005737,GO:0005739,GO:0005829,GO:0005886,GO:0005975,GO:0005996,GO:0006006,GO:0006007,GO:0006082,GO:0006090,GO:0006091,GO:0006094,GO:0006096,GO:0006139,GO:0006163,GO:0006164,GO:0006165,GO:0006725,GO:0006732,GO:0006733,GO:0006734,GO:0006735,GO:0006753,GO:0006754,GO:0006757,GO:0006793,GO:0006796,GO:…	ko:K00927	ko00010,ko00710,ko01100,ko01110,ko01120,ko01130,ko01200,ko01230,map00010,map00710,map01100,map01110,map01120,map01130,map01200,map01230	M00001,M00002,M00003,M00165,M00166,M00308,M00552	-
Zt469_000000F_arrow_0047	6.24132	6.19767	6.06031	6.04421	6.09634	0.019	0.373	.	.	0.892	-2.934	.	.	.	.	0.913	0.23	No	No	No	Yes	30686.8	272	PF04117	Mpv17_PMP22	S	Belongs to the peroxisomal membrane protein PXMP2 4 family	GO:0000322,GO:0000323,GO:0000324,GO:0005575,GO:0005622,GO:0005623,GO:0005737,GO:0005773,GO:0016020,GO:0016021,GO:0031224,GO:0043226,GO:0043227,GO:0043229,GO:0043231,GO:0044424,GO:0044425,GO:0044444,GO:0044464	ko:K13348,ko:K20311	ko04146,map04146	-	-
Zt469_000000F_arrow_0048	5.32933	5.74239	5.30662	5.71553	6.09882	0	0.012	.	.	0.716	-1.928	PGTG_16791	.	.	.	0.057	0	No	No	No	No	88212.1	803	PF02204,PF18151,PF02845	VPS9,DUF5601,Domain:CUE	U	Domain present in VPS9	GO:0000011,GO:0003674,GO:0005085,GO:0005488,GO:0005515,GO:0005575,GO:0005622,GO:0005623,GO:0005737,GO:0005829,GO:0006605,GO:0006623,GO:0006810,GO:0006886,GO:0006892,GO:0006895,GO:0006996,GO:0007033,GO:0007034,GO:0008104,GO:0008150,GO:0009987,GO:0015031,GO:0015833,GO:0016043,GO:0016192,GO:0016197,GO:0016482,GO:0019899,GO:0032182,GO:0032509,GO:0032511,GO:0033036,GO:0033365,GO:0034613,GO:0036010,GO:…	ko:K20131	-	-	-
Zt469_000000F_arrow_0049	0.0794424	0.797777	0	0.279378	0.533272	0	0.103	.	.	0.65	-2.795	.	.	.	.	0.186	0.05	No	No	No	No	42363.4	377	.	.	-	-	-	-	-	-	-
Zt469_000000F_arrow_0050	1.68914	1.75404	0.787419	0.784456	0.992755	0.044	0.419	.	.	0.585	-0.959	.	.	.	.	0.108	0.21	No	No	No	No	32231.4	301	PF00106	adh_short	Q	Polysaccharide biosynthesis protein	-	-	-	-	-
Zt469_000000F_arrow_0051	2.33025	8.7553	9.74433	9.3108	6.65214	1	0.801	.	0.86	.	2.498	.	.	.	.	0.978	0.88	Yes	Yes	No	No	9318.55	87	.	.	-	-	-	-	-	-	-
Zt469_000000F_arrow_0052	3.44772	3.08743	3.70351	3.66564	3.19304	0	0.011	.	.	0.834	-2.798	.	.	.	.	0.963	0.03	No	No	No	No	63266.7	576	PF00733	Asn_synthase	E	Asparagine synthase	GO:0003674,GO:0003824,GO:0004066,GO:0005488,GO:0005515,GO:0005575,GO:0005622,GO:0005623,GO:0005737,GO:0006082,GO:0006520,GO:0006528,GO:0006529,GO:0006807,GO:0008150,GO:0008152,GO:0008652,GO:0009058,GO:0009066,GO:0009067,GO:0009987,GO:0016053,GO:0016874,GO:0016879,GO:0016884,GO:0019752,GO:0032787,GO:0034641,GO:0042802,GO:0042803,GO:0043436,GO:0043603,GO:0043604,GO:0044237,GO:0044238,GO:0044249,GO:…	-	-	-	-
Zt469_000000F_arrow_0053	7.39846	6.1771	5.14547	5.74783	8.33554	0.013	0.059	0.753	.	.	-3.204	.	.	.	.	0.065	0.44	No	No	No	No	8172.66	79	.	.	-	-	-	-	-	-	-
Zt469_000000F_arrow_0054	2.57122	3.75034	3.54482	3.77512	4.11042	0	0.029	.	.	0.609	-3.338	.	.	.	.	0.155	0	No	No	No	No	83238.7	751	.	.	S	Histidine kinase group protein	-	-	-	-	-
Zt469_000000F_arrow_0055	4.52276	4.07743	2.99364	3.61434	2.50341	0.844	0.352	0.827	.	.	-3.35	.	.	.	.	0.396	0.1	No	No	No	No	8212.3	73	PF12554	MOZART1	S	Mitotic-spindle organizing gamma-tubulin ring associated	GO:0000226,GO:0000278,GO:0000280,GO:0000923,GO:0000928,GO:0000930,GO:0000931,GO:0003674,GO:0005488,GO:0005515,GO:0005575,GO:0005622,GO:0005623,GO:0005634,GO:0005737,GO:0005815,GO:0005816,GO:0005822,GO:0005856,GO:0006996,GO:0007010,GO:0007017,GO:0007020,GO:0007049,GO:0007051,GO:0007052,GO:0008092,GO:0008104,GO:0008150,GO:0008274,GO:0008275,GO:0009987,GO:0015630,GO:0015631,GO:0016043,GO:0022402,GO:…	ko:K18633	-	-	-
Zt469_000000F_arrow_0056	3.14538	3.67899	3.13662	3.17203	1.69178	0	0.009	.	.	0.955	-2.702	.	.	.	.	0.22	0.01	No	No	No	No	134834	1210	PF07919,PF11817	Gryzun,Foie-gras_1	S	Foie gras liver health family 1	-	ko:K20308	-	-	-
Zt469_000000F_arrow_0057	0.96908	0.970842	0	1.44912	2.41093	0.067	0.288	.	.	0.916	-2.199	.	.	.	.	0.02	0.06	No	Yes	No	Yes	33079.3	300	.	.	-	-	-	-	-	-	-
Zt469_000000F_arrow_0058	6.20139	5.04001	4.69131	4.72015	4.57448	0.301	0.173	0.547	.	.	-2.949	.	.	.	.	0.187	0.03	No	No	No	No	30906.5	285	PF16455	UBD	S	Ubiquitin-binding domain	-	-	-	-	-
Zt469_000000F_arrow_0059	3.69643	3.94012	4.43226	4.93558	3.00044	0	0.01	.	.	0.988	-3.352	.	.	.	.	0.929	0.05	No	No	No	Yes	116831	1065	PF00916,PF01740,PF00027	Sulfate_transp,STAS,Domain:cNMP_binding	P	Cyclic nucleotide-monophosphate binding domain	GO:0000322,GO:0000323,GO:0000324,GO:0003674,GO:0005215,GO:0005575,GO:0005622,GO:0005623,GO:0005737,GO:0005773,GO:0005886,GO:0005887,GO:0006810,GO:0006811,GO:0006820,GO:0008150,GO:0008272,GO:0008509,GO:0015075,GO:0015103,GO:0015116,GO:0015318,GO:0015698,GO:0016020,GO:0016021,GO:0022857,GO:0031224,GO:0031226,GO:0034220,GO:0043226,GO:0043227,GO:0043229,GO:0043231,GO:0044424,GO:0044425,GO:0044444,GO:…	ko:K03321	-	-	-
Zt469_000000F_arrow_0060	6.53335	5.11385	4.98205	5.45127	5.51753	0.901	0.237	0.623	.	.	-1.089	.	.	.	.	0.865	0.11	No	No	No	No	25765.2	239	PF12796	Ank_2	O	Ankyrin repeats (many copies)	GO:0005575,GO:0005622,GO:0005623,GO:0005634,GO:0005737,GO:0005829,GO:0006508,GO:0006807,GO:0008150,GO:0008152,GO:0009987,GO:0016043,GO:0019538,GO:0022607,GO:0032991,GO:0034622,GO:0043170,GO:0043226,GO:0043227,GO:0043229,GO:0043231,GO:0043248,GO:0043933,GO:0044085,GO:0044238,GO:0044424,GO:0044444,GO:0044464,GO:0065003,GO:0070682,GO:0071704,GO:0071840,GO:1901564	ko:K06694	-	-	-
Zt469_000000F_arrow_0061	4.56758	2.69076	3.06239	2.57676	2.2293	0	0.01	0.611	.	.	-3.088	.	.	.	.	0.919	0.07	No	No	No	No	37777.6	339	.	.	S	Belongs to the complex I LYR family	-	-	-	-	-
Zt469_000000F_arrow_0062	5.04269	7.59839	7.99892	8.14314	4.9459	0	0.051	0.586	.	.	-2.413	.	.	.	.	0.077	0.27	No	No	No	No	66871	631	PF15406	PH_6	S	Pleckstrin homology domain	-	-	-	-	-
Zt469_000000F_arrow_0063	0.512804	8.18179	7.44708	5.80436	0.0577373	1	0.8	.	0.787	.	1.954	.	.	.	.	0.018	0.85	Yes	Yes	No	No	6983.07	68	.	.	-	-	-	-	-	-	-
Zt469_000000F_arrow_0064	1.27611	4.80931	3.83309	3.57901	0.257799	1	0.859	.	0.822	.	1.537	.	.	.	.	0.886	0.89	Yes	Yes	No	No	7182.25	71	.	.	-	-	-	-	-	-	-
Zt469_000000F_arrow_0065	2.87545	9.43597	9.80526	9.54411	2.65529	1	0.877	0.739	0.571	.	2.35	.	.	.	.	0.809	0.57	Yes	Yes	No	No	7672.76	70	.	.	-	-	-	-	-	-	-
Zt469_000000F_arrow_0066	0.0232745	0.0628167	0.150605	0.370791	0.147159	0	0.009	.	.	0.893	-1.82	.	.	.	.	0.309	0.02	No	No	No	No	98980	895	.	.	-	-	-	-	-	-	-
Zt469_000000F_arrow_0067	3.94188	4.86652	4.90488	5.16227	3.24532	0	0.07	.	.	0.881	-2.562	.	.	.	.	0.424	0.06	No	No	No	No	109384	1008	.	.	-	-	-	-	-	-	-
Zt469_000000F_arrow_0068	8.89194	7.27843	7.15872	7.93059	3.72857	0	0.011	.	.	0.855	-3.476	.	.	.	.	0.944	0.21	No	No	No	Yes	62362.8	571	PF00324	AA_permease	E	Amino acid permease	-	ko:K16261	-	-	-
Zt469_000000F_arrow_0069	9.77752	8.1504	7.3783	7.72432	9.74604	0.994	0.431	0.896	.	.	-2.37	.	.	.	.	0.936	0.41	No	No	No	No	9381.29	92	.	.	-	-	-	-	-	-	-
Zt469_000000F_arrow_0070	5.65294	5.65457	4.73589	4.04537	3.14841	0	0.108	.	.	0.795	-1.095	BghBEC2,GoEC2,MoCDIP2,MoCDIP11	.	.	.	0.995	0.22	No	Yes	No	Yes	48702.4	438	.	.	S	cfem domain-containing protein	-	-	-	-	-
Zt469_000000F_arrow_0071	3.90718	4.82979	4.29199	4.53393	5.56332	0	0.011	.	.	0.846	-3.209	.	.	.	.	0.328	0.02	Yes	Yes	No	No	76714	689	PF10300	Iml2-TPR_39	S	Protein of unknown function (DUF3808)	GO:0005575,GO:0005622,GO:0005623,GO:0005634,GO:0005737,GO:0005739,GO:0005740,GO:0005741,GO:0006950,GO:0008150,GO:0009987,GO:0010033,GO:0016020,GO:0019867,GO:0031090,GO:0031966,GO:0031967,GO:0031968,GO:0031975,GO:0033554,GO:0035966,GO:0035967,GO:0042221,GO:0043226,GO:0043227,GO:0043229,GO:0043231,GO:0044422,GO:0044424,GO:0044429,GO:0044444,GO:0044446,GO:0044464,GO:0050896,GO:0051716,GO:0051788,GO:…	-	-	-	-
Zt469_000000F_arrow_0072	2.55927	4.20073	4.04464	4.09948	3.39701	0	0.015	.	.	0.795	-3.225	PiCRN8	.	.	.	0.059	0	No	No	No	No	47301.3	417	PF00069	Pkinase	G	Protein kinase domain	-	-	-	-	-
Zt469_000000F_arrow_0073	6.28421	7.43071	7.48322	7.48877	7.20308	0	0.239	0.74	.	.	-2.918	.	.	.	.	0.801	0.14	No	No	Yes	No	43990.8	411	.	.	-	-	-	-	-	-	-
Zt469_000000F_arrow_0074	8.05501	8.01335	7.6327	7.66509	7.00511	0.006	0.137	.	.	0.839	-3.17	.	.	.	.	0.796	0.07	No	No	No	Yes	34052.1	305	PF02077	SURF4	U	SURF4 family	GO:0003674,GO:0005488,GO:0005515,GO:0005575,GO:0005622,GO:0005623,GO:0005737,GO:0005783,GO:0005789,GO:0005798,GO:0006810,GO:0006888,GO:0008150,GO:0012505,GO:0016020,GO:0016021,GO:0016192,GO:0030134,GO:0030135,GO:0030674,GO:0031224,GO:0031410,GO:0031982,GO:0031984,GO:0042175,GO:0043226,GO:0043227,GO:0043229,GO:0043231,GO:0044422,GO:0044424,GO:0044425,GO:0044432,GO:0044444,GO:0044446,GO:0044464,GO:…	ko:K20369	-	-	-
Zt469_000000F_arrow_0075	3.98993	3.56637	3.21755	3.7711	3.79614	0.001	0.35	.	.	0.709	-3.196	.	.	.	.	0.741	0.01	No	No	No	No	38174.1	345	PF08584	Ribonuc_P_40	S	Ribonuclease P 40kDa (Rpp40) subunit	-	ko:K14530	ko03008,ko03013,map03008,map03013	-	-
Zt469_000000F_arrow_0076	3.60129	4.33258	3.88694	3.65214	2.56597	0	0.009	.	.	0.988	-2.636	.	.	.	.	0.006	0.04	No	No	Yes	No	183197	1681	PF16213,PF12783,PF16206	DCB,Sec7_N,Family:Mon2_C	S	C-terminal region of Mon2 protein	GO:0003674,GO:0005085,GO:0005488,GO:0005515,GO:0005575,GO:0005622,GO:0005623,GO:0005737,GO:0005768,GO:0005769,GO:0005794,GO:0005802,GO:0006605,GO:0006623,GO:0006810,GO:0006886,GO:0006892,GO:0006895,GO:0006897,GO:0007034,GO:0008104,GO:0008150,GO:0010008,GO:0012505,GO:0015031,GO:0015833,GO:0016020,GO:0016192,GO:0016482,GO:0019898,GO:0019899,GO:0031090,GO:0031410,GO:0031901,GO:0031982,GO:0031984,GO:…	-	-	-	-
Zt469_000000F_arrow_0077	4.46795	4.64123	4.31911	5.10371	4.62774	0	0.01	.	.	0.608	-3.346	.	.	.	.	0.992	0	No	No	No	No	88478.4	782	PF08145,PF00400	BOP1NT,WD40	J	Component of the NOP7 complex, which is required for maturation of the 25S and 5.8S ribosomal RNAs and formation of the 60S ribosome	GO:0000463,GO:0000470,GO:0003674,GO:0003676,GO:0003723,GO:0005488,GO:0005575,GO:0005622,GO:0005623,GO:0005634,GO:0005730,GO:0006139,GO:0006364,GO:0006396,GO:0006725,GO:0006807,GO:0008150,GO:0008152,GO:0009987,GO:0010467,GO:0016070,GO:0016072,GO:0019843,GO:0022613,GO:0030684,GO:0030686,GO:0030687,GO:0031974,GO:0031981,GO:0032991,GO:0034470,GO:0034641,GO:0034660,GO:0035690,GO:0042221,GO:0042254,GO:…	ko:K14824	-	-	-
Zt469_000000F_arrow_0078	1.75483	2.89884	1.59793	2.30349	2.04589	0	0.252	.	.	0.544	-2.597	.	.	.	.	0.047	0.18	No	No	No	No	42303.8	383	PF00172	Zn_clus	S	GAL4-like Zn(II)2Cys6 (or C6 zinc) binuclear cluster DNA-binding domain	-	-	-	-	-
Zt469_000000F_arrow_0079	3.78931	4.14762	3.97173	4.58894	4.75457	0	0.112	0.563	.	.	-3.358	.	.	.	.	0.958	0.05	No	No	No	No	43470.2	396	PF03834	Rad10	L	Binding domain of DNA repair protein Ercc1 (rad10/Swi10)	GO:0000003,GO:0000014,GO:0000109,GO:0000110,GO:0000710,GO:0000726,GO:0000733,GO:0000735,GO:0000736,GO:0003006,GO:0003674,GO:0003676,GO:0003677,GO:0003684,GO:0003697,GO:0003824,GO:0004518,GO:0004519,GO:0004520,GO:0004536,GO:0005488,GO:0005515,GO:0005575,GO:0005622,GO:0005623,GO:0005634,GO:0005694,GO:0006139,GO:0006259,GO:0006277,GO:0006281,GO:0006289,GO:0006296,GO:0006298,GO:0006302,GO:0006310,GO:…	ko:K10849	ko01524,ko03420,ko03460,map01524,map03420,map03460	-	-
Zt469_000000F_arrow_0080	4.73402	5.53619	5.71702	5.94599	5.10653	0	0.074	0.548	.	.	-2.889	.	.	.	.	0.086	0.07	No	No	No	No	44550.9	418	PF08633	Rox3	K	Rox3 mediator complex subunit	-	-	-	-	-
Zt469_000000F_arrow_0081	2.78219	3.57004	2.22545	4.37778	3.33731	0.99	0.77	0.559	.	.	0.196	.	.	.	.	0.027	0.37	No	No	No	No	17813.3	166	PF00484	Pro_CA	H	Reversible hydration of carbon dioxide	-	ko:K01673	ko00910,map00910	-	-
Zt469_000000F_arrow_0082	4.61303	4.77702	4.37268	4.55304	3.6505	0	0.026	.	.	0.726	-3.338	.	.	.	.	0.419	0	No	No	No	No	183812	1631	PF00176,PF13907,PF00271,PF00385	SNF2-rel_dom,Domain:DUF4208,Domain:Helicase_C,Domain:Chromo	K	DUF4208	GO:0000123,GO:0000124,GO:0000166,GO:0000182,GO:0000228,GO:0000775,GO:0000779,GO:0000780,GO:0000785,GO:0000790,GO:0000792,GO:0000793,GO:0000794,GO:0001067,GO:0001178,GO:0003674,GO:0003676,GO:0003677,GO:0003678,GO:0003682,GO:0003690,GO:0003824,GO:0004003,GO:0004386,GO:0005488,GO:0005515,GO:0005524,GO:0005575,GO:0005622,GO:0005623,GO:0005634,GO:0005654,GO:0005694,GO:0005730,GO:0005737,GO:0005739,GO:…	ko:K11367	-	-	-
Zt469_000000F_arrow_0083	6.75458	6.34067	6.02698	6.4677	6.89961	0	0.029	.	.	0.517	-3.35	.	.	.	.	0.769	0.01	No	No	No	No	68416.1	606	PF00005,PF04068,PF00037	ABC_tran,RLI,Domain:Fer4	Q	ABC transporter	GO:0000054,GO:0000166,GO:0002181,GO:0002183,GO:0003674,GO:0003824,GO:0005488,GO:0005506,GO:0005524,GO:0005575,GO:0005622,GO:0005623,GO:0005634,GO:0005737,GO:0006403,GO:0006405,GO:0006412,GO:0006413,GO:0006415,GO:0006417,GO:0006518,GO:0006611,GO:0006807,GO:0006810,GO:0006886,GO:0006913,GO:0006996,GO:0008104,GO:0008144,GO:0008150,GO:0008152,GO:0009058,GO:0009059,GO:0009889,GO:0009891,GO:0009893,GO:…	ko:K06174	-	-	-
Zt469_000000F_arrow_0084	5.17757	6.17664	6.01169	5.54903	5.13819	0.144	0.297	0.802	.	.	-3.042	RsNIP2	.	.	.	0.637	0.08	No	No	No	No	12758.6	110	.	.	-	-	-	-	-	-	-
Zt469_000000F_arrow_0085	4.09133	4.39096	4.10635	4.44982	2.59975	0	0.032	0.701	.	.	-3.338	.	.	.	.	0.231	0.03	No	No	No	No	94954.5	810	PF01846,PF00397	FF,WW	A	Contains two conserved F residues	GO:0000243,GO:0000245,GO:0000375,GO:0000377,GO:0000395,GO:0000398,GO:0003674,GO:0003676,GO:0003723,GO:0005488,GO:0005575,GO:0005622,GO:0005623,GO:0005634,GO:0005681,GO:0005684,GO:0005685,GO:0006139,GO:0006376,GO:0006396,GO:0006397,GO:0006725,GO:0006807,GO:0008150,GO:0008152,GO:0008380,GO:0009987,GO:0010467,GO:0016043,GO:0016070,GO:0016071,GO:0022607,GO:0022613,GO:0022618,GO:0030532,GO:0032991,GO:…	ko:K12821	ko03040,map03040	-	-
Zt469_000000F_arrow_0086	3.03475	5.18241	5.23301	5.32364	3.61162	0	0.045	.	.	0.921	-3.115	.	.	.	.	0.255	0.09	No	No	Yes	No	93674.5	828	PF04082,PF00172	Fungal_trans,Domain:Zn_clus	B	Fungal specific transcription factor domain	-	-	-	-	-
Zt469_000000F_arrow_0087	2.09547	3.75646	3.6973	3.91056	1.47937	0	0.029	.	.	0.861	-2.8	.	.	.	.	0.826	0.12	No	No	No	No	108046	967	PF04082,PF00172	Fungal_trans,Domain:Zn_clus	L	Fungal specific transcription factor domain	-	-	-	-	-
Zt469_000000F_arrow_0088	4.54133	2.293	2.21341	1.99776	0.464348	0	0.078	.	.	0.939	-1.348	.	.	.	.	0.181	0.5	Yes	Yes	Yes	No	71073.7	674	.	.	-	-	-	-	-	-	-
Zt469_000000F_arrow_0089	4.7479	4.87127	4.7083	5.04355	3.77939	0	0.044	.	.	0.746	-3.338	.	.	.	.	0.237	0.01	No	No	No	No	110482	985	.	.	S	intracellular protein transport-like protein	-	-	-	-	-
Zt469_000000F_arrow_0090	7.45455	7.97276	7.57535	7.57549	9.0624	0.027	0.451	0.826	.	.	-2.864	.	.	.	.	0.077	0.14	No	No	No	No	34607	312	PF00248	Aldo_ket_red	S	Aldo/keto reductase family	-	ko:K00002	ko00010,ko00040,ko00561,ko00930,ko01100,ko01110,ko01120,ko01130,ko01220,map00010,map00040,map00561,map00930,map01100,map01110,map01120,map01130,map01220	M00014	-
Zt469_000000F_arrow_0091	0.114856	0	0	0.0812573	0.0795277	0	0.009	.	.	0.923	-0.411	.	.	.	.	0.952	0.48	Yes	Yes	No	No	36624.6	347	.	.	-	-	-	-	-	-	-
Zt469_000000F_arrow_0092	1.35492	1.44999	1.00526	0.846069	1.07544	0	0.01	.	.	0.705	-0.181	.	.	.	.	0.992	0.77	Yes	Yes	No	No	30228.2	293	.	.	-	-	-	-	-	-	-
Zt469_000000F_arrow_0093	2.63672	2.02669	2.71821	3.11782	2.96506	0	0.004	.	.	0.814	-0.411	.	.	.	.	0.781	0.65	Yes	Yes	No	No	16241.1	162	.	.	-	-	-	-	-	-	-
Zt469_000000F_arrow_0094	2.69086	3.39466	2.94986	2.90805	2.33696	0	0.01	.	.	0.988	-1.415	.	.	.	.	0.148	0.18	No	Yes	No	Yes	120664	1104	PF12349	Sterol-sensing	I	Sterol-sensing domain of SREBP cleavage-activation	GO:0000139,GO:0003674,GO:0005488,GO:0005496,GO:0005575,GO:0005622,GO:0005623,GO:0005737,GO:0005783,GO:0005789,GO:0005794,GO:0006355,GO:0006357,GO:0006508,GO:0006807,GO:0006950,GO:0006984,GO:0006991,GO:0007154,GO:0007165,GO:0008150,GO:0008152,GO:0008289,GO:0009889,GO:0009891,GO:0009893,GO:0009987,GO:0010467,GO:0010468,GO:0010556,GO:0010557,GO:0010562,GO:0010604,GO:0010628,GO:0010866,GO:0010867,GO:…	-	-	-	-
Zt469_000000F_arrow_0095	8.39272	6.94534	6.84834	7.16225	9.3545	0	0.156	0.61	.	.	-2.319	.	.	.	.	0.624	0.03	No	No	No	No	49388	448	PF00724	Oxidored_FMN	C	NADH:flavin oxidoreductase / NADH oxidase family	-	-	-	-	-
Zt469_000000F_arrow_0096	5.67747	5.12404	4.27638	4.80674	5.75339	0.971	0.819	0.586	0.643	.	-1.011	.	.	.	.	0.143	0.48	No	No	No	No	18876.3	175	PF13185	GAF_2	T	GAF domain	GO:0003674,GO:0003824,GO:0005575,GO:0005622,GO:0005623,GO:0005634,GO:0005737,GO:0005829,GO:0006950,GO:0006979,GO:0008150,GO:0008152,GO:0009987,GO:0016491,GO:0016667,GO:0016671,GO:0033554,GO:0034599,GO:0042221,GO:0043226,GO:0043227,GO:0043229,GO:0043231,GO:0044424,GO:0044444,GO:0044464,GO:0050896,GO:0051716,GO:0055114,GO:0070191,GO:0070887	ko:K08968	ko00270,map00270	-	-
Zt469_000000F_arrow_0097	6.18119	4.73169	4.12239	4.28127	5.27192	0.003	0.529	.	.	0.811	-1.626	.	.	.	.	0.896	0.17	No	No	No	No	38616.4	353	PF01738	DLH	Q	Dienelactone hydrolase family	-	-	-	-	-
Zt469_000000F_arrow_0098	4.0228	4.92807	4.23777	4.67607	5.38763	0.609	0.224	0.692	.	.	-3.088	.	.	.	.	0.139	0.1	No	No	No	No	22070.4	188	.	.	-	-	-	-	-	-	-
Zt469_000000F_arrow_0099	3.91854	2.30835	2.11248	2.70729	4.40766	0	0.011	.	.	0.586	-3.346	.	.	.	.	0.899	0.03	No	No	No	No	76872.9	698	PF13086,PF13087	AAA_11,Domain:AAA_12	L	Uncharacterized conserved protein (DUF2075)	GO:0000228,GO:0000278,GO:0003674,GO:0003678,GO:0003824,GO:0004003,GO:0004386,GO:0005575,GO:0005622,GO:0005623,GO:0005634,GO:0005657,GO:0005694,GO:0005737,GO:0006139,GO:0006259,GO:0006260,GO:0006261,GO:0006271,GO:0006273,GO:0006725,GO:0006807,GO:0006996,GO:0007049,GO:0008026,GO:0008094,GO:0008150,GO:0008152,GO:0009058,GO:0009059,GO:0009987,GO:0016043,GO:0016070,GO:0016462,GO:0016787,GO:0016817,GO:…	ko:K19783	-	-	-
Zt469_000000F_arrow_0100	2.63344	3.87425	2.48846	2.24441	0.782586	0	0.012	.	.	0.768	-2.524	.	.	.	.	0.798	0.01	No	No	No	No	73412.1	667	.	.	-	-	-	-	-	-	-
Zt469_000000F_arrow_0101	4.53564	9.08715	9.78141	9.24	5.22259	1	0.891	0.582	0.754	.	2.06	.	.	.	.	0.653	0.57	Yes	Yes	No	No	11241.7	104	.	.	-	-	-	-	-	-	-
Zt469_000000F_arrow_0102	7.00621	5.80785	5.47914	5.5002	6.44033	0	0.015	0.8	.	.	-3.181	.	.	.	.	0.708	0.01	No	No	No	No	53936.9	484	PF03224,PF11698	V-ATPase_H_N,Repeat:V-ATPase_H_C	C	V-ATPase subunit H	GO:0000221,GO:0000322,GO:0000323,GO:0000324,GO:0000329,GO:0003674,GO:0003824,GO:0005215,GO:0005575,GO:0005622,GO:0005623,GO:0005737,GO:0005773,GO:0005774,GO:0006810,GO:0006811,GO:0006812,GO:0006873,GO:0006885,GO:0007035,GO:0008150,GO:0008324,GO:0009987,GO:0015075,GO:0015077,GO:0015078,GO:0015318,GO:0015399,GO:0015405,GO:0015672,GO:0015988,GO:0015991,GO:0016020,GO:0016021,GO:0016462,GO:0016469,GO:…	ko:K02144	ko00190,ko01100,ko04142,ko04145,ko04150,ko04721,ko05110,ko05120,ko05152,ko05323,map00190,map01100,map04142,map04145,map04150,map04721,map05110,map05120,map05152,map05323	M00160	-
Zt469_000000F_arrow_0103	7.37366	6.85419	6.52142	6.57308	7.63252	0	0.035	.	.	0.865	-3.358	.	.	.	.	0.122	0.01	No	No	No	No	55702.6	509	PF00266	Aminotran_5	E	Beta-eliminating lyase	GO:0000959,GO:0000963,GO:0002097,GO:0002098,GO:0002143,GO:0003674,GO:0003824,GO:0004123,GO:0005575,GO:0005622,GO:0005623,GO:0005634,GO:0005737,GO:0005739,GO:0005759,GO:0005829,GO:0006139,GO:0006396,GO:0006399,GO:0006400,GO:0006725,GO:0006790,GO:0006807,GO:0006873,GO:0006875,GO:0006879,GO:0008033,GO:0008150,GO:0008152,GO:0009451,GO:0009987,GO:0010467,GO:0016043,GO:0016070,GO:0016226,GO:0016740,GO:…	ko:K04487	ko00730,ko01100,ko04122,map00730,map01100,map04122	-	-
Zt469_000000F_arrow_0104	1.07043	0.425874	0.335157	0.401853	1.20451	0	0.079	.	.	0.605	0.029	.	.	.	.	0.938	0.76	Yes	Yes	No	No	38785.3	376	.	.	-	-	-	-	-	-	-
Zt469_000000F_arrow_0105	6.36464	5.40211	5.0946	5.29059	6.32614	0	0.213	0.739	.	.	-2.784	.	.	.	.	0.499	0.01	No	No	No	No	48973.1	436	PF03114,PF00018	BAR,Domain:SH3_1	U	BAR	GO:0003674,GO:0005085,GO:0005086,GO:0005488,GO:0005515,GO:0005516,GO:0005575,GO:0005622,GO:0005623,GO:0005737,GO:0005794,GO:0005802,GO:0005826,GO:0005829,GO:0005856,GO:0005937,GO:0005938,GO:0006810,GO:0006897,GO:0006950,GO:0006974,GO:0007009,GO:0007163,GO:0008064,GO:0008092,GO:0008150,GO:0008360,GO:0009405,GO:0009607,GO:0009987,GO:0010256,GO:0012505,GO:0015629,GO:0016043,GO:0016192,GO:0019899,GO:…	ko:K12562	ko04144,ko04666,map04144,map04666	-	-
Zt469_000000F_arrow_0106	4.96381	4.7431	4.43094	4.02124	4.31818	0.611	0.67	0.776	.	.	-2.743	.	.	.	.	0.957	0.06	No	No	No	No	25613	225	PF01323	DSBA	Q	DSBA-like thioredoxin domain	-	-	-	-	-
Zt469_000000F_arrow_0107	5.2644	5.30191	4.7684	5.06371	5.24544	0	0.024	.	.	0.664	-2.852	.	.	.	.	0.799	0.15	No	No	No	No	62017.9	562	PF05743,PF09454	UEV,Domain:Vps23_core	U	UEV domain	GO:0000813,GO:0003674,GO:0005488,GO:0005515,GO:0005575,GO:0005622,GO:0005623,GO:0005737,GO:0005768,GO:0005829,GO:0005886,GO:0006508,GO:0006511,GO:0006605,GO:0006612,GO:0006623,GO:0006807,GO:0006810,GO:0006811,GO:0006820,GO:0006862,GO:0006886,GO:0007034,GO:0008104,GO:0008150,GO:0008152,GO:0009056,GO:0009057,GO:0009892,GO:0009898,GO:0009987,GO:0010008,GO:0010605,GO:0012505,GO:0015031,GO:0015711,GO:…	ko:K12183	ko04144,map04144	M00409	-
Zt469_000000F_arrow_0108	0.164852	0.442894	0	0.0684445	0.13099	0	0.184	.	.	0.628	-2.603	.	.	.	.	0.9	0.48	No	No	No	No	44497.4	414	.	.	J	DUF1785	-	ko:K11593	-	-	-
Zt469_000000F_arrow_0109	0.487491	1.17732	0.661709	0.450392	0.312575	0	0.076	.	.	0.91	-1.929	.	.	.	.	0.944	0.32	No	No	No	No	78917.5	715	PF02171	Piwi	J	DUF1785	-	ko:K11593	-	-	-
Zt469_000000F_arrow_0110	1.61879	5.02803	2.58804	3.97787	4.61722	0.375	0.677	.	0.543	.	2.414	.	.	.	.	0.012	0.43	Yes	Yes	No	No	19421.8	174	.	.	-	-	-	-	-	-	-
Zt469_000000F_arrow_0111	5.58967	5.81869	5.03541	5.36619	4.82652	0	0.129	.	.	0.949	-0.965	.	.	.	.	0.604	0.36	No	Yes	No	Yes	43852.5	419	PF02535	Zip	P	ZIP Zinc transporter	GO:0000041,GO:0003674,GO:0005215,GO:0005385,GO:0005575,GO:0005622,GO:0005623,GO:0005737,GO:0005783,GO:0005789,GO:0006810,GO:0006811,GO:0006812,GO:0006829,GO:0006873,GO:0006875,GO:0006882,GO:0008150,GO:0008324,GO:0009987,GO:0012505,GO:0015075,GO:0015318,GO:0016020,GO:0016021,GO:0019725,GO:0022857,GO:0022890,GO:0030001,GO:0030003,GO:0030176,GO:0031224,GO:0031227,GO:0031984,GO:0034220,GO:0042175,GO:…	ko:K14713	-	-	-
Zt469_000000F_arrow_0112	5.20651	5.98262	5.47316	6.38041	7.18591	0.007	0.333	0.743	.	.	-3.338	.	.	.	.	0.437	0.02	No	No	No	No	28806	252	PF09420	Nop16	J	Ribosome biogenesis protein Nop16	GO:0005575,GO:0005622,GO:0005623,GO:0005634,GO:0005730,GO:0008150,GO:0022613,GO:0031974,GO:0031981,GO:0042254,GO:0042273,GO:0043226,GO:0043227,GO:0043228,GO:0043229,GO:0043231,GO:0043232,GO:0043233,GO:0044085,GO:0044422,GO:0044424,GO:0044428,GO:0044446,GO:0044464,GO:0070013,GO:0071840	ko:K14839	-	-	-
Zt469_000000F_arrow_0113	5.17865	4.6499	4.73026	4.59272	4.21263	0	0.04	.	.	0.966	-3.08	.	.	.	.	0.94	0.22	No	No	Yes	No	46620.7	417	.	.	Z	phosphoric diester hydrolase activity	-	ko:K01771,ko:K06038	ko00562,map00562	-	-
Zt469_000000F_arrow_0114	4.54714	4.19768	2.95612	3.87792	4.56228	0.977	0.862	0.588	.	.	-1.22	.	.	.	.	0.009	0.22	No	No	No	No	21715	205	PF14602	Hexapep_2	Z	Bacterial transferase hexapeptide (six repeats)	-	ko:K10427	ko04962,map04962	-	-
Zt469_000000F_arrow_0115	5.15639	4.50463	4.01896	4.33435	3.7029	0	0.054	.	.	0.793	-2.332	.	.	.	.	0.981	0.17	No	No	No	No	52455.1	474	PF00091,PF03953	Tubulin,Domain:Tubulin_C	Z	Tubulin is the major constituent of microtubules. The gamma chain is found at microtubule organizing centers (MTOC) such as the spindle poles or the centrosome	GO:0000022,GO:0000070,GO:0000075,GO:0000226,GO:0000278,GO:0000280,GO:0000281,GO:0000819,GO:0000910,GO:0000923,GO:0000928,GO:0000930,GO:0003674,GO:0005198,GO:0005200,GO:0005575,GO:0005622,GO:0005623,GO:0005634,GO:0005635,GO:0005637,GO:0005737,GO:0005815,GO:0005816,GO:0005822,GO:0005824,GO:0005825,GO:0005856,GO:0006417,GO:0006996,GO:0007010,GO:0007017,GO:0007020,GO:0007049,GO:0007051,GO:0007052,GO:…	ko:K10389	ko05165,map05165	-	-
Zt469_000000F_arrow_0116	7.95136	7.02412	6.50937	6.345	7.98474	0.001	0.408	0.68	.	.	-2.427	.	.	.	.	0.075	0.06	No	No	No	No	39003.6	347	PF00248	Aldo_ket_red	C	Aldo/keto reductase family	-	ko:K15303	ko00980,map00980	-	-
Zt469_000000F_arrow_0117	0.0427791	9.7302	10.0476	9.89306	4.10467	0	0.093	.	.	0.634	0.221	.	.	.	.	0.116	0.13	Yes	Yes	No	No	25690.9	236	.	.	-	-	-	-	-	-	-
Zt469_000000F_arrow_0118	3.01413	6.02711	5.73829	5.84971	3.5996	0.051	0.165	.	.	0.639	-3.346	.	.	.	.	0.134	0.23	No	No	No	No	25741.7	224	PF11807	UstYa	S	Domain of unknown function (DUF3328)	-	-	-	-	-
Zt469_000000F_arrow_0119	5.47221	4.76577	4.89966	4.94113	4.43623	0	0.01	.	.	0.976	-3.348	.	.	.	.	0.37	0.21	No	No	No	Yes	56778.6	520	.	.	EG	EamA-like transporter family	-	-	-	-	-
Zt469_000000F_arrow_0120	4.74104	5.49992	4.97936	5.21974	3.66512	0	0.019	.	.	0.987	-3.362	.	.	.	.	0.178	0.04	No	No	Yes	No	41647.5	368	PF03009	GDPD	C	Glycerophosphoryl diester phosphodiesterase family	GO:0003674,GO:0003824,GO:0004620,GO:0004629,GO:0005575,GO:0005622,GO:0005623,GO:0005737,GO:0005739,GO:0005783,GO:0005811,GO:0006629,GO:0006644,GO:0006650,GO:0006793,GO:0006796,GO:0008081,GO:0008150,GO:0008152,GO:0009056,GO:0009395,GO:0009987,GO:0012505,GO:0016042,GO:0016298,GO:0016787,GO:0016788,GO:0019637,GO:0034478,GO:0034479,GO:0042578,GO:0043226,GO:0043227,GO:0043228,GO:0043229,GO:0043231,GO:…	ko:K01126,ko:K18694	ko00564,map00564	-	-
Zt469_000000F_arrow_0121	7.79595	5.92363	5.65808	5.19868	6.1162	0.979	0.917	0.725	.	.	-0.492	.	.	.	.	0.384	0.33	No	No	No	No	22043.5	205	PF04525	LOR	S	LURP-one-related	-	-	-	-	-
Zt469_000000F_arrow_0122	5.94455	5.87625	4.02237	3.64781	2.83892	0	0.334	.	.	0.514	0.899	.	.	.	.	0.01	0.74	Yes	Yes	No	No	44249.4	411	PF01328	Peroxidase_2	S	Peroxidase, family 2	-	ko:K21820	-	-	-
Zt469_000000F_arrow_0123	5.09851	3.64141	5.30198	6.27514	8.49042	0.357	0.385	.	.	0.546	-2.432	.	.	.	.	0.059	0.3	No	No	No	No	17304.3	155	.	.	-	-	-	-	-	-	-
Zt469_000000F_arrow_0124	8.62323	8.5394	8.01938	8.39356	9.10032	0.031	0.555	.	0.601	.	0.015	.	.	.	.	0.069	0.34	No	No	No	No	40764.7	385	PF08240,PF00107	ADH_N,Domain:ADH_zinc_N	Q	Belongs to the zinc-containing alcohol dehydrogenase family. Class-III subfamily	GO:0000947,GO:0000955,GO:0003674,GO:0003824,GO:0004022,GO:0005575,GO:0005622,GO:0005623,GO:0005737,GO:0005739,GO:0006066,GO:0006081,GO:0006082,GO:0006520,GO:0006807,GO:0008150,GO:0008152,GO:0009056,GO:0009058,GO:0009063,GO:0009636,GO:0009987,GO:0010033,GO:0016054,GO:0016491,GO:0016614,GO:0016616,GO:0016999,GO:0017001,GO:0017144,GO:0019752,GO:0033833,GO:0033859,GO:0042221,GO:0043226,GO:0043227,GO:…	ko:K00121	ko00010,ko00071,ko00350,ko00625,ko00626,ko00680,ko00830,ko00980,ko00982,ko01100,ko01110,ko01120,ko01130,ko01200,ko01220,ko05204,map00010,map00071,map00350,map00625,map00626,map00680,map00830,map00980,map00982,map01100,map01110,map01120,map01130,map01200,map01220,map05204	-	-
Zt469_000000F_arrow_0125	9.07829	8.73526	8.54526	8.73126	9.09389	0.296	0.267	.	.	0.61	-2.405	.	.	.	.	0.729	0.42	No	No	No	Yes	16352.5	161	PF00137	ATP-synt_C	P	Proton-conducting pore forming subunit of the membrane integral V0 complex of vacuolar ATPase. V-ATPase is responsible for acidifying a variety of intracellular compartments in eukaryotic cells	GO:0000220,GO:0000322,GO:0000323,GO:0000324,GO:0000329,GO:0003674,GO:0003824,GO:0005215,GO:0005575,GO:0005622,GO:0005623,GO:0005737,GO:0005773,GO:0005774,GO:0006605,GO:0006623,GO:0006810,GO:0006811,GO:0006812,GO:0006873,GO:0006875,GO:0006878,GO:0006879,GO:0006885,GO:0006886,GO:0006897,GO:0006996,GO:0007033,GO:0007034,GO:0007035,GO:0008104,GO:0008150,GO:0008324,GO:0009987,GO:0015031,GO:0015075,GO:…	ko:K02155	ko00190,ko01100,ko04142,ko04145,ko04721,ko04966,ko05110,ko05120,ko05152,ko05323,map00190,map01100,map04142,map04145,map04721,map04966,map05110,map05120,map05152,map05323	M00160	-
Zt469_000000F_arrow_0126	3.51317	3.79122	2.62402	3.1541	2.40571	0	0.012	.	.	0.702	-2.341	.	.	.	.	0.978	0.06	No	No	No	No	92834.2	844	PF00412	LIM	TZ	Zinc-binding domain present in Lin-11, Isl-1, Mec-3.	GO:0000910,GO:0003674,GO:0005092,GO:0005094,GO:0005575,GO:0005622,GO:0005623,GO:0005737,GO:0005826,GO:0005856,GO:0005938,GO:0006996,GO:0007010,GO:0007049,GO:0007346,GO:0008150,GO:0009987,GO:0010564,GO:0010638,GO:0010973,GO:0015629,GO:0016043,GO:0022402,GO:0030029,GO:0030036,GO:0030234,GO:0030695,GO:0030863,GO:0030864,GO:0030865,GO:0030866,GO:0031032,GO:0031097,GO:0031566,GO:0031991,GO:0032153,GO:…	ko:K05760	ko04062,ko04370,ko04510,ko04670,ko04810,ko05100,ko05165,ko05203,ko05205,map04062,map04370,map04510,map04670,map04810,map05100,map05165,map05203,map05205	-	-
Zt469_000000F_arrow_0127	5.16126	6.88811	6.66451	6.58676	4.75664	0	0.062	.	0.555	.	1.097	.	.	.	.	0.843	0.87	Yes	Yes	No	No	26068.5	278	PF00080	Sod_Cu	S	Superoxide dismutase	-	-	-	-	-
Zt469_000000F_arrow_0128	4.46862	5.03568	4.38309	4.26194	3.47509	0	0.012	.	.	0.678	-1.977	.	.	.	.	0.117	0.8	Yes	Yes	No	No	35401.7	350	.	.	S	Superoxide dismutase	-	-	-	-	-
Zt469_000000F_arrow_0129	1.50158	4.19272	3.63827	3.33508	2.65591	0	0.016	.	.	0.801	-2.716	.	.	.	.	0.339	0.21	No	No	Yes	No	91675.2	854	PF00244	2003-03-14	S	14-3-3 protein	-	-	-	-	-
Zt469_000000F_arrow_0130	5.94119	5.40534	4.80171	4.86224	5.07429	0	0.01	.	.	0.881	-3.239	.	.	.	.	0.038	0.17	No	No	No	Yes	64250.3	606	PF07690	MFS_1	U	Major Facilitator Superfamily	-	-	-	-	-
Zt469_000000F_arrow_0131	4.21716	5.906	5.63985	5.1815	4.29923	0	0.012	.	.	0.531	-2.306	.	.	.	.	0.976	0.13	Yes	Yes	No	No	55207.2	490	.	.	-	-	-	-	-	-	-
Zt469_000000F_arrow_0132	0.564471	6.55545	7.12524	7.15848	2.95379	1	0.959	.	0.76	.	3.091	.	.	.	.	0.874	0.7	Yes	Yes	No	No	9935.26	91	.	.	-	-	-	-	-	-	-
Zt469_000000F_arrow_0133	6.69574	5.71495	4.20105	4.00839	3.63042	0	0.014	.	.	0.782	-2.746	.	.	.	.	0.293	0.09	No	No	Yes	No	59943.8	536	PF00067	p450	Q	Cytochrome P450	GO:0003674,GO:0003824,GO:0004497,GO:0006082,GO:0006725,GO:0006790,GO:0006805,GO:0006807,GO:0008150,GO:0008152,GO:0009056,GO:0009058,GO:0009308,GO:0009404,GO:0009407,GO:0009410,GO:0009636,GO:0009850,GO:0009852,GO:0009987,GO:0010124,GO:0010817,GO:0016053,GO:0016054,GO:0016491,GO:0016705,GO:0016709,GO:0016999,GO:0017000,GO:0017144,GO:0018130,GO:0018631,GO:0019439,GO:0019748,GO:0019752,GO:0030653,GO:…	ko:K10437	ko00360,ko00643,ko01100,ko01120,map00360,map00643,map01100,map01120	-	-
Zt469_000000F_arrow_0134	6.78279	5.01529	3.68298	4.368	5.16745	0	0.049	.	.	0.923	-2.887	.	.	.	.	0.873	0.02	No	No	No	No	47620.3	435	PF01557,PF09298	FAA_hydrolase,FAA_hydrolase_N	G	Fumarylacetoacetase N-terminal	GO:0003674,GO:0003824,GO:0004334,GO:0005575,GO:0005622,GO:0005623,GO:0006082,GO:0006520,GO:0006558,GO:0006559,GO:0006725,GO:0006807,GO:0008150,GO:0008152,GO:0009056,GO:0009063,GO:0009072,GO:0009074,GO:0009987,GO:0016054,GO:0016787,GO:0016822,GO:0016823,GO:0017144,GO:0019439,GO:0019752,GO:0042737,GO:0043436,GO:0044237,GO:0044238,GO:0044248,GO:0044281,GO:0044282,GO:0044464,GO:0046395,GO:0071704,GO:…	ko:K01555	ko00350,ko00643,ko01100,ko01120,map00350,map00643,map01100,map01120	M00044	-
Zt469_000000F_arrow_0135	7.75109	5.9461	5.08574	4.81441	4.78163	0	0.067	.	.	0.959	-1.681	.	.	.	.	0.661	0.25	No	No	No	No	52225.7	474	PF20510,PF04209	HgmA_N,Domain:HgmA_C	E	homogentisate 1,2-dioxygenase	GO:0003674,GO:0003824,GO:0004411,GO:0006082,GO:0006520,GO:0006558,GO:0006559,GO:0006725,GO:0006807,GO:0008150,GO:0008152,GO:0009056,GO:0009063,GO:0009072,GO:0009074,GO:0009987,GO:0016054,GO:0016491,GO:0016701,GO:0016702,GO:0017144,GO:0019439,GO:0019752,GO:0042737,GO:0043436,GO:0044237,GO:0044238,GO:0044248,GO:0044281,GO:0044282,GO:0046395,GO:0051213,GO:0055114,GO:0071704,GO:1901360,GO:1901361,GO:…	ko:K00451	ko00350,ko00643,ko01100,ko01120,map00350,map00643,map01100,map01120	M00044	-
Zt469_000000F_arrow_0136	8.67838	8.24343	7.48729	7.739	7.72584	0	0.032	.	.	0.81	-2.687	.	.	.	.	0.954	0.44	No	No	No	No	49762.9	447	PF00091,PF03953	Tubulin,Domain:Tubulin_C	Z	Tubulin is the major constituent of microtubules. It binds two moles of GTP, one at an exchangeable site on the beta chain and one at a non-exchangeable site on the alpha chain	GO:0000003,GO:0000070,GO:0000166,GO:0000226,GO:0000235,GO:0000278,GO:0000280,GO:0000819,GO:0001882,GO:0001883,GO:0003674,GO:0003824,GO:0003924,GO:0005198,GO:0005200,GO:0005488,GO:0005525,GO:0005575,GO:0005622,GO:0005623,GO:0005634,GO:0005737,GO:0005815,GO:0005816,GO:0005818,GO:0005819,GO:0005828,GO:0005856,GO:0005874,GO:0005876,GO:0005880,GO:0005881,GO:0006810,GO:0006928,GO:0006996,GO:0007005,GO:…	ko:K07375	ko04145,ko04540,ko05130,map04145,map04540,map05130	-	-
Zt469_000000F_arrow_0137	3.39573	1.97776	1.64886	2.4282	1.51177	0	0.011	0.61	.	.	-3.172	.	.	.	.	0.073	0	No	No	No	No	42934.9	389	.	.	-	-	-	-	-	-	-
Zt469_000000F_arrow_0138	5.78061	5.12315	4.58315	4.9957	4.69905	0.063	0.269	0.701	.	.	-3.022	.	.	.	.	0.058	0.1	No	No	Yes	No	30625	272	.	.	-	-	-	-	-	-	-
Zt469_000000F_arrow_0139	4.46705	5.01961	4.42491	5.45524	5.02854	0	0.242	.	.	0.768	-3.181	.	.	.	.	0.696	0.08	No	No	No	No	41803.5	378	PF04078	Rcd1	S	Cell differentiation family, Rcd1-like	GO:0000288,GO:0000289,GO:0000932,GO:0000956,GO:0003674,GO:0003676,GO:0003723,GO:0005488,GO:0005575,GO:0005622,GO:0005623,GO:0005737,GO:0006139,GO:0006355,GO:0006357,GO:0006401,GO:0006402,GO:0006417,GO:0006725,GO:0006807,GO:0008150,GO:0008152,GO:0009056,GO:0009057,GO:0009889,GO:0009890,GO:0009891,GO:0009892,GO:0009893,GO:0009987,GO:0010468,GO:0010556,GO:0010557,GO:0010558,GO:0010604,GO:0010605,GO:…	ko:K12606	ko03018,map03018	-	-
Zt469_000000F_arrow_0140	4.19442	5.36972	5.47193	5.27493	3.50712	0	0.012	.	.	0.884	-2.783	PiCRN8	.	.	.	0.04	0.02	No	No	No	No	117021	1059	PF00069,PF02149	Pkinase,Domain:KA1	T	Non-specific serine threonine protein kinase	GO:0000166,GO:0000278,GO:0000281,GO:0000910,GO:0001558,GO:0003674,GO:0003824,GO:0004672,GO:0004674,GO:0005488,GO:0005524,GO:0005575,GO:0005622,GO:0005623,GO:0005634,GO:0005737,GO:0005856,GO:0005886,GO:0006464,GO:0006468,GO:0006793,GO:0006796,GO:0006807,GO:0006810,GO:0006887,GO:0006996,GO:0007009,GO:0007010,GO:0007049,GO:0007105,GO:0007154,GO:0007163,GO:0007165,GO:0008144,GO:0008150,GO:0008152,GO:…	ko:K19852	-	-	-
Zt469_000000F_arrow_0141	4.31984	4.92802	5.05021	4.97083	3.9425	0	0.027	.	.	0.51	-3.038	.	.	.	.	0.71	0.09	No	No	No	No	75782.4	708	PF07713,PF01585	DUF1604,Family:G-patch	A	Protein of unknown function (DUF1604)	GO:0000375,GO:0000377,GO:0000398,GO:0003674,GO:0003676,GO:0003723,GO:0005488,GO:0006139,GO:0006396,GO:0006397,GO:0006725,GO:0006807,GO:0008150,GO:0008152,GO:0008380,GO:0009987,GO:0010467,GO:0016070,GO:0016071,GO:0034641,GO:0043170,GO:0044237,GO:0044238,GO:0045292,GO:0046483,GO:0071704,GO:0090304,GO:0097159,GO:1901360,GO:1901363	ko:K13123	-	M00355	-
Zt469_000000F_arrow_0142	0.913641	0.951306	1.7117	1.01403	1.51994	0	0.01	.	.	0.867	-3.346	.	.	.	.	0.097	0	No	No	No	No	56225.4	495	.	.	-	-	-	-	-	-	-
Zt469_000000F_arrow_0143	11.2578	10.0239	9.49256	10.1655	11.106	0.549	0.626	0.922	.	.	-3.048	.	.	.	.	0.033	0.2	No	No	No	No	24035.3	217	PF00687	Ribosomal_L1	J	Belongs to the universal ribosomal protein uL1 family	GO:0000470,GO:0002181,GO:0003674,GO:0003676,GO:0003723,GO:0003735,GO:0005198,GO:0005488,GO:0005575,GO:0005622,GO:0005623,GO:0005737,GO:0005829,GO:0005840,GO:0006139,GO:0006364,GO:0006396,GO:0006412,GO:0006518,GO:0006725,GO:0006807,GO:0008150,GO:0008152,GO:0009058,GO:0009059,GO:0009987,GO:0010467,GO:0015934,GO:0016070,GO:0016072,GO:0019538,GO:0022613,GO:0022625,GO:0022626,GO:0030684,GO:0030687,GO:…	ko:K02865	ko03010,map03010	M00177	-
Zt469_000000F_arrow_0144	2.55041	2.02268	1.5854	0.925349	3.60325	0	0.014	.	.	0.874	-1.362	.	.	.	.	0.027	0.22	No	No	No	No	58857.3	525	PF03945	Endotoxin_N	-	-	-	-	-	-	-
Zt469_000000F_arrow_0145	2.06816	1.65743	1.54176	1.81874	2.03758	0	0.013	.	.	0.872	-3.397	.	.	.	.	0.66	0.06	No	No	No	Yes	58986.1	538	PF07690	MFS_1	U	Major Facilitator Superfamily	-	-	-	-	-
Zt469_000000F_arrow_0146	9.73278	9.44438	9.36941	9.45078	10.0193	0.635	0.539	0.78	.	.	-2.967	.	.	.	.	0.7	0.08	No	No	No	No	20993.1	183	PF00025	Arf	U	Belongs to the small GTPase superfamily. Arf family	GO:0000166,GO:0001882,GO:0001883,GO:0003674,GO:0003824,GO:0003924,GO:0005488,GO:0005525,GO:0005575,GO:0005622,GO:0005623,GO:0005737,GO:0005794,GO:0005829,GO:0006810,GO:0006886,GO:0006888,GO:0006892,GO:0006893,GO:0006914,GO:0008104,GO:0008150,GO:0008152,GO:0009056,GO:0009987,GO:0012505,GO:0015031,GO:0015833,GO:0016192,GO:0016236,GO:0016462,GO:0016787,GO:0016817,GO:0016818,GO:0017076,GO:0017111,GO:…	ko:K07937,ko:K07977	ko04072,ko04144,ko05110,ko05134,map04072,map04144,map05110,map05134	-	-
Zt469_000000F_arrow_0147	4.13646	3.61913	3.25097	4.06642	4.35592	0	0.029	.	.	0.808	-3.123	.	.	.	.	0.981	0.01	No	No	No	No	92573.4	820	PF09511,PF08302,PF08303	RNA_lig_T4_1,tRNA_lig_CPD,Domain:tRNA_lig_kinase	J	RNA ligase	GO:0000394,GO:0003674,GO:0003824,GO:0003972,GO:0004112,GO:0004113,GO:0005575,GO:0005622,GO:0005623,GO:0005634,GO:0005635,GO:0005637,GO:0006139,GO:0006388,GO:0006396,GO:0006399,GO:0006417,GO:0006725,GO:0006793,GO:0006796,GO:0006807,GO:0006950,GO:0008033,GO:0008081,GO:0008150,GO:0008152,GO:0008380,GO:0008452,GO:0009889,GO:0009891,GO:0009893,GO:0009987,GO:0010467,GO:0010468,GO:0010556,GO:0010557,GO:…	ko:K14679	-	-	-
Zt469_000000F_arrow_0148	2.18759	1.31763	1.3918	2.12176	2.00978	0.768	0.583	.	.	0.522	1.488	.	.	.	.	0.066	0.7	Yes	Yes	No	No	14412.2	134	.	.	-	-	-	-	-	-	-
Zt469_000000F_arrow_0149	3.91135	4.91155	5.12424	5.72011	4.57985	0	0.012	.	.	0.92	-2.85	.	.	.	.	0.463	0.28	No	No	No	Yes	56161.5	520	PF00909	Ammonium_transp	P	Ammonium transporter	GO:0001403,GO:0003674,GO:0005215,GO:0005575,GO:0005623,GO:0005886,GO:0005887,GO:0006810,GO:0006811,GO:0006812,GO:0008150,GO:0008324,GO:0008519,GO:0015075,GO:0015291,GO:0015398,GO:0015696,GO:0016020,GO:0016021,GO:0022804,GO:0022857,GO:0030447,GO:0031224,GO:0031226,GO:0034220,GO:0036267,GO:0040007,GO:0044182,GO:0044425,GO:0044459,GO:0044464,GO:0051179,GO:0051234,GO:0055085,GO:0070783,GO:0071705,GO:…	ko:K03320	-	-	-
Zt469_000000F_arrow_0150	1.94126	2.80454	2.33684	4.35538	5.52371	0	0.043	.	.	0.98	-3.286	.	.	.	.	0.953	0.1	No	No	No	Yes	50488.1	459	PF07690	MFS_1	G	Major Facilitator Superfamily	-	-	-	-	-
Zt469_000000F_arrow_0151	2.6792	3.32158	3.47754	4.35506	3.57842	0	0.009	.	.	0.987	-2.668	.	.	.	.	0.925	0.05	No	No	No	No	68005.3	610	PF11951,PF00172	Fungal_trans_2,Zn_clus	S	Fungal specific transcription factor domain	-	-	-	-	-
Zt469_000000F_arrow_0152	2.95757	7.35595	6.98552	6.04953	4.27631	0	0.046	.	0.542	.	0.082	.	.	.	.	0.949	0.76	Yes	Yes	No	No	42851.1	399	PF00026	Asp	O	Belongs to the peptidase A1 family	-	-	-	-	-
Zt469_000000F_arrow_0153	2.40464	2.7139	2.42303	2.58497	3.25117	0	0.011	.	.	0.606	-2.786	.	.	.	.	0.113	0.02	No	No	No	No	55476.2	504	.	.	-	-	-	-	-	-	-
Zt469_000000F_arrow_0154	2.78214	5.87626	4.82833	6.37565	8.4554	0.108	0.588	.	.	0.719	-2.075	.	.	.	.	0.446	0.37	No	No	No	No	29430.7	273	PF13561	adh_short_C2	Q	KR domain	-	-	-	-	-
Zt469_000000F_arrow_0155	6.66911	6.7759	5.91519	5.64393	6.36396	0.979	0.631	0.613	0.825	.	0.072	.	.	.	.	0.409	0.44	No	No	No	No	26738.5	248	PF13561	adh_short_C2	Q	NAD dependent epimerase/dehydratase family	-	-	-	-	-
Zt469_000000F_arrow_0156	4.99358	4.41432	4.30909	5.07245	6.08513	0	0.09	.	.	0.886	-1.556	.	.	.	.	0.472	0.16	No	No	No	No	62894.3	589	PF02733,PF02734	Dak1,Family:Dak2	G	Dak2	-	ko:K00863	ko00051,ko00561,ko00680,ko01100,ko01120,ko01200,ko04622,map00051,map00561,map00680,map01100,map01120,map01200,map04622	M00344	-
Zt469_000000F_arrow_0157	6.2881	4.58495	5.16851	7.12876	6.43339	0	0.02	.	.	0.778	-3.192	.	.	.	.	0.513	0.35	No	Yes	No	Yes	57428.5	524	PF00083	Sugar_tr	P	Belongs to the major facilitator superfamily. Sugar transporter (TC 2.A.1.1) family	-	-	-	-	-
Zt469_000000F_arrow_0158	0	4.88992	5.37077	5.1958	6.2613	0.985	0.771	0.719	.	.	-0.359	.	.	.	.	0.678	0.4	No	No	No	No	22034.1	210	PF13561	adh_short_C2	Q	KR domain	-	ko:K17742	ko00051,map00051	-	-
Zt469_000000F_arrow_0159	1.96357	2.79697	3.72564	3.96046	5.20129	0.244	0.436	.	.	0.521	-0.72	.	.	.	.	0.746	0.22	No	No	No	No	37177.9	346	PF00107,PF08240	ADH_zinc_N,Domain:ADH_N	Q	Alcohol dehydrogenase GroES-like domain	GO:0003674,GO:0003824,GO:0003939,GO:0005975,GO:0006059,GO:0006066,GO:0008150,GO:0008152,GO:0009056,GO:0009987,GO:0016052,GO:0016491,GO:0016614,GO:0016616,GO:0019400,GO:0019405,GO:0019407,GO:0019751,GO:0031320,GO:0044237,GO:0044238,GO:0044248,GO:0044262,GO:0044275,GO:0044281,GO:0044282,GO:0046164,GO:0046174,GO:0046526,GO:0055114,GO:0071704,GO:1901575,GO:1901615,GO:1901616	ko:K05351	ko00040,ko01100,map00040,map01100	M00014	-
Zt469_000000F_arrow_0160	1.64431	1.57986	1.71484	2.3594	3.54762	0	0.016	.	.	0.86	-3.3	.	.	.	.	0.852	0.09	No	No	No	Yes	56345.4	513	PF00083	Sugar_tr	P	Belongs to the major facilitator superfamily. Sugar transporter (TC 2.A.1.1) family	-	-	-	-	-
Zt469_000000F_arrow_0161	2.98294	5.63824	5.47548	5.35038	3.31336	0	0.032	.	.	0.795	-2.983	.	.	.	.	0.075	0.07	No	No	No	No	224045	2058	.	.	-	-	-	-	-	-	-
Zt469_000000F_arrow_0162	1.88581	3.51567	2.7786	3.65995	3.8283	0	0.039	.	.	0.908	-3.014	.	.	.	.	0.943	0.01	No	No	No	No	65184.5	575	PF06985,PF12796	HET,Ank_2	S	Heterokaryon incompatibility protein (HET)	-	-	-	-	-
Zt469_000000F_arrow_0163	0.400674	0.805956	0.650996	0.587752	0.0589383	0	0.137	0.632	.	.	-2.448	.	.	.	.	0.282	0.01	No	No	No	No	38708	345	.	.	-	-	-	-	-	-	-
Zt469_000000F_arrow_0164	6.42055	6.06413	5.62983	5.87037	6.08586	0	0.01	.	.	0.92	-1.56	.	.	.	.	0.17	0.02	No	No	No	No	87482	789	PF01031,PF00350,PF02212	Dynamin_M,Dynamin_N,Family:GED	U	Belongs to the TRAFAC class dynamin-like GTPase superfamily. Dynamin Fzo YdjA family	GO:0000001,GO:0000002,GO:0000166,GO:0000266,GO:0001300,GO:0001882,GO:0001883,GO:0003373,GO:0003374,GO:0003674,GO:0003774,GO:0003824,GO:0003924,GO:0005488,GO:0005515,GO:0005525,GO:0005575,GO:0005622,GO:0005623,GO:0005737,GO:0005739,GO:0005740,GO:0005741,GO:0005777,GO:0005829,GO:0006914,GO:0006928,GO:0006996,GO:0007005,GO:0007017,GO:0007018,GO:0007031,GO:0007568,GO:0007569,GO:0008017,GO:0008092,GO:…	ko:K17065	ko04139,ko04214,ko04217,ko04621,ko04668,map04139,map04214,map04217,map04621,map04668	-	-
Zt469_000000F_arrow_0165	4.44923	5.45607	5.35503	5.45051	5.68619	0	0.187	0.641	.	.	-3.105	.	.	.	.	0.045	0.05	No	No	No	No	43297.3	387	.	.	U	RNA-binding protein that binds specific mRNAs including the ASH1 mRNA, coding for a repressor of the HO endonuclease. Part of the mRNA localization machinery that restricts accumulation of certain proteins to the bud and in the daughter cell	-	-	-	-	-
Zt469_000000F_arrow_0166	4.03775	4.48284	3.69164	4.20156	3.88976	0	0.076	.	.	0.815	-2.786	.	.	.	.	0.018	0.03	No	No	No	No	83301.9	743	PF11935	SYMPK_PTA1_N	A	Domain of unknown function (DUF3453)	GO:0005575,GO:0005622,GO:0005623,GO:0005634,GO:0005654,GO:0005847,GO:0005849,GO:0006139,GO:0006351,GO:0006353,GO:0006366,GO:0006369,GO:0006378,GO:0006379,GO:0006396,GO:0006397,GO:0006399,GO:0006725,GO:0006807,GO:0008033,GO:0008150,GO:0008152,GO:0009058,GO:0009059,GO:0009987,GO:0010467,GO:0016070,GO:0016071,GO:0018130,GO:0019438,GO:0030846,GO:0030847,GO:0031123,GO:0031124,GO:0031974,GO:0031981,GO:…	ko:K06100	ko03015,ko04530,map03015,map04530	-	-
Zt469_000000F_arrow_0167	7.56371	6.46109	6.0614	6.74484	8.08616	0.871	0.78	.	.	0.569	-1.245	.	.	.	.	0.927	0.48	No	No	Yes	No	9424.69	87	PF09813	Coiled-coil:Coa3_cc	S	Coiled-coil domain-containing protein 56	-	ko:K18176	-	-	-
Zt469_000000F_arrow_0168	8.68872	7.03445	6.45605	6.89166	7.84919	0.987	0.805	0.921	.	.	-2.551	.	.	.	.	0.106	0.08	No	No	Yes	No	21494.8	190	.	.	S	NADH-ubiquinone oxidoreductase 178 kDa subunit	GO:0005575,GO:0005622,GO:0005623,GO:0005737,GO:0005739,GO:0005740,GO:0005743,GO:0016020,GO:0019866,GO:0031090,GO:0031966,GO:0031967,GO:0031975,GO:0043226,GO:0043227,GO:0043229,GO:0043231,GO:0044422,GO:0044424,GO:0044429,GO:0044444,GO:0044446,GO:0044464	-	-	-	-
Zt469_000000F_arrow_0169	4.36732	5.125	4.74626	4.82259	5.61975	0.531	0.585	0.747	.	.	-2.444	.	.	.	.	0.207	0.1	No	No	No	No	23320.4	209	PF05871	ESCRT-II	S	ESCRT-II complex subunit	GO:0000429,GO:0000430,GO:0000433,GO:0000814,GO:0003674,GO:0005198,GO:0005488,GO:0005515,GO:0005575,GO:0005622,GO:0005623,GO:0005737,GO:0005768,GO:0005829,GO:0006355,GO:0006357,GO:0006508,GO:0006511,GO:0006605,GO:0006623,GO:0006807,GO:0006810,GO:0006811,GO:0006820,GO:0006862,GO:0006886,GO:0007034,GO:0007154,GO:0007584,GO:0008104,GO:0008150,GO:0008152,GO:0009056,GO:0009057,GO:0009605,GO:0009889,GO:…	ko:K12189	ko04144,map04144	M00410	-
Zt469_000000F_arrow_0170	3.54439	3.96335	2.71646	2.91622	3.37923	0	0.086	.	.	0.823	-2.971	.	.	.	.	0.222	0.04	No	No	No	No	68351.1	603	PF00743	FMO-like	Q	Pyridine nucleotide-disulphide oxidoreductase	-	-	-	-	-
Zt469_000000F_arrow_0171	4.3794	5.16944	4.24629	4.17412	4.13308	0	0.069	0.55	.	.	-2.707	.	.	.	.	0.046	0.05	No	No	No	No	71338.5	640	PF12697	Abhydrolase_6	S	Alpha/beta hydrolase family	-	-	-	-	-
Zt469_000000F_arrow_0172	3.88873	3.85471	3.08326	3.56492	3.57908	0	0.053	0.681	.	.	-2.781	.	.	.	.	0.942	0	No	No	No	No	58576.9	533	PF10453,PF00642	NUFIP1,Family:zf-CCCH	S	Nuclear fragile X mental retardation-interacting protein 1 (NUFIP1)	-	-	-	-	-
Zt469_000000F_arrow_0173	5.05689	5.02868	4.80249	5.62541	5.4739	0	0.069	.	.	0.658	-2.531	.	.	.	.	0.464	0.15	No	No	No	No	25654.5	228	PF08292,PF03876	RNA_pol_Rbc25,Domain:SHS2_Rpb7-N	K	RNA polymerase III subunit Rpc25	GO:0000228,GO:0000428,GO:0000785,GO:0000790,GO:0005575,GO:0005622,GO:0005623,GO:0005634,GO:0005654,GO:0005666,GO:0005694,GO:0006139,GO:0006351,GO:0006352,GO:0006383,GO:0006384,GO:0006399,GO:0006725,GO:0006807,GO:0008150,GO:0008152,GO:0009058,GO:0009059,GO:0009304,GO:0009987,GO:0010467,GO:0016070,GO:0018130,GO:0019438,GO:0030880,GO:0031974,GO:0031981,GO:0032774,GO:0032991,GO:0034641,GO:0034645,GO:…	ko:K03022	ko00230,ko00240,ko01100,ko03020,ko04623,ko05169,map00230,map00240,map01100,map03020,map04623,map05169	M00181	-
Zt469_000000F_arrow_0174	0.148264	0	0	0	0	0.034	0.294	.	.	0.662	-0.992	.	.	.	.	0.917	0.21	No	Yes	No	Yes	29987.8	283	PF00230	MIP	P	Belongs to the MIP aquaporin (TC 1.A.8) family	GO:0000003,GO:0003006,GO:0003674,GO:0005215,GO:0005372,GO:0005575,GO:0005622,GO:0005623,GO:0005737,GO:0005783,GO:0005789,GO:0005829,GO:0005886,GO:0005887,GO:0006810,GO:0006811,GO:0006833,GO:0007049,GO:0008150,GO:0009653,GO:0009987,GO:0012505,GO:0015250,GO:0015267,GO:0015318,GO:0016020,GO:0016021,GO:0019953,GO:0022402,GO:0022413,GO:0022414,GO:0022803,GO:0022838,GO:0022857,GO:0030154,GO:0030435,GO:…	ko:K09885	-	-	-
Zt469_000000F_arrow_0175	3.9447	4.15766	3.23284	3.38806	2.8323	0	0.029	.	.	0.762	-2.965	PGTG_10537.2	.	.	.	0.055	0	No	No	No	No	99071.7	889	PF16770,PF12738,PF00533	RTT107_BRCT_5,PTCB-BRCT,Family:BRCT	L	Regulator of Ty1 transposition protein 107 BRCT domain	GO:0000075,GO:0000076,GO:0000077,GO:0000151,GO:0000228,GO:0000278,GO:0000775,GO:0000781,GO:0000784,GO:0000785,GO:0000790,GO:0000792,GO:0005575,GO:0005622,GO:0005623,GO:0005634,GO:0005694,GO:0005720,GO:0005724,GO:0005730,GO:0006139,GO:0006259,GO:0006260,GO:0006261,GO:0006270,GO:0006281,GO:0006282,GO:0006301,GO:0006302,GO:0006725,GO:0006807,GO:0006950,GO:0006974,GO:0007049,GO:0007093,GO:0007095,GO:…	ko:K20780	-	-	-
Zt469_000000F_arrow_0176	4.68211	3.32242	3.15853	4.11185	3.95049	0.63	0.709	0.625	.	.	-2.376	.	.	.	.	0.256	0.15	No	No	No	No	14556.5	129	.	.	-	-	-	-	-	-	-
Zt469_000000F_arrow_0177	4.76776	5.22076	4.25311	5.2899	6.07403	0	0.087	0.809	.	.	-3.165	.	.	.	.	0.395	0.01	No	No	No	No	26665.5	232	PF05773	RWD	S	RWD	GO:0002181,GO:0003674,GO:0005488,GO:0005515,GO:0005575,GO:0005622,GO:0005623,GO:0005737,GO:0005844,GO:0006412,GO:0006518,GO:0006807,GO:0008150,GO:0008152,GO:0009058,GO:0009059,GO:0009987,GO:0010467,GO:0010646,GO:0010647,GO:0019538,GO:0032101,GO:0032103,GO:0032104,GO:0032106,GO:0032107,GO:0032109,GO:0032991,GO:0034641,GO:0034645,GO:0043043,GO:0043170,GO:0043603,GO:0043604,GO:0044237,GO:0044238,GO:…	-	-	-	-
Zt469_000000F_arrow_0178	3.56377	4.70042	4.06719	5.21427	5.87455	0	0.01	0.619	.	.	-3.181	CgEP1	.	.	.	0.896	0.02	No	No	No	No	46001.2	415	PF13181	TPR_8	S	Tetratricopeptide repeat	GO:0005575,GO:0005622,GO:0005623,GO:0005634,GO:0005737,GO:0006508,GO:0006511,GO:0006807,GO:0006950,GO:0008150,GO:0008152,GO:0009056,GO:0009057,GO:0009987,GO:0010033,GO:0010243,GO:0010498,GO:0019538,GO:0019941,GO:0030163,GO:0030433,GO:0033554,GO:0034976,GO:0036503,GO:0042221,GO:0043161,GO:0043170,GO:0043226,GO:0043227,GO:0043229,GO:0043231,GO:0043632,GO:0044237,GO:0044238,GO:0044248,GO:0044257,GO:…	-	-	-	-
Zt469_000000F_arrow_0179	2.59402	2.45032	1.94635	2.75379	2.69416	0	0.115	0.733	.	.	-2.541	.	.	.	.	0.041	0.04	No	No	No	No	57054.3	506	PF00505	HMG_box	L	HMG (high mobility group) box	GO:0000122,GO:0000976,GO:0000977,GO:0000978,GO:0000981,GO:0000982,GO:0000987,GO:0001012,GO:0001067,GO:0001077,GO:0001078,GO:0001227,GO:0001228,GO:0003674,GO:0003676,GO:0003677,GO:0003690,GO:0003700,GO:0005488,GO:0005575,GO:0005622,GO:0005623,GO:0005634,GO:0005667,GO:0005737,GO:0006139,GO:0006351,GO:0006355,GO:0006357,GO:0006366,GO:0006725,GO:0006807,GO:0006950,GO:0006995,GO:0007154,GO:0007329,GO:…	-	-	-	-
Zt469_000000F_arrow_0180	7.76866	9.99997	8.53088	8.92149	11.7814	1	0.245	0.785	.	.	-0.955	.	.	.	.	0.983	0.32	No	No	No	No	8009.51	80	.	.	-	-	-	-	-	-	-
Zt469_000000F_arrow_0181	1.73114	3.13757	3.62628	3.54573	2.48127	0	0.01	.	.	0.968	-1.78	.	.	.	.	0.09	0.6	No	Yes	No	Yes	74895.4	688	.	.	-	-	-	-	-	-	-
Zt469_000000F_arrow_0182	4.28034	4.3876	3.7388	4.81381	5.24624	0	0.143	0.699	.	.	-3.346	.	.	.	.	0.642	0.01	No	No	No	No	41703.6	363	PF05176	ATP-synt_10	O	ATP10 protein	GO:0003674,GO:0005488,GO:0005515,GO:0005575,GO:0005622,GO:0005623,GO:0005737,GO:0005739,GO:0005740,GO:0005743,GO:0006996,GO:0007005,GO:0008150,GO:0009987,GO:0016020,GO:0016021,GO:0016043,GO:0019866,GO:0022607,GO:0031090,GO:0031224,GO:0031300,GO:0031301,GO:0031304,GO:0031305,GO:0031966,GO:0031967,GO:0031975,GO:0032592,GO:0033615,GO:0034622,GO:0043226,GO:0043227,GO:0043229,GO:0043231,GO:0043461,GO:…	ko:K18192	-	-	-
Zt469_000000F_arrow_0183	10.6702	9.7347	9.21709	10.0233	10.9852	0.003	0.355	0.839	.	.	-2.057	.	.	.	.	0.046	0.21	No	No	No	No	14899.5	128	PF00831	Ribosomal_L29	J	Ribosomal L29 protein	GO:0000463,GO:0000470,GO:0002181,GO:0003674,GO:0003676,GO:0003723,GO:0003729,GO:0003735,GO:0005198,GO:0005488,GO:0005575,GO:0005622,GO:0005623,GO:0005737,GO:0005829,GO:0005840,GO:0006139,GO:0006364,GO:0006396,GO:0006412,GO:0006518,GO:0006725,GO:0006807,GO:0008150,GO:0008152,GO:0009058,GO:0009059,GO:0009987,GO:0010467,GO:0015934,GO:0016070,GO:0016072,GO:0019538,GO:0022613,GO:0022625,GO:0022626,GO:…	ko:K02918	ko03010,map03010	M00177	-
Zt469_000000F_arrow_0184	6.49826	5.91142	5.41998	5.84321	6.56406	0.922	0.555	0.671	.	.	-3.013	.	.	.	.	0.016	0.01	No	No	Yes	No	25297.5	225	PF12352	V-SNARE_C	U	Involved in transport from the ER to the Golgi apparatus as well as in intra-Golgi transport. It belongs to a super-family of proteins called t-SNAREs or soluble NSF (N-ethylmaleimide- sensitive factor) attachment protein receptor	GO:0000139,GO:0000149,GO:0003674,GO:0005484,GO:0005488,GO:0005515,GO:0005575,GO:0005622,GO:0005623,GO:0005737,GO:0005794,GO:0005795,GO:0005797,GO:0005801,GO:0006810,GO:0006886,GO:0006888,GO:0006891,GO:0006906,GO:0006996,GO:0008104,GO:0008150,GO:0009987,GO:0012505,GO:0015031,GO:0015833,GO:0016020,GO:0016021,GO:0016043,GO:0016050,GO:0016192,GO:0031090,GO:0031201,GO:0031224,GO:0031984,GO:0031985,GO:…	ko:K08495	ko04130,map04130	-	-
Zt469_000000F_arrow_0185	0	0	0.644665	0	1.09984	0.011	0.1	0.749	.	.	-2.561	.	.	.	.	0.994	0.05	No	No	Yes	No	19683.8	174	.	.	-	-	-	-	-	-	-
Zt469_000000F_arrow_0186	5.28374	5.84922	5.43774	6.06123	6.77451	0.474	0.49	0.742	.	.	-2.967	.	.	.	.	0.947	0.03	No	No	No	No	27251.6	238	PF16835,PF12874	SF3A2,Domain:zf-met	A	Pre-mRNA-splicing factor SF3a complex subunit 2 (Prp11)	GO:0000245,GO:0000375,GO:0000377,GO:0000398,GO:0003674,GO:0003676,GO:0003723,GO:0005488,GO:0005575,GO:0005622,GO:0005623,GO:0005634,GO:0005681,GO:0005684,GO:0005686,GO:0006139,GO:0006396,GO:0006397,GO:0006725,GO:0006807,GO:0008150,GO:0008152,GO:0008380,GO:0009987,GO:0010467,GO:0016043,GO:0016070,GO:0016071,GO:0022607,GO:0022613,GO:0022618,GO:0030532,GO:0032991,GO:0034622,GO:0034641,GO:0043170,GO:…	ko:K12826	ko03040,map03040	M00352	-
Zt469_000000F_arrow_0187	0.995164	0.630504	0.94339	0.699902	0.750614	0	0.009	.	.	0.888	-2.853	.	.	.	.	0.009	0.03	No	No	No	No	64651.7	581	.	.	-	-	-	-	-	-	-
Zt469_000000F_arrow_0188	5.02547	4.97615	4.50867	4.85071	4.5976	0	0.063	0.841	.	.	-2.707	.	.	.	.	0.844	0.24	No	No	No	No	28590.4	268	PF00808	CBFD_NFYB_HMF	K	Histone-like transcription factor (CBF/NF-Y) and archaeal histone	GO:0000228,GO:0000278,GO:0000785,GO:0000790,GO:0005575,GO:0005622,GO:0005623,GO:0005634,GO:0005657,GO:0005694,GO:0006139,GO:0006259,GO:0006260,GO:0006261,GO:0006270,GO:0006323,GO:0006325,GO:0006333,GO:0006338,GO:0006342,GO:0006355,GO:0006725,GO:0006807,GO:0006996,GO:0007049,GO:0008150,GO:0008152,GO:0008622,GO:0009058,GO:0009059,GO:0009889,GO:0009890,GO:0009892,GO:0009987,GO:0010468,GO:0010556,GO:…	ko:K02326	ko00230,ko00240,ko01100,ko03030,ko03410,ko03420,ko05166,map00230,map00240,map01100,map03030,map03410,map03420,map05166	M00263	-
Zt469_000000F_arrow_0189	1.97356	1.57863	0	0.360629	0.743809	0.007	0.078	.	0.525	.	-1.991	.	.	.	.	0.173	0.6	No	No	No	No	7155.21	70	.	.	-	-	-	-	-	-	-
Zt469_000000F_arrow_0190	4.53296	5.42981	5.11032	5.23045	4.44831	0	0.089	.	.	0.511	-2.454	.	.	.	.	0.734	0.15	No	No	No	No	67848.3	618	PF08624	CRC_subunit	S	Chromatin remodelling complex Rsc7/Swp82 subunit	-	ko:K11761	-	-	-
Zt469_000000F_arrow_0191	4.57032	4.47809	3.49274	4.09837	4.31705	0	0.009	.	.	0.754	-3.346	.	.	.	.	0.186	0	No	No	No	No	111483	993	PF00773,PF17215,PF17216,PF17849,PF13638	RNB,Domain:Rrp44_S1,Domain:Rrp44_CSD1,Domain:OB_Dis3,Domain:PIN_4	J	Belongs to the RNR ribonuclease family	GO:0000049,GO:0000175,GO:0000176,GO:0000177,GO:0000178,GO:0000184,GO:0000228,GO:0000288,GO:0000291,GO:0000459,GO:0000460,GO:0000465,GO:0000466,GO:0000467,GO:0000469,GO:0000785,GO:0000790,GO:0000956,GO:0000966,GO:0000967,GO:0003674,GO:0003676,GO:0003723,GO:0003824,GO:0004518,GO:0004519,GO:0004521,GO:0004527,GO:0004532,GO:0004540,GO:0005488,GO:0005515,GO:0005575,GO:0005622,GO:0005623,GO:0005634,GO:…	ko:K12585	ko03018,map03018	M00391	-
Zt469_000000F_arrow_0192	7.54969	7.66804	7.55307	7.37261	7.90641	0	0.076	.	.	0.691	-2.466	.	.	.	.	0.88	0.06	No	No	No	No	49305.1	452	.	.	S	Casein kinase II beta 2 subunit	-	-	-	-	-
Zt469_000000F_arrow_0193	3.13275	2.96383	1.96346	2.7618	2.63081	0	0.01	.	.	0.989	-2.302	.	.	.	.	0.54	0.14	No	No	No	No	61966.6	566	.	.	L	GAL4-like Zn(II)2Cys6 (or C6 zinc) binuclear cluster DNA-binding domain	-	-	-	-	-
Zt469_000000F_arrow_0194	7.39335	5.35058	4.06047	4.25974	5.25202	0.647	0.614	.	.	0.638	-1.051	.	.	.	.	0.4	0.13	No	No	No	No	28480.7	266	PF03328	HpcH_HpaI	G	HpcH/HpaI aldolase/citrate lyase family	-	ko:K02510	ko00350,ko01120,map00350,map01120	-	-
Zt469_000000F_arrow_0195	4.01493	2.6173	0.930287	2.38473	4.15934	0.249	0.4	0.958	.	.	-2.248	.	.	.	.	0.318	0.14	No	No	No	No	12520.4	108	PF05768	Glrx-like	C	Belongs to the glutaredoxin family	-	-	-	-	-
Zt469_000000F_arrow_0196	7.48386	4.88111	4.2535	5.2341	7.0999	0.191	0.409	0.78	.	.	-2.857	.	.	.	.	0.87	0.07	No	No	No	No	35264.1	318	PF04968,PF04969	CHORD,CS	S	CHORD	-	-	-	-	-
Zt469_000000F_arrow_0197	3.2144	3.62045	3.8253	3.43533	2.50388	0.616	0.722	0.632	.	.	-2.636	.	.	.	.	0.981	0.09	No	No	No	No	24607.5	222	PF05916	Sld5	L	GINS complex protein	GO:0000228,GO:0000278,GO:0000724,GO:0000725,GO:0000727,GO:0000811,GO:0003674,GO:0003678,GO:0003824,GO:0004386,GO:0005575,GO:0005622,GO:0005623,GO:0005634,GO:0005654,GO:0005657,GO:0005694,GO:0006139,GO:0006259,GO:0006260,GO:0006261,GO:0006270,GO:0006271,GO:0006281,GO:0006302,GO:0006310,GO:0006725,GO:0006807,GO:0006950,GO:0006974,GO:0006996,GO:0007049,GO:0008150,GO:0008152,GO:0009058,GO:0009059,GO:…	ko:K10732	-	M00286	-
Zt469_000000F_arrow_0198	2.62199	3.06223	2.61791	2.89177	2.45601	0	0.009	0.504	.	.	-3.122	.	.	.	.	0.063	0	No	No	No	No	79776.7	718	PF14792,PF14791,PF10391,PF14716	DNA_pol_B_palm,DNA_pol_B_thumb,Domain:DNA_pol_lambd_f,Domain:HHH_8	L	DNA polymerase X family	GO:0000726,GO:0003674,GO:0003824,GO:0003887,GO:0005575,GO:0005622,GO:0005623,GO:0005634,GO:0006139,GO:0006259,GO:0006281,GO:0006302,GO:0006303,GO:0006725,GO:0006807,GO:0006950,GO:0006974,GO:0008150,GO:0008152,GO:0009058,GO:0009059,GO:0009987,GO:0016740,GO:0016772,GO:0016779,GO:0018130,GO:0019438,GO:0033554,GO:0034061,GO:0034641,GO:0034645,GO:0034654,GO:0043170,GO:0043226,GO:0043227,GO:0043229,GO:…	ko:K03512,ko:K10981	ko03410,ko03450,map03410,map03450	M00296	-
Zt469_000000F_arrow_0199	3.58895	1.95504	1.49575	1.58185	2.04722	0.872	0.649	.	.	0.675	-3.057	.	.	.	.	0.202	0.08	No	No	No	No	25877.9	228	.	.	-	-	-	-	-	-	-
Zt469_000000F_arrow_0200	4.43906	4.32515	4.10213	5.39392	5.51664	0	0.029	0.705	.	.	-3.346	.	.	.	.	0.293	0	No	No	No	No	80688.1	723	PF08144	CPL	J	CPL (NUC119) domain	GO:0000900,GO:0003674,GO:0003676,GO:0003723,GO:0003729,GO:0003730,GO:0005488,GO:0005575,GO:0005622,GO:0005623,GO:0005634,GO:0005730,GO:0005737,GO:0005840,GO:0006417,GO:0008150,GO:0009889,GO:0009890,GO:0009892,GO:0010468,GO:0010556,GO:0010558,GO:0010605,GO:0010608,GO:0010629,GO:0015934,GO:0017148,GO:0019222,GO:0022613,GO:0030371,GO:0030684,GO:0030687,GO:0031323,GO:0031324,GO:0031326,GO:0031327,GO:…	ko:K14844	-	-	-
Zt469_000000F_arrow_0201	0.663561	0.79579	0.981706	1.35205	0.418313	0	0.031	.	.	0.874	-1.977	.	.	.	.	0.028	0.09	No	No	No	No	80030.6	730	.	.	-	-	-	-	-	-	-
Zt469_000000F_arrow_0202	6.35069	5.85733	5.03543	5.23237	7.45469	0.001	0.097	0.645	.	.	0.819	.	.	.	GH17	0.028	0.43	Yes	Yes	No	No	33402.3	309	PF00332	Glyco_hydro_17	G	Belongs to the glycosyl hydrolase 17 family	GO:0000322,GO:0000323,GO:0000324,GO:0003674,GO:0003824,GO:0004338,GO:0004553,GO:0005575,GO:0005576,GO:0005618,GO:0005622,GO:0005623,GO:0005737,GO:0005773,GO:0005975,GO:0005976,GO:0006073,GO:0008150,GO:0008152,GO:0008422,GO:0009272,GO:0009277,GO:0009405,GO:0009986,GO:0009987,GO:0010383,GO:0015926,GO:0016043,GO:0016740,GO:0016787,GO:0016798,GO:0022610,GO:0030312,GO:0030445,GO:0031505,GO:0034406,GO:…	ko:K01210	ko00500,map00500	-	-
Zt469_000000F_arrow_0203	3.98291	3.3754	3.73904	4.96833	4.90895	0	0.037	0.756	.	.	-3.346	.	.	.	.	0.056	0	No	No	No	No	29992.9	260	PF05997	Nop52	A	Nucleolar protein,Nop52	-	ko:K14849	-	-	-
Zt469_000000F_arrow_0204	3.6322	3.73711	3.12037	3.49656	3.65833	0	0.047	.	.	0.573	-3.016	.	.	.	.	0.604	0.03	No	No	No	No	59265.6	529	PF00856,PF05033	SET,Family:Pre-SET	B	Pre-SET motif	GO:0000003,GO:0000122,GO:0000151,GO:0000152,GO:0000183,GO:0000228,GO:0000280,GO:0000775,GO:0000785,GO:0000790,GO:0000792,GO:0003006,GO:0003674,GO:0003676,GO:0003677,GO:0003690,GO:0003697,GO:0003723,GO:0003727,GO:0003824,GO:0005488,GO:0005515,GO:0005575,GO:0005622,GO:0005623,GO:0005634,GO:0005654,GO:0005694,GO:0005720,GO:0005721,GO:0006325,GO:0006338,GO:0006342,GO:0006348,GO:0006355,GO:0006357,GO:…	ko:K11419	ko00310,map00310	-	-
Zt469_000000F_arrow_0205	8.34806	5.64623	4.13675	4.02493	6.46567	0.507	0.418	0.772	.	.	-3.342	.	.	.	.	0.758	0.08	No	No	No	No	8068.81	73	.	.	-	-	-	-	-	-	-
Zt469_000000F_arrow_0206	1.95768	3.1356	2.69274	3.81087	3.37612	0	0.277	.	.	0.674	-1.202	.	.	.	.	0.061	0.14	No	No	No	No	41446.9	376	PF00144	Beta-lactamase	V	Beta-lactamase	-	-	-	-	-
Zt469_000000F_arrow_0207	6.62885	4.15463	4.85334	5.18907	5.95267	0	0.043	.	.	0.967	-2.94	.	.	.	.	0.105	0.02	No	No	No	Yes	115893	1044	PF00924	MS_channel	M	Mechanosensitive ion channel	GO:0003674,GO:0005215,GO:0005216,GO:0005261,GO:0005262,GO:0005488,GO:0005509,GO:0005575,GO:0005622,GO:0005623,GO:0005737,GO:0005783,GO:0006810,GO:0006811,GO:0006812,GO:0006816,GO:0006873,GO:0006874,GO:0006875,GO:0006884,GO:0008150,GO:0008324,GO:0008361,GO:0008381,GO:0009987,GO:0012505,GO:0015075,GO:0015085,GO:0015267,GO:0015275,GO:0015318,GO:0016020,GO:0016021,GO:0016043,GO:0019725,GO:0022803,GO:…	ko:K22048	-	-	-
Zt469_000000F_arrow_0208	2.20796	2.45394	2.54708	2.75004	2.88064	0.84	0.396	0.831	.	.	-1.891	.	.	.	.	0.872	0.28	No	No	No	No	12943.5	119	.	.	-	-	-	-	-	-	-
Zt469_000000F_arrow_0209	3.22754	3.05157	3.52697	3.60431	3.22646	0	0.013	.	.	0.892	-1.63	.	.	.	.	0.23	0.07	No	No	No	No	51345.2	476	.	.	-	-	-	-	-	-	-
Zt469_000000F_arrow_0210	0.512935	2.02801	2.14448	1.69485	2.57438	0.07	0.413	0.574	.	.	-2.832	MoHTR1,PIIN_08944	.	.	.	0.807	0.07	No	No	No	No	34896.6	313	.	.	S	zinc finger	-	-	-	-	-
Zt469_000000F_arrow_0211	3.60461	6.25543	5.54268	4.81687	3.3275	0	0.055	.	.	0.621	-3.182	.	.	.	.	0.96	0.04	Yes	Yes	No	No	52029.4	471	PF01494	FAD_binding_3	C	FAD binding domain	-	ko:K00480	ko00621,ko00624,ko00626,ko01100,ko01120,ko01220,map00621,map00624,map00626,map01100,map01120,map01220	-	-
Zt469_000000F_arrow_0212	3.88905	4.14511	3.85508	3.91577	3.95445	0	0.01	.	.	0.972	-3.348	.	.	.	.	0.184	0.18	No	No	No	Yes	63707.7	602	PF07690	MFS_1	U	Major Facilitator Superfamily	-	-	-	-	-
Zt469_000000F_arrow_0213	5.73273	5.37692	5.26384	5.22772	6.36989	0	0.218	0.81	.	.	-2.956	.	.	.	.	0.982	0.02	No	No	No	No	41682	372	PF17683,PF02270	TFIIF_beta_N,TFIIF_beta	K	Transcription initiation factor IIF, beta subunit	GO:0000166,GO:0000428,GO:0000988,GO:0000990,GO:0000991,GO:0001109,GO:0001111,GO:0001173,GO:0001174,GO:0003674,GO:0003676,GO:0003677,GO:0003678,GO:0003824,GO:0004003,GO:0004386,GO:0005488,GO:0005524,GO:0005575,GO:0005622,GO:0005623,GO:0005634,GO:0005654,GO:0005667,GO:0005674,GO:0006139,GO:0006351,GO:0006352,GO:0006354,GO:0006355,GO:0006357,GO:0006366,GO:0006367,GO:0006368,GO:0006725,GO:0006807,GO:…	ko:K03139	ko03022,map03022	-	-
Zt469_000000F_arrow_0214	0.490714	0.872442	0.914827	0.73457	0.286576	0	0.109	.	.	0.768	-3.28	.	.	.	.	0.305	0.04	No	No	No	No	40208.2	358	.	.	-	-	-	-	-	-	-
Zt469_000000F_arrow_0215	8.12178	9.09079	9.01026	9.00705	9.88695	0.713	0.658	.	0.507	.	-1.518	.	.	.	.	0.015	0.4	No	No	Yes	No	14138	133	.	.	-	-	-	-	-	-	-
Zt469_000000F_arrow_0216	6.83991	6.46541	6.07702	6.44326	7.18186	0	0.102	0.697	.	.	-3.122	.	.	.	.	0.264	0.03	No	No	No	No	54477.9	482	.	.	T	Belongs to the phosphatase 2A regulatory subunit B family	GO:0000003,GO:0000075,GO:0000159,GO:0000278,GO:0000280,GO:0000322,GO:0000323,GO:0000324,GO:0000329,GO:0000910,GO:0001100,GO:0003674,GO:0005575,GO:0005622,GO:0005623,GO:0005634,GO:0005737,GO:0005773,GO:0005774,GO:0005819,GO:0005829,GO:0005856,GO:0005933,GO:0005934,GO:0005935,GO:0005937,GO:0006355,GO:0006464,GO:0006470,GO:0006793,GO:0006796,GO:0006807,GO:0006996,GO:0007049,GO:0007059,GO:0007088,GO:…	ko:K04354	ko03015,ko04071,ko04111,ko04151,ko04152,ko04261,ko04390,ko04391,ko04530,ko04728,ko05142,ko05160,ko05165,map03015,map04071,map04111,map04151,map04152,map04261,map04390,map04391,map04530,map04728,map05142,map05160,map05165	-	-
Zt469_000000F_arrow_0217	2.92756	1.22195	1.44637	1.6644	1.88724	0	0.01	.	.	0.925	-1.523	.	.	.	.	0.771	0.07	No	No	No	No	81898.2	736	PF00646	F-box	-	-	-	-	-	-	-
Zt469_000000F_arrow_0218	2.27129	4.05851	4.1755	3.58793	3.82072	0.002	0.221	.	.	0.642	-3.144	.	.	.	.	0.874	0.06	No	No	No	No	40089.1	358	PF00856	SET	B	SET (Su(var)3-9, Enhancer-of-zeste, Trithorax) domain	-	-	-	-	-
Zt469_000000F_arrow_0219	3.91585	8.38772	7.42154	6.39277	2.60174	0	0.035	.	.	0.814	-3.482	.	.	.	.	0.982	0.28	No	No	No	Yes	56117.6	512	PF00083	Sugar_tr	P	Sugar (and other) transporter	GO:0001406,GO:0001407,GO:0003674,GO:0005215,GO:0005575,GO:0005623,GO:0005886,GO:0005887,GO:0006810,GO:0006811,GO:0006820,GO:0008150,GO:0008509,GO:0008514,GO:0015075,GO:0015605,GO:0015711,GO:0015748,GO:0016020,GO:0016021,GO:0022857,GO:0031224,GO:0031226,GO:0034220,GO:0044425,GO:0044459,GO:0044464,GO:0051179,GO:0051234,GO:0055085,GO:0071702,GO:0071944,GO:0098656	-	-	-	-
Zt469_000000F_arrow_0220	0.602303	2.25611	0	0.187837	0	0.98	0.704	0.836	.	.	-2.99	.	.	.	.	0.967	0.1	No	No	No	No	16688.2	144	.	.	-	-	-	-	-	-	-
Zt469_000000F_arrow_0221	9.41831	7.41772	7.27834	7.51415	8.07638	0.286	0.408	0.956	.	.	-3.346	.	.	.	.	0.523	0.02	No	No	No	No	12024.7	102	.	.	S	Nadh-ubiquinone oxidoreductase 12 kda subunit	-	-	-	-	-
Zt469_000000F_arrow_0222	1.749	4.65719	5.18859	4.79458	4.79722	0	0.01	.	.	0.863	-0.652	FoSep1	.	.	.	0.959	0.75	Yes	Yes	Yes	No	66183.1	620	PF09286	Pro-kuma_activ	O	Pro-kumamolisin, activation domain	-	ko:K01279	ko04142,map04142	-	-
Zt469_000000F_arrow_0223	7.19475	6.06284	5.82258	6.13757	5.85207	0	0.051	.	.	0.921	-2.772	.	.	.	.	0.637	0.13	No	No	No	Yes	150859	1391	PF00689,PF00122,PF13246,PF08282,PF00690	Cation_ATPase_C,Family:E1-E2_ATPase,Family:Cation_ATPase,Hydrolase_3,Domain:Cation_ATPase_N	P	This magnesium-dependent enzyme catalyzes the hydrolysis of ATP coupled with the transport of calcium	GO:0000166,GO:0000322,GO:0000323,GO:0000324,GO:0000329,GO:0003674,GO:0003824,GO:0005215,GO:0005388,GO:0005488,GO:0005509,GO:0005524,GO:0005575,GO:0005622,GO:0005623,GO:0005737,GO:0005773,GO:0005774,GO:0005886,GO:0005887,GO:0006810,GO:0006811,GO:0006812,GO:0006816,GO:0006873,GO:0006874,GO:0006875,GO:0008144,GO:0008150,GO:0008324,GO:0009987,GO:0015075,GO:0015085,GO:0015318,GO:0015399,GO:0015405,GO:…	ko:K01537	-	-	-
Zt469_000000F_arrow_0224	4.96036	3.56356	3.60116	3.48141	3.96632	0	0.01	.	.	0.823	-2.611	.	.	.	.	0.975	0	No	No	No	No	49679.6	447	PF01156	IU_nuc_hydro	F	Inosine-uridine preferring nucleoside hydrolase	GO:0003674,GO:0003824,GO:0006139,GO:0006152,GO:0006213,GO:0006725,GO:0006732,GO:0006733,GO:0006753,GO:0006793,GO:0006796,GO:0006807,GO:0008150,GO:0008152,GO:0008477,GO:0008655,GO:0009056,GO:0009058,GO:0009108,GO:0009116,GO:0009117,GO:0009164,GO:0009165,GO:0009435,GO:0009987,GO:0016787,GO:0016798,GO:0016799,GO:0018130,GO:0019357,GO:0019358,GO:0019359,GO:0019362,GO:0019363,GO:0019365,GO:0019438,GO:…	-	-	-	-
Zt469_000000F_arrow_0225	6.32006	5.17655	3.3315	4.86919	5.49704	1	0.854	0.958	.	.	-2.263	.	.	.	.	0.922	0.28	No	No	No	No	9021.44	80	PF08991	MTCP1	O	Mature-T-Cell Proliferation I type	GO:0005575,GO:0005622,GO:0005623,GO:0005737,GO:0005739,GO:0005740,GO:0005758,GO:0031967,GO:0031970,GO:0031974,GO:0031975,GO:0043226,GO:0043227,GO:0043229,GO:0043231,GO:0043233,GO:0044422,GO:0044424,GO:0044429,GO:0044444,GO:0044446,GO:0044464,GO:0070013	-	-	-	-
Zt469_000000F_arrow_0226	9.09537	8.38978	7.94594	8.3504	8.54998	0.442	0.433	0.675	.	.	-2.573	.	.	.	.	0.889	0.1	No	No	No	No	11005.1	99	PF11976	Rad60-SLD	O	Ubiquitin homologues	GO:0000228,GO:0000723,GO:0000793,GO:0000794,GO:0003674,GO:0005575,GO:0005622,GO:0005623,GO:0005634,GO:0005694,GO:0005737,GO:0005815,GO:0005816,GO:0005856,GO:0005938,GO:0005940,GO:0006139,GO:0006259,GO:0006325,GO:0006342,GO:0006355,GO:0006464,GO:0006725,GO:0006807,GO:0006996,GO:0008150,GO:0008152,GO:0009889,GO:0009890,GO:0009892,GO:0009987,GO:0010468,GO:0010556,GO:0010558,GO:0010605,GO:0010629,GO:…	ko:K12160	ko03013,ko05418,map03013,map05418	M00427	-
Zt469_000000F_arrow_0227	5.73761	4.82412	4.05207	4.13494	4.37893	0	0.013	.	.	0.901	-3.186	.	.	.	.	0.02	0.08	Yes	Yes	No	No	75711	708	PF00549,PF02629	Ligase_CoA,Domain:CoA_binding	C	CoA binding domain	-	ko:K01899	ko00020,ko00640,ko01100,ko01110,ko01120,ko01130,ko01200,map00020,map00640,map01100,map01110,map01120,map01130,map01200	M00009,M00011	-
Zt469_000000F_arrow_0228	4.34804	4.92856	4.15791	4.13992	4.94701	0.899	0.319	0.831	.	.	-3.192	.	.	.	.	0.118	0.06	No	No	No	No	19419.4	176	.	.	-	-	-	-	-	-	-
Zt469_000000F_arrow_0229	4.47752	6.12089	5.33783	4.9358	6.44823	0	0.124	.	.	0.813	-3.196	.	.	.	.	0.136	0.09	No	No	No	No	49901.6	454	PF00441,PF02770,PF02771	Acyl-CoA_dh_1,Domain:Acyl-CoA_dh_M,Domain:Acyl-CoA_dh_N	E	Acyl-CoA dehydrogenase, C-terminal domain	-	ko:K15389	-	-	-
Zt469_000000F_arrow_0230	0.623019	6.21314	5.89531	4.59505	1.09742	1	0.954	0.782	0.937	.	0.593	.	.	.	.	0.66	0.46	No	No	No	No	15236.2	141	.	.	-	-	-	-	-	-	-
Zt469_000000F_arrow_0231	0.260941	7.56095	6.8165	5.90001	0.477131	1	0.945	0.611	0.897	.	3.077	.	.	.	.	0.125	0.8	Yes	Yes	No	No	15370.5	146	.	.	-	-	-	-	-	-	-
Zt469_000000F_arrow_0232	3.75545	4.22673	3.67791	4.22961	3.93478	0	0.094	.	.	0.701	-1.95	.	.	.	.	0.754	0.2	No	No	No	No	58705.1	536	PF12735	Trs65	S	TRAPP trafficking subunit Trs65	-	-	-	-	-
Zt469_000000F_arrow_0233	8.60796	6.69301	6.7441	6.67507	7.95593	0.914	0.637	0.803	.	.	-2.747	.	.	.	.	0.245	0.01	No	No	No	No	15554.9	139	PF00179	UQ_con	O	Belongs to the ubiquitin-conjugating enzyme family	GO:0000209,GO:0003674,GO:0003824,GO:0004842,GO:0005488,GO:0005515,GO:0005575,GO:0005622,GO:0005623,GO:0005634,GO:0005737,GO:0006139,GO:0006259,GO:0006281,GO:0006301,GO:0006464,GO:0006725,GO:0006807,GO:0006950,GO:0006974,GO:0008150,GO:0008152,GO:0009987,GO:0010992,GO:0010994,GO:0016043,GO:0016567,GO:0016740,GO:0019538,GO:0019725,GO:0019787,GO:0019899,GO:0022607,GO:0031371,GO:0031625,GO:0032446,GO:…	ko:K10704	ko04624,map04624	-	-
Zt469_000000F_arrow_0234	5.62976	4.7557	4.12463	4.88021	4.97386	0.016	0.214	.	.	0.909	-2.11	.	.	.	.	0.261	0.15	No	No	Yes	No	34926.5	325	PF03061	4HBT	S	Thioesterase superfamily	GO:0005575,GO:0005622,GO:0005623,GO:0005737,GO:0005739,GO:0005740,GO:0005743,GO:0016020,GO:0019866,GO:0031090,GO:0031966,GO:0031967,GO:0031975,GO:0043226,GO:0043227,GO:0043229,GO:0043231,GO:0044422,GO:0044424,GO:0044429,GO:0044444,GO:0044446,GO:0044464	ko:K00860	ko00230,ko00920,ko01100,ko01120,map00230,map00920,map01100,map01120	M00176	-
Zt469_000000F_arrow_0235	6.68996	5.20639	4.95528	5.24425	5.31104	0	0.335	.	.	0.814	-2.453	.	.	.	.	0.151	0.31	No	No	No	No	43736	400	PF03637	Mob1_phocein	D	Mob1/phocein family	-	-	-	-	-
Zt469_000000F_arrow_0236	7.28714	5.4431	4.67634	5.24538	7.65692	0.002	0.395	.	.	0.531	-1.605	.	.	.	.	0.581	0.13	No	No	No	No	36910.2	339	PF00248	Aldo_ket_red	S	Aldo/keto reductase family	-	-	-	-	-
Zt469_000000F_arrow_0237	0.365645	1.03653	0.731684	1.27224	0.232186	0	0.016	0.618	.	.	-3.183	.	.	.	.	0.991	0.03	No	No	No	No	64312	596	.	.	-	-	-	-	-	-	-
Zt469_000000F_arrow_0238	0.604873	0.66644	0.812026	2.00703	2.24238	0	0.01	.	.	0.624	-2.875	.	.	.	.	0.685	0.02	No	No	No	No	54417.9	478	PF00856	SET	S	SET (Su(var)3-9, Enhancer-of-zeste, Trithorax) domain	-	-	-	-	-
Zt469_000000F_arrow_0239	5.18827	7.40179	7.28661	7.50093	5.97781	0	0.123	0.96	.	.	-3.042	.	.	.	.	0.558	0.06	No	No	No	No	40904.4	355	PF00503	G-alpha	DT	G protein alpha subunit	GO:0000003,GO:0000165,GO:0000746,GO:0000747,GO:0000749,GO:0000750,GO:0001664,GO:0003674,GO:0003824,GO:0003924,GO:0005102,GO:0005488,GO:0005515,GO:0005575,GO:0005622,GO:0005623,GO:0005737,GO:0005834,GO:0005886,GO:0005938,GO:0006464,GO:0006468,GO:0006793,GO:0006796,GO:0006807,GO:0007154,GO:0007165,GO:0007186,GO:0007187,GO:0007188,GO:0008150,GO:0008152,GO:0008277,GO:0009898,GO:0009966,GO:0009968,GO:…	ko:K04630,ko:K04640	ko04015,ko04022,ko04024,ko04062,ko04071,ko04261,ko04360,ko04371,ko04540,ko04611,ko04670,ko04713,ko04723,ko04724,ko04725,ko04726,ko04727,ko04728,ko04730,ko04914,ko04915,ko04916,ko04921,ko04923,ko04924,ko04926,ko04934,ko04971,ko05012,ko05030,ko05032,ko05034,ko05133,ko05142,ko05145,ko05200,map04015,map04022,map04024,map04062,map04071,map04261,map04360,map04371,map04540,map04611,map04670,map04713,map…	M00695	-
Zt469_000000F_arrow_0240	0.712442	3.40894	3.60492	3.08496	3.16629	0	0.018	.	.	0.913	-3.104	.	.	.	.	0.019	0.25	No	No	No	Yes	54219.7	479	.	.	-	-	-	-	-	-	-
Zt469_000000F_arrow_0241	4.18052	0.930011	1.68903	3.05653	2.95728	0.721	0.292	0.884	.	.	-3.042	.	.	.	.	0.437	0.1	No	No	No	No	16561.2	142	.	.	-	-	-	-	-	-	-
Zt469_000000F_arrow_0242	6.01677	5.61005	5.42374	5.858	5.11822	0.999	0.746	0.76	.	.	-2.653	.	.	.	.	0.384	0.13	No	No	No	No	11812.3	107	PF06747	CHCH	C	Cytochrome c oxidase assembly protein Cox19	GO:0003674,GO:0005488,GO:0005507,GO:0005575,GO:0005622,GO:0005623,GO:0005737,GO:0005739,GO:0005740,GO:0005758,GO:0005829,GO:0006091,GO:0006810,GO:0006811,GO:0006812,GO:0006996,GO:0007005,GO:0008150,GO:0008152,GO:0008535,GO:0009060,GO:0009987,GO:0015980,GO:0016043,GO:0017004,GO:0022607,GO:0030001,GO:0031967,GO:0031970,GO:0031974,GO:0031975,GO:0033108,GO:0033617,GO:0034622,GO:0043167,GO:0043169,GO:…	ko:K18183	ko04714,map04714	-	-
Zt469_000000F_arrow_0243	5.26739	5.80883	5.58202	5.37282	4.55107	0	0.095	0.591	.	.	-2.678	.	.	.	.	0.915	0.1	No	No	No	No	58823.6	534	PF00010	HLH	K	helix loop helix domain	-	-	-	-	-
Zt469_000000F_arrow_0244	6.1415	5.36852	4.86643	5.00919	4.40091	0.013	0.172	.	.	0.832	-3.314	.	.	.	.	0.2	0.09	No	No	No	Yes	24016	215	PF04178	Got1	U	Nonessential protein required for the fusion of transport vesicles derived from the endocytic pathway with the Golgi complex	GO:0000138,GO:0000139,GO:0005575,GO:0005622,GO:0005623,GO:0005737,GO:0005794,GO:0005795,GO:0006810,GO:0006886,GO:0006892,GO:0006895,GO:0008104,GO:0008150,GO:0012505,GO:0015031,GO:0015833,GO:0016020,GO:0016021,GO:0016192,GO:0016197,GO:0016482,GO:0031090,GO:0031224,GO:0031984,GO:0031985,GO:0033036,GO:0034613,GO:0042147,GO:0042886,GO:0043226,GO:0043227,GO:0043229,GO:0043231,GO:0044422,GO:0044424,GO:…	-	-	-	-
Zt469_000000F_arrow_0245	2.61754	2.97447	3.49504	2.72738	2.54879	0	0.009	.	.	0.884	-3.346	.	.	.	.	0.047	0	No	No	No	No	92339.4	825	.	.	-	-	-	-	-	-	-
Zt469_000000F_arrow_0246	0.0378304	0.426527	1.06803	0.630456	1.00808	0	0.009	.	.	0.951	-3.346	.	.	.	.	0.264	0.01	No	No	No	No	94305.4	839	.	.	-	-	-	-	-	-	-
Zt469_000000F_arrow_0247	2.03047	2.55961	0.887464	1.92796	1.5132	0.303	0.424	0.589	.	.	-3.042	.	.	.	.	0.014	0.03	No	No	No	No	26814.6	231	.	.	S	Phosphotransferase enzyme family	-	-	-	-	-
Zt469_000000F_arrow_0248	0.953002	0	1.33232	0	0.753055	0.912	0.675	.	0.51	.	0.882	.	.	.	.	0.008	0.64	Yes	Yes	No	No	21108.8	194	.	.	S	Metallo-beta-lactamase superfamily	-	-	-	-	-
Zt469_000000F_arrow_0249	3.84644	3.55812	3.34013	2.26587	2.1869	0.266	0.381	.	.	0.665	-2.198	.	.	.	.	0.211	0.17	No	No	No	No	21235.3	190	.	.	-	-	-	-	-	-	-
Zt469_000000F_arrow_0250	4.87875	5.53702	5.40683	5.68563	5.48888	0	0.211	.	.	0.736	-0.48	.	.	.	.	0.674	0.59	No	No	No	No	39380.4	365	PF00400	WD40	S	WD domain, G-beta repeat	GO:0000346,GO:0000347,GO:0000445,GO:0005575,GO:0005622,GO:0005623,GO:0005634,GO:0006403,GO:0006405,GO:0006406,GO:0006611,GO:0006810,GO:0006886,GO:0006913,GO:0008104,GO:0008150,GO:0008152,GO:0010467,GO:0015031,GO:0015833,GO:0015931,GO:0031503,GO:0032991,GO:0033036,GO:0034613,GO:0042886,GO:0043170,GO:0043226,GO:0043227,GO:0043229,GO:0043231,GO:0044422,GO:0044424,GO:0044428,GO:0044446,GO:0044464,GO:…	ko:K12880	ko03013,ko03040,map03013,map03040	M00406	-
Zt469_000000F_arrow_0251	4.52286	4.86909	4.84574	4.85247	3.58782	0	0.03	.	.	0.942	-1.874	PiCRN8	.	.	.	0.08	0	No	No	No	No	157566	1419	PF00069	Pkinase	T	Serine/Threonine protein kinases, catalytic domain	GO:0000131,GO:0000160,GO:0000161,GO:0000165,GO:0000166,GO:0000186,GO:0001932,GO:0001934,GO:0003674,GO:0003779,GO:0003824,GO:0004672,GO:0004674,GO:0004709,GO:0005488,GO:0005515,GO:0005524,GO:0005575,GO:0005622,GO:0005623,GO:0005737,GO:0005829,GO:0005933,GO:0005934,GO:0005935,GO:0005938,GO:0006464,GO:0006468,GO:0006793,GO:0006796,GO:0006807,GO:0006950,GO:0006970,GO:0006972,GO:0006979,GO:0007154,GO:…	ko:K11230	ko02020,ko04011,map02020,map04011	-	-
Zt469_000000F_arrow_0252	6.47747	6.94045	6.33285	6.52217	6.81689	0	0.01	.	.	0.989	-1.194	.	.	.	.	0.825	0.07	No	No	No	No	87613.2	810	PF08240,PF00107	ADH_N,Domain:ADH_zinc_N	Q	Alcohol dehydrogenase GroES-like domain	-	ko:K13953	ko00010,ko00071,ko00350,ko00625,ko00626,ko00830,ko00980,ko00982,ko01100,ko01110,ko01120,ko01130,ko01220,map00010,map00071,map00350,map00625,map00626,map00830,map00980,map00982,map01100,map01110,map01120,map01130,map01220	-	-
Zt469_000000F_arrow_0253	2.18168	2.68962	2.28533	1.95385	0.567441	0	0.055	.	.	0.898	-2.494	.	.	.	.	0.902	0.08	Yes	Yes	No	No	49751.1	449	PF01494	FAD_binding_3	C	FAD binding domain	-	-	-	-	-
Zt469_000000F_arrow_0254	5.34518	2.37319	2.80419	1.99709	0.122404	0	0.137	.	.	0.746	-3.189	.	.	.	.	0.379	0.02	No	No	No	No	38810.3	349	PF07859	Abhydrolase_3	V	Alpha/beta hydrolase family	-	-	-	-	-
Zt469_000000F_arrow_0255	4.66399	7.78201	7.6832	6.84207	0	0.586	0.33	0.705	.	.	-2.127	.	.	.	.	0.393	0.34	No	No	No	No	23984	217	.	.	-	-	-	-	-	-	-
Zt469_000000F_arrow_0256	1.76973	3.11739	2.45429	2.20309	0	0.005	0.186	0.905	.	.	-3.042	.	.	.	.	0.026	0	No	No	No	No	32348.8	278	.	.	-	-	-	-	-	-	-
Zt469_000000F_arrow_0257	3.72074	0.848469	1.35648	0.766472	0	0	0.016	.	.	0.982	-3.455	.	.	.	.	0.158	0.11	No	No	No	Yes	56179.9	512	PF07690	MFS_1	S	Sugar (and other) transporter	-	-	-	-	-
Zt469_000000F_arrow_0258	2.94748	1.52009	1.20458	1.63925	4.20377	0	0.116	.	.	0.947	-2.078	.	.	.	.	0.565	0.21	No	No	No	Yes	38073.4	352	PF06912	DUF1275	S	Protein of unknown function (DUF1275)	-	-	-	-	-
Zt469_000000F_arrow_0259	2.72552	3.71757	3.01546	3.1128	2.65418	0	0.009	.	.	0.893	-0.377	.	.	.	AA1,AA1_2,AA1_3,AA1_1	0.349	0.49	Yes	Yes	No	No	69051.9	621	PF07732,PF07731,PF00394	Cu-oxidase_3,Domain:Cu-oxidase_2,Domain:Cu-oxidase	Q	Belongs to the multicopper oxidase family	-	ko:K19791	-	-	-
Zt469_000000F_arrow_0260	3.91213	3.55784	2.40498	2.12089	2.00882	0	0.127	.	0.622	.	0.716	.	.	.	.	0.168	0.83	Yes	Yes	No	No	45663	415	PF04185	Phosphoesterase	S	Phosphoesterase family	-	ko:K01078	ko00730,ko00740,ko01100,map00730,map00740,map01100	-	-
Zt469_000000F_arrow_0261	4.58338	4.7163	3.97464	4.07066	5.20631	0.013	0.115	.	.	0.596	-3.091	.	.	.	.	0.424	0.01	Yes	Yes	No	No	35450.5	314	.	.	-	-	-	-	-	-	-
Zt469_000000F_arrow_0262	2.7164	3.80068	2.80679	3.45272	2.5938	0	0.029	.	.	0.718	-3.182	.	.	.	.	0.851	0	No	No	No	No	95830.7	871	PF08639	SLD3	S	DNA replication regulator SLD3	GO:0000228,GO:0000278,GO:0000785,GO:0000790,GO:0005575,GO:0005622,GO:0005623,GO:0005634,GO:0005654,GO:0005694,GO:0006139,GO:0006259,GO:0006260,GO:0006261,GO:0006270,GO:0006725,GO:0006807,GO:0007049,GO:0008150,GO:0008152,GO:0009058,GO:0009059,GO:0009987,GO:0022402,GO:0031261,GO:0031974,GO:0031981,GO:0032991,GO:0032993,GO:0033260,GO:0034641,GO:0034645,GO:0043170,GO:0043226,GO:0043227,GO:0043228,GO:…	ko:K10731	-	-	-
Zt469_000000F_arrow_0263	3.02018	3.96377	2.97296	3.14487	3.08963	0	0.022	.	.	0.865	-3.366	.	.	.	.	0.927	0.16	No	No	No	Yes	52395.7	487	PF07690	MFS_1	G	Major Facilitator Superfamily	GO:0000322,GO:0000323,GO:0000324,GO:0000329,GO:0003674,GO:0005215,GO:0005575,GO:0005622,GO:0005623,GO:0005737,GO:0005739,GO:0005773,GO:0005774,GO:0005783,GO:0006810,GO:0006811,GO:0008150,GO:0012505,GO:0016020,GO:0016021,GO:0031090,GO:0031166,GO:0031224,GO:0031300,GO:0031301,GO:0031310,GO:0034220,GO:0043226,GO:0043227,GO:0043229,GO:0043231,GO:0044422,GO:0044424,GO:0044425,GO:0044437,GO:0044444,GO:…	-	-	-	-
Zt469_000000F_arrow_0264	4.18552	5.30178	4.65863	4.83748	4.84127	0	0.014	.	.	0.973	-3.063	.	.	.	.	0.654	0.02	No	No	No	No	53284.1	488	PF00925	GTP_cyclohydro2	H	GTP cyclohydrolase II	GO:0003674,GO:0003824,GO:0003933,GO:0003935,GO:0005575,GO:0005622,GO:0005623,GO:0005634,GO:0005737,GO:0006766,GO:0006767,GO:0006771,GO:0006807,GO:0008150,GO:0008152,GO:0009058,GO:0009110,GO:0009231,GO:0009987,GO:0016787,GO:0016810,GO:0016814,GO:0017144,GO:0018130,GO:0019238,GO:0034641,GO:0042364,GO:0042726,GO:0042727,GO:0043226,GO:0043227,GO:0043229,GO:0043231,GO:0044237,GO:0044249,GO:0044271,GO:…	ko:K01497	ko00740,ko00790,ko01100,ko01110,ko02024,map00740,map00790,map01100,map01110,map02024	M00125	-
Zt469_000000F_arrow_0265	2.90558	1.50164	1.57346	1.48929	2.92313	0	0.078	.	.	0.953	-2.681	.	.	.	.	0.716	0.25	No	No	No	No	38912.7	343	.	.	-	-	-	-	-	-	-
Zt469_000000F_arrow_0266	4.76347	8.7721	9.33052	8.81739	6.4225	0	0.01	.	.	0.905	-2.42	.	.	.	.	0.447	0.05	Yes	Yes	No	No	62345.8	553	PF00067	p450	Q	Cytochrome P450	-	-	-	-	-
Zt469_000000F_arrow_0267	1.76323	4.4769	4.92065	4.32279	1.91024	0	0.029	.	.	0.743	0.287	MpChi,MrChi,MoChi1,CfEcp6,Mg3LysM,RsLysM,MgxLysM,RiSLM,Mg1LysM,MoSlp1	.	.	GH18,CBM18,CBM50	0.418	0.78	Yes	Yes	No	No	74682.8	683	PF00704,PF01476	Glyco_hydro_18,Domain:LysM	G	Belongs to the glycosyl hydrolase 18 family	-	ko:K01183	ko00520,ko01100,map00520,map01100	-	-
Zt469_000000F_arrow_0268	3.26771	3.59635	2.6992	2.69772	2.42411	0	0.009	.	.	0.986	-3.161	.	.	.	.	0.98	0.02	No	No	No	Yes	85999	769	PF02705	K_trans	P	K+ potassium transporter	-	ko:K03549	-	-	-
Zt469_000000F_arrow_0269	6.54463	2.22585	1.33158	1.34368	0.789281	0.058	0.225	0.688	.	.	-1.787	.	.	.	.	0.033	0.01	No	No	No	No	29293.1	259	.	.	S	Haloacid dehalogenase-like hydrolase	-	-	-	-	-
Zt469_000000F_arrow_0270	1.84414	8.12591	7.19136	6.70225	5.72951	0.684	0.637	0.795	.	.	-2.62	.	.	.	.	0.973	0	No	No	No	No	24509.7	220	PF13671	AAA_33	F	Belongs to the gluconokinase GntK GntV family	-	ko:K00851	ko00030,ko01100,ko01110,ko01120,ko01130,ko01200,map00030,map01100,map01110,map01120,map01130,map01200	-	-
Zt469_000000F_arrow_0271	2.76237	3.3912	2.76766	3.14003	3.54281	0	0.011	.	.	0.887	-3.346	.	.	.	.	0.172	0.01	No	No	No	No	129319	1150	PF12796,PF06985	Ank_2,HET	S	and Ankyrin domain protein	-	-	-	-	-
Zt469_000000F_arrow_0272	6.68472	5.96227	6.69265	6.82215	6.21764	0	0.062	.	.	0.871	-2.487	.	.	.	.	0.352	0.28	No	No	No	No	63341.9	582	PF00171	Aldedh	E	Belongs to the aldehyde dehydrogenase family	GO:0003674,GO:0003824,GO:0003842,GO:0005575,GO:0005622,GO:0005623,GO:0005737,GO:0005739,GO:0005759,GO:0006082,GO:0006520,GO:0006536,GO:0006537,GO:0006560,GO:0006562,GO:0006807,GO:0006950,GO:0007154,GO:0008150,GO:0008152,GO:0008652,GO:0009056,GO:0009058,GO:0009063,GO:0009064,GO:0009065,GO:0009084,GO:0009267,GO:0009605,GO:0009987,GO:0009991,GO:0010133,GO:0016053,GO:0016054,GO:0016491,GO:0016645,GO:…	ko:K00294	ko00250,ko00330,ko01100,map00250,map00330,map01100	-	-
Zt469_000000F_arrow_0273	5.80817	5.0297	4.45826	4.92852	6.04924	0	0.082	0.627	.	.	-3.188	.	.	.	.	0.033	0.03	No	No	No	No	53234.6	487	PF00198,PF00364,PF02817	2-oxoacid_dh,Domain:Biotin_lipoyl,E3_binding	I	Dihydrolipoamide acetyltransferase component of pyruvate dehydrogenase complex	-	ko:K09699	ko00280,ko00640,ko01100,ko01110,ko01130,map00280,map00640,map01100,map01110,map01130	M00036	-
Zt469_000000F_arrow_0274	6.12009	5.49362	4.42318	5.26234	6.29891	0.003	0.141	0.829	.	.	-3.346	.	.	.	.	0.136	0.04	No	No	No	No	36379.7	312	PF03643	Vps26	U	Vacuolar protein sorting-associated protein 26	GO:0000322,GO:0000323,GO:0000324,GO:0000329,GO:0003674,GO:0003824,GO:0005215,GO:0005575,GO:0005622,GO:0005623,GO:0005737,GO:0005768,GO:0005773,GO:0005774,GO:0006810,GO:0006886,GO:0008104,GO:0008150,GO:0008565,GO:0009987,GO:0012505,GO:0015031,GO:0015833,GO:0016020,GO:0016192,GO:0016197,GO:0016482,GO:0016787,GO:0030904,GO:0030906,GO:0031090,GO:0031410,GO:0031982,GO:0032507,GO:0032991,GO:0033036,GO:…	ko:K18466	ko04144,map04144	-	-
Zt469_000000F_arrow_0275	4.70992	2.94489	2.89222	3.89273	3.58416	0	0.067	.	.	0.733	-2.556	.	.	.	.	0.762	0.04	No	No	No	No	48173.5	436	PF02574	S-methyl_trans	E	Homocysteine S-methyltransferase	GO:0000096,GO:0000097,GO:0003674,GO:0003824,GO:0005575,GO:0005622,GO:0005623,GO:0005634,GO:0005737,GO:0006082,GO:0006139,GO:0006520,GO:0006534,GO:0006555,GO:0006575,GO:0006725,GO:0006732,GO:0006790,GO:0006807,GO:0008150,GO:0008152,GO:0008168,GO:0008172,GO:0008652,GO:0008757,GO:0008898,GO:0009058,GO:0009066,GO:0009067,GO:0009069,GO:0009086,GO:0009116,GO:0009119,GO:0009987,GO:0016053,GO:0016740,GO:…	ko:K00547	ko00270,ko01100,ko01110,map00270,map01100,map01110	-	-
Zt469_000000F_arrow_0276	10.7274	9.66571	9.12797	9.81303	10.6902	0.955	0.591	0.93	.	.	-2.735	.	.	.	.	0.991	0.12	No	No	No	No	21891.3	193	PF00347	Ribosomal_L6	J	Ribosomal protein L6	GO:0002181,GO:0003674,GO:0003676,GO:0003723,GO:0003735,GO:0005198,GO:0005488,GO:0005575,GO:0005622,GO:0005623,GO:0005737,GO:0005829,GO:0005840,GO:0006412,GO:0006518,GO:0006807,GO:0008150,GO:0008152,GO:0009058,GO:0009059,GO:0009987,GO:0010467,GO:0015934,GO:0019538,GO:0022625,GO:0022626,GO:0032991,GO:0034641,GO:0034645,GO:0043043,GO:0043170,GO:0043226,GO:0043228,GO:0043229,GO:0043232,GO:0043603,GO:…	ko:K02940	ko03010,map03010	M00177	-
Zt469_000000F_arrow_0277	5.45533	6.614	6.18822	5.77014	6.98396	0.741	0.533	0.682	.	.	-1.677	.	.	.	.	0.647	0.08	Yes	Yes	No	No	30272.3	281	PF00462	Glutaredoxin	O	Glutaredoxin	GO:0003674,GO:0003824,GO:0005575,GO:0005622,GO:0005623,GO:0005634,GO:0005635,GO:0006790,GO:0006807,GO:0008150,GO:0008152,GO:0009987,GO:0010467,GO:0012505,GO:0015036,GO:0015037,GO:0015038,GO:0016020,GO:0016043,GO:0016226,GO:0016491,GO:0016667,GO:0019538,GO:0022607,GO:0031090,GO:0031163,GO:0031965,GO:0031967,GO:0031975,GO:0042175,GO:0043170,GO:0043226,GO:0043227,GO:0043229,GO:0043231,GO:0044085,GO:…	-	-	-	-
Zt469_000000F_arrow_0278	5.52803	5.31055	4.53491	4.87946	4.4305	0.594	0.424	.	.	0.634	-2.916	.	.	.	.	0.656	0.09	No	No	Yes	No	23403	211	PF07823	CPDase	S	Cyclic phosphodiesterase-like protein	GO:0003674,GO:0003824,GO:0004112,GO:0004113,GO:0006139,GO:0006725,GO:0006753,GO:0006793,GO:0006796,GO:0006807,GO:0008081,GO:0008150,GO:0008152,GO:0009117,GO:0009187,GO:0009987,GO:0016787,GO:0016788,GO:0019637,GO:0034641,GO:0042578,GO:0044237,GO:0044238,GO:0044281,GO:0046483,GO:0055086,GO:0071704,GO:1901360	ko:K15435	-	-	-
Zt469_000000F_arrow_0279	6.55129	5.48185	5.32145	5.99225	5.86265	0.897	0.292	0.743	.	.	-1.798	.	.	.	.	0.914	0.18	No	No	No	No	10750.3	98	PF01423	LSM	A	snRNP Sm proteins	GO:0000375,GO:0000377,GO:0000398,GO:0003674,GO:0003676,GO:0003723,GO:0005488,GO:0005575,GO:0005622,GO:0005623,GO:0005634,GO:0005681,GO:0005688,GO:0006139,GO:0006364,GO:0006396,GO:0006397,GO:0006725,GO:0006807,GO:0008150,GO:0008152,GO:0008380,GO:0009987,GO:0010467,GO:0016070,GO:0016071,GO:0016072,GO:0022613,GO:0030532,GO:0032991,GO:0034470,GO:0034641,GO:0034660,GO:0042254,GO:0043170,GO:0043226,GO:…	ko:K12627	ko03018,ko03040,map03018,map03040	M00354,M00396	-
Zt469_000000F_arrow_0280	5.30338	3.47704	3.11751	2.98234	3.70566	0	0.026	.	.	0.865	-2.951	.	.	.	GT8	0.396	0.2	No	No	No	No	40121.5	353	PF01501	Glyco_transf_8	H	Glycosyl transferase family 8	-	-	-	-	-
Zt469_000000F_arrow_0281	4.55743	2.63671	1.74923	2.66641	2.39607	0.011	0.369	.	.	0.726	-1.815	.	.	.	.	0.217	0.04	No	No	No	No	34271	310	PF19327,PF09830	Ap4A_phos_N,Domain:ATP_transf	F	ATP adenylyltransferase	-	ko:K00988	ko00230,map00230	-	-
Zt469_000000F_arrow_0282	3.64542	3.78252	3.56436	3.36763	2.58771	0	0.011	.	.	0.56	-3.123	.	.	.	.	0.977	0	No	No	No	No	98794.7	893	PF01068,PF04675,PF04679	DNA_ligase_A_M,DNA_ligase_A_N,Family:DNA_ligase_A_C	L	ATP dependent DNA ligase C terminal region	GO:0000228,GO:0000278,GO:0003674,GO:0003824,GO:0003909,GO:0003910,GO:0005575,GO:0005622,GO:0005623,GO:0005634,GO:0005657,GO:0005694,GO:0005737,GO:0005739,GO:0006139,GO:0006259,GO:0006260,GO:0006261,GO:0006266,GO:0006271,GO:0006273,GO:0006281,GO:0006284,GO:0006289,GO:0006310,GO:0006725,GO:0006807,GO:0006950,GO:0006974,GO:0006996,GO:0007049,GO:0008150,GO:0008152,GO:0009058,GO:0009059,GO:0009987,GO:…	ko:K10747	ko03030,ko03410,ko03420,ko03430,map03030,map03410,map03420,map03430	-	-
Zt469_000000F_arrow_0283	6.208	4.18446	4.55385	4.61996	5.24051	0.925	0.244	0.585	.	.	-3.2	.	.	.	.	0.093	0.02	No	No	No	No	22323.8	194	PF09774	MIX23	S	Caffeine-induced death protein 2	-	-	-	-	-
Zt469_000000F_arrow_0284	3.75612	3.51054	4.63445	3.8648	3.13209	1	0.93	0.886	0.627	.	2.674	.	.	.	.	0.054	0.18	Yes	Yes	No	No	12173.2	108	.	.	-	-	-	-	-	-	-
Zt469_000000F_arrow_0285	3.42961	5.78778	4.62153	3.80346	3.16734	0.47	0.584	0.67	.	.	-1.656	.	.	.	.	0.363	0.03	No	No	No	No	31085.7	292	PF00106	adh_short	Q	Belongs to the short-chain dehydrogenases reductases (SDR) family	-	-	-	-	-
Zt469_000000F_arrow_0286	3.51902	4.86345	5.44015	5.58613	4.03185	0.001	0.205	.	.	0.919	-1.811	.	.	.	.	0.97	0.35	No	No	No	Yes	36929.6	342	PF01694	Rhomboid	S	Rhomboid family	-	-	-	-	-
Zt469_000000F_arrow_0287	2.89572	10.3361	10.9807	10.8494	3.758	0.999	0.682	.	.	0.581	2.343	.	.	.	.	0.158	0.4	Yes	Yes	No	No	9151.55	86	.	.	-	-	-	-	-	-	-
Zt469_000000F_arrow_0288	7.78509	5.27227	4.10454	4.82688	6.35935	0.933	0.581	0.956	.	.	-1.55	.	.	.	.	0.39	0.1	No	No	No	No	12595.4	112	PF03992	ABM	E	Antibiotic biosynthesis monooxygenase	-	-	-	-	-
Zt469_000000F_arrow_0289	2.34279	7.86698	8.21774	7.17898	3.27694	0.908	0.737	.	0.607	.	-1.056	.	.	.	.	0.281	0.68	No	No	No	No	18040.4	168	PF05899	Cupin_3	S	Ethanolamine utilisation protein EutQ	-	-	-	-	-
Zt469_000000F_arrow_0290	5.72109	5.78722	5.58639	5.3723	3.98216	0	0.01	.	.	0.926	-1.245	.	.	.	.	0.502	0.29	No	No	No	No	65553.4	606	PF01053,PF13380	Cys_Met_Meta_PP,Domain:CoA_binding_2	E	CoA binding domain	GO:0000096,GO:0000097,GO:0003674,GO:0003824,GO:0003961,GO:0004124,GO:0005575,GO:0005622,GO:0005623,GO:0005737,GO:0005886,GO:0006082,GO:0006520,GO:0006534,GO:0006535,GO:0006555,GO:0006563,GO:0006790,GO:0006807,GO:0008150,GO:0008152,GO:0008652,GO:0009058,GO:0009066,GO:0009067,GO:0009069,GO:0009070,GO:0009086,GO:0009987,GO:0016020,GO:0016053,GO:0016740,GO:0016765,GO:0017144,GO:0019344,GO:0019752,GO:…	ko:K17069	ko00270,ko00920,ko01100,ko01110,ko01120,ko01130,ko01200,ko01230,map00270,map00920,map01100,map01110,map01120,map01130,map01200,map01230	M00021	-
Zt469_000000F_arrow_0291	3.0096	4.31723	3.9562	3.53214	4.34778	0	0.344	.	.	0.531	1.134	.	.	.	.	0.008	0.78	Yes	Yes	No	No	43875.6	418	PF01328	Peroxidase_2	O	Peroxidase, family 2	-	ko:K21820	-	-	-
Zt469_000000F_arrow_0292	0.323773	0.818078	0	0.961882	1.19608	0	0.065	.	.	0.816	-3.217	.	.	.	.	0.762	0.19	No	Yes	No	Yes	47006.4	421	PF00005,PF00664	ABC_tran,ABC_membrane	Q	ABC transporter transmembrane region	GO:0003674,GO:0003824,GO:0005215,GO:0005575,GO:0005623,GO:0005886,GO:0006810,GO:0006811,GO:0006820,GO:0006855,GO:0008150,GO:0008559,GO:0015238,GO:0015399,GO:0015405,GO:0015711,GO:0015893,GO:0016020,GO:0016021,GO:0016462,GO:0016787,GO:0016817,GO:0016818,GO:0016887,GO:0017111,GO:0022804,GO:0022857,GO:0031224,GO:0042221,GO:0042493,GO:0042623,GO:0042626,GO:0042908,GO:0042910,GO:0043492,GO:0044425,GO:…	-	-	-	-
Zt469_000000F_arrow_0293	2.11531	1.27667	1.32971	1.33317	1.34686	0.894	0.704	0.797	.	.	-1.492	.	.	.	.	0.744	0.13	No	No	No	No	23450.9	209	.	.	-	-	-	-	-	-	-
Zt469_000000F_arrow_0294	5.91989	4.73379	3.93628	4.22107	4.48008	0	0.115	.	.	0.506	-3.181	.	.	.	.	0.677	0.03	No	No	No	No	44845.4	405	PF01399	PCI	OT	motif in proteasome subunits, Int-6, Nip-1 and TRIP-15	GO:0000338,GO:0005575,GO:0005622,GO:0005623,GO:0005634,GO:0005737,GO:0005829,GO:0006464,GO:0006508,GO:0006807,GO:0008150,GO:0008152,GO:0008180,GO:0009987,GO:0019538,GO:0032991,GO:0036211,GO:0043170,GO:0043226,GO:0043227,GO:0043229,GO:0043231,GO:0043412,GO:0044237,GO:0044238,GO:0044260,GO:0044267,GO:0044422,GO:0044424,GO:0044428,GO:0044444,GO:0044446,GO:0044464,GO:0070646,GO:0070647,GO:0071704,GO:…	ko:K12178	-	-	-
Zt469_000000F_arrow_0295	4.83552	5.53565	4.40676	3.96702	2.80916	0	0.009	.	.	0.744	-3.05	.	.	.	.	0.205	0	No	No	No	No	69937.2	631	PF00501,PF13193	AMP-binding,AMP-binding_C	I	AMP-binding enzyme C-terminal domain	-	-	-	-	-
Zt469_000000F_arrow_0296	6.47348	6.41359	5.59699	4.93198	3.71101	0.456	0.777	0.883	.	.	-2.801	.	.	.	.	0.428	0.03	No	No	No	No	24967	222	PF01323	DSBA	H	glutathione S-transferase kappa	-	ko:K13299	ko00480,ko00980,ko00982,ko04146,ko05204,map00480,map00980,map00982,map04146,map05204	-	-
Zt469_000000F_arrow_0297	5.24425	5.58865	4.39892	4.28035	3.92199	0.714	0.554	.	.	0.557	-3.111	.	.	.	.	0.026	0.04	No	No	No	No	28775.9	262	PF00106	adh_short	Q	Enoyl-(Acyl carrier protein) reductase	-	-	-	-	-
Zt469_000000F_arrow_0298	0.852021	3.22039	1.44793	1.97239	3.94722	0.016	0.349	0.621	.	.	-1.236	.	.	.	.	0.061	0.39	No	No	No	No	33424.5	310	PF05368	NmrA	GM	NAD(P)H-binding	-	-	-	-	-
Zt469_000000F_arrow_0299	2.8305	2.63936	1.35109	2.12	1.512	0.9	0.501	0.688	.	.	-3.057	.	.	.	.	0.318	0.03	No	No	No	No	22645.9	204	PF01966	HD	S	Metal dependent phosphohydrolases with conserved 'HD' motif.	-	-	-	-	-
Zt469_000000F_arrow_0300	0.728593	0	0.536261	0.248904	0.102442	0	0.016	.	.	0.939	-1.643	.	.	.	AA3_2,AA3,AA3_1,AA3_3	0.264	0.19	No	No	No	No	57424.2	535	PF00732,PF05199	GMC_oxred_N,Domain:GMC_oxred_C	E	GMC oxidoreductase	-	-	-	-	-
Zt469_000000F_arrow_0301	0.592252	0	0	0.445269	0.0867876	0	0.112	.	.	0.697	-0.345	.	.	.	.	0.585	0.02	Yes	Yes	No	No	42952	390	PF01408	GFO_IDH_MocA	GQ	Oxidoreductase family, NAD-binding Rossmann fold	GO:0003674,GO:0003824,GO:0005975,GO:0005996,GO:0008150,GO:0008152,GO:0009056,GO:0016052,GO:0016491,GO:0016614,GO:0016616,GO:0019321,GO:0019323,GO:0042732,GO:0042843,GO:0044238,GO:0044281,GO:0044282,GO:0046365,GO:0047837,GO:0055114,GO:0071704,GO:1901575	-	-	-	Other
Zt469_000000F_arrow_0302	2.53834	2.74551	3.17886	2.6032	0.927325	0	0.015	.	.	0.894	-2.518	.	.	.	.	0.847	0.1	No	Yes	No	Yes	59422.1	546	PF00083	Sugar_tr	P	Belongs to the major facilitator superfamily. Sugar transporter (TC 2.A.1.1) family	-	-	-	-	Other
Zt469_000000F_arrow_0303	5.50437	1.94822	1.81857	0.778554	1.14339	0.122	0.509	.	.	0.86	-1.064	.	.	.	.	0.929	0.24	No	No	No	No	29931.1	281	PF13561	adh_short_C2	Q	KR domain	-	-	-	-	Other
Zt469_000000F_arrow_0304	4.96892	1.67286	1.21581	1.38381	2.3005	0	0.143	.	.	0.848	-2.255	.	.	.	.	0.561	0.25	No	No	No	No	50449.2	463	PF03702	AnmK	E	Anhydro-N-acetylmuramic acid kinase	-	-	-	-	Other
Zt469_000000F_arrow_0305	2.72048	2.3593	1.81075	2.37362	1.77492	0	0.014	.	.	0.945	-2.718	.	.	.	.	0.212	0.17	No	No	No	No	49600	445	PF04082	Fungal_trans	B	Fungal specific transcription factor domain	-	-	-	-	Other
Zt469_000000F_arrow_0306	1.48433	0.693232	1.37619	0.93648	0.527447	0	0.342	.	.	0.884	-1.829	.	.	.	.	0.124	0.09	No	No	No	No	40539.8	370	PF03702	AnmK	O	Anhydro-N-acetylmuramic acid kinase	-	-	-	-	Other
Zt469_000000F_arrow_0307	3.75035	4.03347	3.65258	3.25396	3.98433	0	0.012	.	.	0.858	-3.182	.	.	.	.	0.971	0.01	No	No	No	No	102524	929	PF07522	DRMBL	L	DNA repair metallo-beta-lactamase	GO:0000228,GO:0000723,GO:0000726,GO:0000781,GO:0000784,GO:0003674,GO:0003676,GO:0003677,GO:0003684,GO:0003824,GO:0004518,GO:0004527,GO:0004529,GO:0004536,GO:0005488,GO:0005575,GO:0005622,GO:0005623,GO:0005634,GO:0005694,GO:0006139,GO:0006259,GO:0006281,GO:0006302,GO:0006303,GO:0006725,GO:0006807,GO:0006950,GO:0006974,GO:0006996,GO:0008150,GO:0008152,GO:0008409,GO:0009987,GO:0016043,GO:0016233,GO:…	ko:K03251,ko:K15340	ko03013,map03013	-	Other
Zt469_000000F_arrow_0308	3.03059	3.12354	2.6992	2.38226	3.43617	0	0.295	.	.	0.86	-1.293	.	.	.	.	0.951	0.18	No	No	No	No	42874.1	392	PF01408	GFO_IDH_MocA	GQ	Oxidoreductase family, NAD-binding Rossmann fold	GO:0003674,GO:0003824,GO:0005975,GO:0005996,GO:0008150,GO:0008152,GO:0009056,GO:0016052,GO:0016491,GO:0016614,GO:0016616,GO:0019321,GO:0019323,GO:0042732,GO:0042843,GO:0044238,GO:0044281,GO:0044282,GO:0046365,GO:0047837,GO:0055114,GO:0071704,GO:1901575	-	-	-	Other
Zt469_000000F_arrow_0309	3.97863	2.11463	1.77534	2.16207	1.78498	0	0.01	.	.	0.988	-2.043	FolSix3	.	.	.	0.966	0.06	No	No	No	No	114370	1044	PF00501,PF00668,PF00550	AMP-binding,Family:Condensation,PP-binding	Q	AMP-binding enzyme	-	-	-	-	NRPS
Zt469_000000F_arrow_0310	3.0828	3.67673	3.7473	4.42707	4.16407	0.555	0.557	.	0.519	.	-0.512	.	.	.	.	0.886	0.32	Yes	Yes	Yes	No	29935.6	276	.	.	S	btb poz domain protein	-	-	-	-	Other
Zt469_000000F_arrow_0311	2.1381	2.1507	2.24331	1.76151	1.0354	0	0.011	.	.	0.916	-3.047	.	.	.	.	0.363	0	No	No	No	No	78938.7	727	PF03666	NPR3	S	Nitrogen Permease regulator of amino acid transport activity 3	GO:0000306,GO:0000322,GO:0000323,GO:0000324,GO:0000329,GO:0005575,GO:0005622,GO:0005623,GO:0005737,GO:0005773,GO:0005774,GO:0006950,GO:0006995,GO:0007154,GO:0007165,GO:0008150,GO:0009267,GO:0009605,GO:0009894,GO:0009966,GO:0009968,GO:0009987,GO:0009991,GO:0010506,GO:0010646,GO:0010648,GO:0016020,GO:0016241,GO:0019222,GO:0019898,GO:0023051,GO:0023052,GO:0023057,GO:0031090,GO:0031312,GO:0031323,GO:…	ko:K20406	ko04150,map04150	-	Other
Zt469_000000F_arrow_0312	7.63085	6.48453	6.19625	6.0139	5.67708	0.01	0.473	.	.	0.803	-2.878	.	.	.	.	0.031	0.19	No	No	No	Yes	33431.2	304	PF00153	Mito_carr	C	Belongs to the mitochondrial carrier (TC 2.A.29) family	GO:0003674,GO:0005215,GO:0005310,GO:0005342,GO:0005575,GO:0005622,GO:0005623,GO:0005737,GO:0005739,GO:0005740,GO:0005743,GO:0006810,GO:0006811,GO:0006820,GO:0006835,GO:0006839,GO:0008150,GO:0008509,GO:0008514,GO:0015075,GO:0015139,GO:0015318,GO:0015711,GO:0015742,GO:0015849,GO:0016020,GO:0016021,GO:0019866,GO:0022857,GO:0031090,GO:0031224,GO:0031966,GO:0031967,GO:0031975,GO:0034220,GO:0043226,GO:…	ko:K15110	-	-	Other
Zt469_000000F_arrow_0313	0.644603	0.943542	1.9922	2.45857	0.444132	0	0.032	.	.	0.811	-3.019	BghBEC4,MoCDIP7,MoCDIP11	.	.	.	0.303	0.37	No	No	Yes	No	53515.5	507	.	.	-	-	-	-	-	-	Other
Zt469_000000F_arrow_0314	1.19621	2.31103	2.62629	3.02914	0.630407	0	0.041	0.61	.	.	-3.042	.	.	.	.	0.964	0.03	No	No	No	No	33065.1	285	.	.	-	-	-	-	-	-	Other
Zt469_000000F_arrow_0315	7.57657	7.01652	6.49227	7.23685	6.7278	0	0.048	.	.	0.539	-2.074	.	.	.	.	0.423	0.03	No	No	No	No	64504.6	581	PF05091	eIF-3_zeta	J	mRNA cap-binding component of the eukaryotic translation initiation factor 3 (eIF-3) complex, which is involved in protein synthesis of a specialized repertoire of mRNAs and, together with other initiation factors, stimulates binding of mRNA and methionyl-tRNAi to the 40S ribosome. The eIF-3 complex specifically targets and initiates translation of a subset of mRNAs involved in cell proliferation…	GO:0001732,GO:0002181,GO:0002183,GO:0003674,GO:0003676,GO:0003723,GO:0003743,GO:0005488,GO:0005575,GO:0005622,GO:0005623,GO:0005737,GO:0005829,GO:0005852,GO:0006412,GO:0006413,GO:0006518,GO:0006807,GO:0008135,GO:0008150,GO:0008152,GO:0009058,GO:0009059,GO:0009987,GO:0010467,GO:0016043,GO:0016282,GO:0019538,GO:0022607,GO:0022613,GO:0022618,GO:0032879,GO:0032880,GO:0032991,GO:0034622,GO:0034641,GO:…	ko:K03251	ko03013,map03013	-	Other
Zt469_000000F_arrow_0316	8.57373	5.9003	5.82677	5.98134	6.27354	0.862	0.42	0.872	.	.	-3.346	.	.	.	.	0.01	0.02	No	No	No	No	15915.2	139	PF07876	Dabb	S	Stress responsive a b barrel	-	-	-	-	Other
Zt469_000000F_arrow_0317	0.457883	0	0	0	0.311318	0	0.02	.	.	0.945	-2.264	.	.	.	.	0.814	0.14	No	No	No	No	41575.3	374	.	.	-	-	-	-	-	-	Other
Zt469_000000F_arrow_0318	0	0	0	0	0	0	0.072	.	.	0.742	-3.042	.	.	.	.	0.962	0.1	No	No	No	No	43537.9	386	.	.	-	-	-	-	-	-	-
Zt469_000000F_arrow_0319	0	0	0	0	0	0	0.011	.	.	0.756	-3.181	.	.	.	.	0.784	0.06	No	No	No	No	49581.8	442	.	.	-	-	-	-	-	-	-
Zt469_000000F_arrow_0320	0	0	0	0	0	0	0.085	.	.	0.624	-3.346	.	.	.	.	0.891	0.03	No	No	No	No	47171.3	423	.	.	-	-	-	-	-	-	-
Zt469_000000F_arrow_0321	0	0	0	0	0.00853191	0	0.03	.	.	0.614	-3.346	.	.	.	.	0.992	0.01	No	No	No	No	54412.3	474	.	.	-	-	-	-	-	-	-
Zt469_000000F_arrow_0322	3.07926	3.25856	2.82029	3.1598	2.70167	0	0.013	.	.	0.911	-1.513	.	.	.	.	0.244	0.01	No	No	No	No	192772	1764	PF08696,PF13087,PF13086	Dna2,AAA_12,Domain:AAA_11	L	single-stranded DNA-dependent ATPase activity	GO:0000003,GO:0000014,GO:0000166,GO:0000228,GO:0000278,GO:0000706,GO:0000723,GO:0000729,GO:0000733,GO:0000781,GO:0000784,GO:0001302,GO:0003674,GO:0003678,GO:0003682,GO:0003824,GO:0004003,GO:0004386,GO:0004518,GO:0004519,GO:0004520,GO:0004527,GO:0004529,GO:0004536,GO:0005488,GO:0005515,GO:0005524,GO:0005575,GO:0005622,GO:0005623,GO:0005634,GO:0005654,GO:0005657,GO:0005694,GO:0005737,GO:0006139,GO:…	ko:K10742	ko03030,map03030	-	-
Zt469_000000F_arrow_0323	2.27038	2.16533	2.11765	2.14994	0.921666	0	0.045	.	.	0.913	-3.042	.	.	.	.	0.196	0.06	No	No	No	No	82183.5	718	PF06985	HET	S	Heterokaryon incompatibility protein (HET)	-	-	-	-	-
Zt469_000000F_arrow_0324	1.17031	3.41939	4.0621	3.79906	1.22889	0	0.009	.	.	0.985	-3.169	.	.	.	.	0.079	0.11	No	No	No	Yes	58157.1	517	PF01757	Acyl_transf_3	I	Acyltransferase family	-	-	-	-	-
Zt469_000000F_arrow_0325	2.84549	2.4206	3.49338	3.48477	2.97064	0	0.009	.	.	0.892	-3.357	.	.	.	.	0.792	0.02	No	No	No	Yes	79867.4	718	PF00226	DnaJ	S	HET domain-containing protein	-	-	-	-	-
Zt469_000000F_arrow_0326	4.25829	5.70527	6.8778	6.58216	5.12726	0	0.01	.	.	0.987	-3.17	.	.	.	.	0.854	0.12	No	No	No	Yes	70739.7	622	PF00955	HCO3_cotransp	P	HCO3- transporter family	-	ko:K02355	-	-	-
Zt469_000000F_arrow_0327	4.46859	4.08497	4.31046	4.54812	3.709	0	0.065	.	.	0.935	-2.772	.	.	.	.	0.14	0.03	No	No	No	Yes	46464.8	422	.	.	-	-	-	-	-	-	-
Zt469_000000F_arrow_0328	4.89896	4.74036	4.7045	4.72362	3.92954	0	0.11	.	.	0.861	0.025	.	.	.	.	0.915	0.68	No	No	No	No	53077.7	532	PF02205	WH2	S	Wiskott Aldrich syndrome homology region 2	GO:0000003,GO:0000131,GO:0000147,GO:0000278,GO:0000281,GO:0000282,GO:0000910,GO:0003674,GO:0003779,GO:0005488,GO:0005515,GO:0005575,GO:0005622,GO:0005623,GO:0005737,GO:0005856,GO:0005933,GO:0005935,GO:0005937,GO:0005938,GO:0006810,GO:0006897,GO:0006996,GO:0007010,GO:0007015,GO:0007049,GO:0007114,GO:0007121,GO:0007163,GO:0008064,GO:0008092,GO:0008150,GO:0009987,GO:0010564,GO:0010638,GO:0015629,GO:…	ko:K19475	ko04144,map04144	-	-
Zt469_000000F_arrow_0329	3.87821	4.26209	4.29742	4.73547	5.09582	0.013	0.007	0.688	.	.	-2.182	.	.	.	.	0.107	0.07	No	No	No	No	17297.1	160	.	.	-	-	-	-	-	-	-
Zt469_000000F_arrow_0330	4.76551	4.18545	3.88514	4.46454	4.78285	0	0.011	.	.	0.913	-2.356	.	.	.	.	0.664	0.06	No	No	No	Yes	68166.5	623	PF01694	Rhomboid	T	Rhomboid family	-	ko:K09650	-	-	-
Zt469_000000F_arrow_0331	1.0625	0	0	0.525023	0.351194	0	0.004	.	.	0.83	-0.204	.	.	.	.	0.091	0.74	Yes	Yes	No	No	17213.3	183	.	.	-	-	-	-	-	-	-
Zt469_000000F_arrow_0332	4.1087	4.00899	3.4559	3.82818	4.07533	0	0.063	.	.	0.687	-2.802	.	.	.	.	0.834	0.02	No	No	No	No	48962.4	442	PF00296	Bac_luciferase	E	Luciferase-like monooxygenase	-	-	-	-	-
Zt469_000000F_arrow_0333	3.77611	3.52716	2.29517	3.29074	2.24519	0	0.013	.	.	0.944	-1.756	.	.	.	.	0.052	0.01	No	No	No	No	58136.6	532	PF11951,PF00172	Fungal_trans_2,Zn_clus	S	GAL4-like Zn(II)2Cys6 (or C6 zinc) binuclear cluster DNA-binding domain	-	-	-	-	-
Zt469_000000F_arrow_0334	0	0	0	0	0	0	0.009	.	.	0.962	0.18	.	.	.	GH3	0.004	0.47	Yes	Yes	No	No	91385.3	858	PF01915,PF00933,PF14310	Glyco_hydro_3_C,Domain:Glyco_hydro_3,Fn3-like	G	Belongs to the glycosyl hydrolase 3 family	GO:0008150,GO:0008152,GO:0019748	ko:K05349	ko00460,ko00500,ko00940,ko01100,ko01110,map00460,map00500,map00940,map01100,map01110	-	-
Zt469_000000F_arrow_0335	2.11347	1.36512	1.39523	1.33983	1.73783	0	0.009	.	.	0.831	0.18	.	.	.	.	0.107	0.58	Yes	Yes	No	No	62048.6	564	PF00135	COesterase	G	Belongs to the type-B carboxylesterase lipase family	-	-	-	-	-
Zt469_000000F_arrow_0336	4.6927	4.01555	3.12527	3.77436	3.51424	0	0.014	.	.	0.926	-0.804	.	.	.	.	0.149	0.27	No	No	No	No	55526.9	517	PF00171	Aldedh	E	Belongs to the aldehyde dehydrogenase family	-	-	-	-	-
Zt469_000000F_arrow_0337	1.12734	0.348653	0.994746	0.859286	0.590712	0	0.184	.	.	0.975	-0.773	.	.	.	GH13_22,GT5,GH13,GH13_1,GH13_20,GH13_36,GH13_19,GT4,GH13_13,GH13_42,GH13_41,GH13_10,GH13_32,GH13_14,GH13_12	0.087	0.34	No	Yes	No	Yes	269911	2406	PF00128,PF08323,PF00534	Alpha-amylase,Domain:Glyco_transf_5,Glycos_transf_1	G	Starch synthase catalytic domain	GO:0000003,GO:0000271,GO:0003006,GO:0003674,GO:0003824,GO:0004553,GO:0004556,GO:0005575,GO:0005618,GO:0005619,GO:0005623,GO:0005628,GO:0005975,GO:0005976,GO:0006073,GO:0007049,GO:0008150,GO:0008152,GO:0008194,GO:0009058,GO:0009059,GO:0009250,GO:0009272,GO:0009277,GO:0009653,GO:0009987,GO:0010383,GO:0010927,GO:0016020,GO:0016043,GO:0016051,GO:0016160,GO:0016740,GO:0016757,GO:0016758,GO:0016787,GO:…	ko:K00749	-	-	-
Zt469_000000F_arrow_0338	5.77238	5.73136	4.71783	4.50361	4.23352	0	0.111	.	.	0.856	-2.22	.	.	.	.	0.898	0.15	No	No	No	No	49058.9	449	PF00441,PF02770,PF02771	Acyl-CoA_dh_1,Domain:Acyl-CoA_dh_M,Domain:Acyl-CoA_dh_N	E	Acyl-CoA dehydrogenase, N-terminal domain	-	-	-	-	-
Zt469_000000F_arrow_0339	0.275197	7.04677	6.27181	5.74094	0.831237	0.018	0.414	.	0.797	.	0.214	.	.	.	.	0.911	0.7	Yes	Yes	No	No	27282.1	250	PF01828	Peptidase_A4	S	Peptidase A4 family	-	-	-	-	-
Zt469_000000F_arrow_0340	3.1614	2.71609	2.50425	3.05161	2.12984	0	0.01	.	.	0.853	-1.886	.	.	.	.	0.765	0.01	No	No	No	No	189958	1688	.	.	-	-	-	-	-	-	-
Zt469_000000F_arrow_0341	0.139316	2.56259	0	0.107755	1.38076	0	0.012	.	.	0.986	-1.055	.	.	.	.	0.008	0.15	Yes	Yes	No	No	57237.1	519	PF00067	p450	Q	Belongs to the cytochrome P450 family	-	ko:K00489	ko00120,ko00140,ko01100,ko03320,ko04976,ko04979,map00120,map00140,map01100,map03320,map04976,map04979	M00104	-
Zt469_000000F_arrow_0342	3.77069	3.95001	2.80063	2.85827	2.53786	0	0.01	.	.	0.924	-3.073	.	.	.	.	0.599	0.02	No	No	Yes	No	60685	541	PF00067	p450	IQ	Cytochrome p-450	-	-	-	-	-
Zt469_000000F_arrow_0343	4.37701	3.97458	2.41961	4.35989	4.96635	0	0.441	.	.	0.67	-2.316	.	.	.	.	0.045	0.12	No	No	No	No	41669.3	377	PF08498,PF08241	Sterol_MT_C,Methyltransf_11	H	Catalyzes the methyl transfer from S-adenosyl-methionine to the C-24 of zymosterol to form fecosterol	GO:0003674,GO:0003824,GO:0003838,GO:0005575,GO:0005622,GO:0005623,GO:0005737,GO:0005739,GO:0005740,GO:0005741,GO:0005783,GO:0005811,GO:0005886,GO:0006066,GO:0006629,GO:0006694,GO:0006696,GO:0008150,GO:0008152,GO:0008168,GO:0008169,GO:0008202,GO:0008204,GO:0008610,GO:0008757,GO:0009058,GO:0009987,GO:0012505,GO:0016020,GO:0016125,GO:0016126,GO:0016128,GO:0016129,GO:0016740,GO:0016741,GO:0019867,GO:…	ko:K00559	ko00100,ko01100,ko01110,ko01130,map00100,map01100,map01110,map01130	M00102	-
Zt469_000000F_arrow_0344	1.75736	2.44922	0.917448	2.63861	1.41054	0.122	0.419	.	.	0.717	-2.534	.	.	.	.	0.195	0.5	No	No	Yes	No	24932.1	221	.	.	-	-	-	-	-	-	-
Zt469_000000F_arrow_0345	4.05458	7.68123	9.33392	9.8412	6.81608	0	0.01	.	.	0.934	0.282	.	.	.	AA2	0.806	0.55	Yes	Yes	No	No	86453.9	796	PF00141	peroxidase	Q	Belongs to the peroxidase family. Peroxidase catalase subfamily	GO:0003674,GO:0003824,GO:0004096,GO:0004601,GO:0005575,GO:0005622,GO:0005623,GO:0008150,GO:0008152,GO:0009636,GO:0009987,GO:0016209,GO:0016491,GO:0016684,GO:0042221,GO:0044464,GO:0050896,GO:0051716,GO:0055114,GO:0070887,GO:0097237,GO:0098754,GO:0098869,GO:1990748	ko:K03782	ko00360,ko00380,ko00940,ko00983,ko01100,ko01110,map00360,map00380,map00940,map00983,map01100,map01110	-	-
Zt469_000000F_arrow_0346	2.45353	10.0876	9.17627	8.4598	1.20208	1	0.837	.	0.903	.	1.87	.	.	.	.	0.086	0.95	Yes	Yes	No	No	8402.42	79	.	.	-	-	-	-	-	-	-
Zt469_000000F_arrow_0347	2.86225	0.385309	0	0	0.0645881	0	0.01	0.681	.	.	-3.179	.	.	.	.	0.956	0	No	No	No	No	58836.8	520	PF00628	PHD	B	PHD zinc finger	-	-	-	-	-
Zt469_000000F_arrow_0348	6.13947	5.38498	5.1302	5.31327	5.8905	0.194	0.112	.	.	0.737	-2.72	.	.	.	.	0.021	0.49	No	No	No	No	27690.6	261	PF00411	Ribosomal_S11	J	Ribosomal protein S11	-	ko:K02948	ko03010,map03010	M00178,M00179	-
Zt469_000000F_arrow_0349	5.77754	5.71768	5.27451	5.9152	6.4025	0	0.03	0.611	.	.	-3.09	.	.	.	.	0.082	0	No	No	No	No	65048.1	586	PF04280	Tim44	U	Essential component of the PAM complex, a complex required for the translocation of transit peptide-containing proteins from the inner membrane into the mitochondrial matrix in an ATP-dependent manner	GO:0001405,GO:0003674,GO:0005488,GO:0005515,GO:0005575,GO:0005622,GO:0005623,GO:0005737,GO:0005739,GO:0005740,GO:0005743,GO:0005744,GO:0005759,GO:0006605,GO:0006626,GO:0006810,GO:0006839,GO:0006886,GO:0006996,GO:0007005,GO:0008104,GO:0008150,GO:0009987,GO:0015031,GO:0015833,GO:0016020,GO:0016021,GO:0016043,GO:0017038,GO:0019866,GO:0030150,GO:0030674,GO:0031090,GO:0031224,GO:0031966,GO:0031967,GO:…	ko:K17804	-	-	-
Zt469_000000F_arrow_0350	0.257751	0	0.433755	0.159922	0.403795	0	0.065	.	.	0.804	-2.747	.	.	.	.	0.773	0.03	No	No	No	No	39088.2	343	.	.	-	-	-	-	-	-	-
Zt469_000000F_arrow_0351	1.26301	0.104273	0	0.770869	0.900968	0	0.01	.	.	0.924	-2.796	.	.	.	.	0.017	0.05	No	No	No	No	59011.8	531	.	.	-	-	-	-	-	-	-
Zt469_000000F_arrow_0352	2.97563	2.38325	1.94518	2.13922	2.61261	0	0.03	.	.	0.852	-2.094	.	.	.	.	0.684	0.08	No	No	No	No	49584.8	445	.	.	-	-	-	-	-	-	-
Zt469_000000F_arrow_0353	3.36307	2.54261	2.54058	2.10901	3.0283	0	0.011	.	.	0.986	-3.196	.	.	.	.	0.61	0.05	No	No	No	No	61833.8	561	PF01425	Amidase	IJT	Amidase	-	ko:K01426	ko00330,ko00360,ko00380,ko00627,ko00643,ko01120,map00330,map00360,map00380,map00627,map00643,map01120	-	-
Zt469_000000F_arrow_0354	5.42574	5.60524	4.98515	5.12473	5.86296	0.054	0.49	0.854	.	.	-2.752	.	.	.	.	0.069	0.04	No	No	Yes	No	32170.8	286	.	.	S	Haloacid dehalogenase-like hydrolase	-	ko:K01253	ko00980,ko04976,ko05204,map00980,map04976,map05204	-	-
Zt469_000000F_arrow_0355	0.966342	5.76959	0.873507	0.503822	0.162123	0.495	0.302	.	0.878	.	1.198	.	.	.	.	0.381	0.88	Yes	Yes	No	No	14312.9	144	.	.	-	-	-	-	-	-	-
Zt469_000000F_arrow_0356	2.35793	3.19899	2.90527	2.37576	2.99231	0	0.049	.	.	0.735	-3.304	.	.	.	.	0.504	0.11	No	No	No	No	61045	536	PF13738	Pyr_redox_3	Q	L-lysine 6-monooxygenase (NADPH-requiring)	-	-	-	-	-
Zt469_000000F_arrow_0357	5.23961	5.64176	4.5849	3.80896	3.72258	0.905	0.443	.	0.604	.	1.636	.	.	.	.	0.023	0.74	Yes	Yes	No	No	19513.2	184	.	.	-	-	-	-	-	-	-
Zt469_000000F_arrow_0358	5.16043	5.16894	4.99958	5.56205	5.31934	0.218	0.347	0.841	.	.	-2.573	.	.	.	.	0.852	0.19	No	No	No	No	31735.4	282	.	.	-	-	-	-	-	-	-
Zt469_000000F_arrow_0359	4.5952	4.42154	4.22559	4.53526	3.4351	0	0.011	.	.	0.886	-2.64	.	.	.	.	0.685	0.12	No	No	No	No	67329.2	615	.	.	-	-	-	-	-	-	-
Zt469_000000F_arrow_0360	5.78781	6.1146	5.6577	6.11882	6.4878	0	0.244	.	.	0.685	-2.718	.	.	.	GT62	0.173	0.05	Yes	Yes	Yes	No	42676.8	377	PF03452	Anp1	I	Glycosyltransferase family 62 protein	GO:0000030,GO:0000032,GO:0000136,GO:0000137,GO:0000139,GO:0003674,GO:0003824,GO:0005575,GO:0005622,GO:0005623,GO:0005737,GO:0005783,GO:0005794,GO:0005795,GO:0005801,GO:0006056,GO:0006057,GO:0006464,GO:0006486,GO:0006487,GO:0006807,GO:0006950,GO:0008150,GO:0008152,GO:0009058,GO:0009059,GO:0009100,GO:0009101,GO:0009266,GO:0009408,GO:0009607,GO:0009628,GO:0009987,GO:0012505,GO:0016020,GO:0016021,GO:…	ko:K05529	ko00513,ko01100,map00513,map01100	M00074	-
Zt469_000000F_arrow_0361	2.19534	2.4183	1.90932	1.53907	1.33339	0	0.046	.	.	0.769	-2.959	.	.	.	.	0.048	0.2	No	No	No	No	132262	1184	PF02171,PF08699	Piwi,ArgoL1	J	Piwi	-	ko:K11593	-	-	-
Zt469_000000F_arrow_0362	5.62861	4.97237	3.98555	4.32027	4.70382	0.001	0.142	0.668	.	.	-2.955	.	.	.	.	0.949	0.07	No	No	No	No	28030	245	.	.	S	SGF29 tudor-like domain	GO:0000123,GO:0000124,GO:0000988,GO:0000989,GO:0001076,GO:0001134,GO:0001135,GO:0003674,GO:0005488,GO:0005515,GO:0005575,GO:0005622,GO:0005623,GO:0005634,GO:0005654,GO:0005671,GO:0006325,GO:0006338,GO:0006342,GO:0006355,GO:0006357,GO:0006464,GO:0006473,GO:0006475,GO:0006807,GO:0006996,GO:0008104,GO:0008150,GO:0008152,GO:0009889,GO:0009890,GO:0009891,GO:0009892,GO:0009893,GO:0009987,GO:0010468,GO:…	ko:K11364	-	-	-
Zt469_000000F_arrow_0363	2.31244	1.0252	0.79252	0.567467	0.279645	0	0.012	.	.	0.659	-2.786	.	.	.	.	0.888	0.04	No	No	No	No	76127.6	703	.	.	S	SGF29 tudor-like domain	GO:0000123,GO:0000124,GO:0000988,GO:0000989,GO:0001076,GO:0001134,GO:0001135,GO:0003674,GO:0005488,GO:0005515,GO:0005575,GO:0005622,GO:0005623,GO:0005634,GO:0005654,GO:0005671,GO:0006325,GO:0006338,GO:0006342,GO:0006355,GO:0006357,GO:0006464,GO:0006473,GO:0006475,GO:0006807,GO:0006996,GO:0008104,GO:0008150,GO:0008152,GO:0009889,GO:0009890,GO:0009891,GO:0009892,GO:0009893,GO:0009987,GO:0010468,GO:…	ko:K11364	-	-	-
Zt469_000000F_arrow_0364	2.35894	1.72807	1.50988	1.18654	0.975419	0	0.011	.	.	0.873	-3.368	.	.	.	.	0.271	0.01	No	No	No	No	139456	1269	.	.	S	SGF29 tudor-like domain	GO:0000123,GO:0000124,GO:0000988,GO:0000989,GO:0001076,GO:0001134,GO:0001135,GO:0003674,GO:0005488,GO:0005515,GO:0005575,GO:0005622,GO:0005623,GO:0005634,GO:0005654,GO:0005671,GO:0006325,GO:0006338,GO:0006342,GO:0006355,GO:0006357,GO:0006464,GO:0006473,GO:0006475,GO:0006807,GO:0006996,GO:0008104,GO:0008150,GO:0008152,GO:0009889,GO:0009890,GO:0009891,GO:0009892,GO:0009893,GO:0009987,GO:0010468,GO:…	ko:K11364	-	-	-
Zt469_000000F_arrow_0365	4.48097	3.64692	3.82691	3.78354	3.61002	0	0.141	0.603	.	.	-3.162	.	.	.	.	0.977	0.04	No	No	No	No	41369.8	383	PF07039	DUF1325	S	SGF29 tudor-like domain	GO:0000123,GO:0000124,GO:0000988,GO:0000989,GO:0001076,GO:0001134,GO:0001135,GO:0003674,GO:0005488,GO:0005515,GO:0005575,GO:0005622,GO:0005623,GO:0005634,GO:0005654,GO:0005671,GO:0006325,GO:0006338,GO:0006342,GO:0006355,GO:0006357,GO:0006464,GO:0006473,GO:0006475,GO:0006807,GO:0006996,GO:0008104,GO:0008150,GO:0008152,GO:0009889,GO:0009890,GO:0009891,GO:0009892,GO:0009893,GO:0009987,GO:0010468,GO:…	ko:K11364	-	-	-
Zt469_000000F_arrow_0366	6.097	4.70215	4.51758	4.49797	4.05313	0	0.018	.	.	0.509	-1.595	.	.	.	.	0.781	0.21	No	No	No	No	48950.4	452	PF20511,PF20512,PF01238	PMI_typeI_cat,Domain:PMI_typeI_hel,Domain:PMI_typeI_C	G	Phosphomannose isomerase type I	GO:0000032,GO:0003674,GO:0003824,GO:0004476,GO:0005575,GO:0005622,GO:0005623,GO:0005634,GO:0005737,GO:0006056,GO:0006057,GO:0006139,GO:0006464,GO:0006486,GO:0006725,GO:0006807,GO:0008150,GO:0008152,GO:0009058,GO:0009059,GO:0009100,GO:0009101,GO:0009225,GO:0009226,GO:0009298,GO:0009987,GO:0016043,GO:0016853,GO:0016860,GO:0016861,GO:0018130,GO:0019438,GO:0019538,GO:0019673,GO:0031505,GO:0031506,GO:…	ko:K01809	ko00051,ko00520,ko01100,ko01110,ko01130,map00051,map00520,map01100,map01110,map01130	M00114	-
Zt469_000000F_arrow_0367	5.14926	5.82427	5.81844	5.44646	5.48677	0	0.011	0.71	.	.	0.066	.	.	.	.	0.555	0.03	Yes	Yes	No	No	79871.3	694	.	.	G	Catalyzes the hydrolysis of inorganic polyphosphate (polyP) chains of many hundreds of phosphate residues into shorter lengths	GO:0000298,GO:0000322,GO:0000323,GO:0000324,GO:0000329,GO:0003674,GO:0003824,GO:0004309,GO:0005575,GO:0005622,GO:0005623,GO:0005634,GO:0005737,GO:0005773,GO:0005774,GO:0005829,GO:0006082,GO:0006091,GO:0006112,GO:0006793,GO:0006797,GO:0006798,GO:0008150,GO:0008152,GO:0009056,GO:0009987,GO:0015980,GO:0016020,GO:0016462,GO:0016787,GO:0016817,GO:0016818,GO:0031090,GO:0043226,GO:0043227,GO:0043229,GO:…	ko:K06018	-	-	-
Zt469_000000F_arrow_0368	3.32871	2.07534	2.68255	2.89566	1.39474	0	0.029	0.671	.	.	-2.918	.	.	.	.	0.85	0.1	No	No	No	No	20558.9	179	PF10056	DUF2293	S	Uncharacterized conserved protein (DUF2293)	-	-	-	-	-
Zt469_000000F_arrow_0369	2.43792	2.79582	1.90672	2.4176	1.56829	0	0.048	.	.	0.717	-3.298	.	.	.	.	0.836	0	No	No	No	No	69299.6	621	PF03403	PAF-AH_p_II	I	Platelet-activating factor acetylhydrolase, isoform II	-	ko:K01062	ko00565,ko01100,ko01110,ko01130,map00565,map01100,map01110,map01130	-	-
Zt469_000000F_arrow_0370	5.03264	4.64569	5.41746	4.95059	5.55121	0	0.05	.	.	0.908	-2.799	.	.	.	.	0.069	0.01	No	No	Yes	No	75416.5	668	PF03074	GCS	H	Glutamate-cysteine ligase	GO:0000302,GO:0003674,GO:0003824,GO:0004357,GO:0005575,GO:0005622,GO:0005623,GO:0005737,GO:0006518,GO:0006575,GO:0006749,GO:0006750,GO:0006790,GO:0006807,GO:0006810,GO:0006811,GO:0006820,GO:0006857,GO:0006950,GO:0006979,GO:0008150,GO:0008152,GO:0009058,GO:0009636,GO:0009987,GO:0010035,GO:0010038,GO:0015711,GO:0015833,GO:0016874,GO:0016879,GO:0016881,GO:0017109,GO:0019184,GO:0019748,GO:0032991,GO:…	ko:K11204	ko00270,ko00480,ko01100,ko04212,ko04216,map00270,map00480,map01100,map04212,map04216	M00118	-
Zt469_000000F_arrow_0371	5.41388	5.54259	5.37935	5.46772	5.48368	0	0.07	.	.	0.707	-1.861	.	.	.	.	0.442	0.36	No	No	No	No	56530.1	522	PF00320	GATA	K	zinc finger binding to DNA consensus sequence [AT]GATA[AG]	-	-	-	-	-
Zt469_000000F_arrow_0372	1.1563	6.88692	7.17881	7.08101	3.4211	1	0.882	.	0.712	.	0.492	.	.	.	.	0.08	0.81	No	No	No	No	13283	122	.	.	-	-	-	-	-	-	-
Zt469_000000F_arrow_0373	5.35744	3.87449	3.87347	3.86178	4.21085	0	0.069	.	.	0.955	-2.922	.	.	.	.	0.023	0.33	No	No	No	Yes	37378	337	PF00153	Mito_carr	C	Belongs to the mitochondrial carrier (TC 2.A.29) family	-	ko:K15109	ko04714,map04714	-	-
Zt469_000000F_arrow_0374	6.50066	5.03791	4.61074	5.48819	6.29535	0	0.099	.	.	0.511	-1.329	.	.	.	GT8	0.552	0.14	No	No	No	No	35668.2	319	.	.	H	Glycosyltransferase family 8 protein	-	-	-	-	-
Zt469_000000F_arrow_0375	5.48268	5.59758	5.21072	5.31288	4.08153	0	0.024	.	.	0.632	-2.282	PiCRN8	.	.	.	0.57	0	No	No	No	No	44068.3	390	PF00069	Pkinase	T	Protein kinase domain	-	-	-	-	-
Zt469_000000F_arrow_0376	3.2605	4.75895	5.9327	5.83829	2.89574	0.971	0.507	0.922	.	.	-2.699	.	.	.	.	0.267	0.02	No	No	No	No	10678	95	.	.	-	-	-	-	-	-	-
Zt469_000000F_arrow_0377	5.24669	7.06366	6.56665	6.94788	6.17628	0.699	0.616	0.983	.	.	-2.743	.	.	.	.	0.941	0.16	Yes	Yes	No	No	20631.8	183	PF00025	Arf	U	Belongs to the small GTPase superfamily. Arf family	GO:0000139,GO:0000166,GO:0000278,GO:0000281,GO:0000282,GO:0000910,GO:0000935,GO:0001558,GO:0001882,GO:0001883,GO:0003674,GO:0003676,GO:0003723,GO:0003729,GO:0003824,GO:0003924,GO:0005488,GO:0005525,GO:0005575,GO:0005622,GO:0005623,GO:0005737,GO:0005794,GO:0005829,GO:0005933,GO:0005934,GO:0005935,GO:0005938,GO:0006810,GO:0006886,GO:0006888,GO:0006897,GO:0006996,GO:0007010,GO:0007015,GO:0007049,GO:…	ko:K07941	ko04014,ko04072,ko04144,ko04666,map04014,map04072,map04144,map04666	-	-
Zt469_000000F_arrow_0378	1.34844	4.79913	5.5393	5.08357	3.62385	0	0.07	.	.	0.749	-3.173	.	.	.	.	0.921	0.29	Yes	Yes	Yes	No	60678	563	.	.	-	-	-	-	-	-	-
Zt469_000000F_arrow_0379	3.55458	4.33707	3.99673	4.10879	4.66435	0.017	0.102	0.654	.	.	-2.681	MIAvrM14,PsAvr3b_2	.	.	.	0.833	0.04	No	No	No	No	18996.6	166	PF00293	NUDIX	L	NUDIX domain	-	-	-	-	-
Zt469_000000F_arrow_0380	2.57966	8.50415	8.65291	7.76527	5.83922	1	0.759	.	0.731	.	2.72	.	.	.	.	0.024	0.85	Yes	Yes	No	No	16322.7	168	.	.	-	-	-	-	-	-	-
Zt469_000000F_arrow_0381	2.16691	5.02833	5.10671	4.79746	0.854933	0	0.009	.	.	0.84	0.296	.	.	.	.	0.153	0.69	Yes	Yes	No	No	63025.9	581	PF00144	Beta-lactamase	O	Beta-lactamase	-	-	-	-	-
Zt469_000000F_arrow_0382	5.25034	5.65123	5.30372	5.52813	5.4808	0	0.049	0.513	.	.	-3.173	.	.	.	.	0.154	0.02	No	No	No	No	66230.6	617	PF01798,PF09785	Nop,Family:Prp31_C	A	Prp31 C terminal domain	GO:0000244,GO:0000375,GO:0000377,GO:0000387,GO:0000398,GO:0005575,GO:0005622,GO:0005623,GO:0005634,GO:0005681,GO:0005687,GO:0005737,GO:0005739,GO:0006139,GO:0006396,GO:0006397,GO:0006725,GO:0006807,GO:0008150,GO:0008152,GO:0008380,GO:0009987,GO:0010467,GO:0016043,GO:0016070,GO:0016071,GO:0022607,GO:0022613,GO:0022618,GO:0030532,GO:0032991,GO:0034622,GO:0034641,GO:0043170,GO:0043226,GO:0043227,GO:…	ko:K12844	ko03040,map03040	M00354	-
Zt469_000000F_arrow_0383	4.95589	5.12086	5.13623	5.21935	5.95808	0	0.046	0.808	.	.	-3.338	CgEP1	.	.	.	0.026	0.01	No	No	No	No	81185.8	678	PF02184,PF14559	HAT,Repeat:TPR_19	D	HAT (Half-A-TPR) repeat	GO:0000245,GO:0000354,GO:0000375,GO:0000377,GO:0000398,GO:0000785,GO:0000974,GO:0003674,GO:0003676,GO:0003677,GO:0003682,GO:0003688,GO:0003690,GO:0005488,GO:0005575,GO:0005622,GO:0005623,GO:0005634,GO:0005681,GO:0005684,GO:0005694,GO:0006139,GO:0006259,GO:0006260,GO:0006261,GO:0006270,GO:0006396,GO:0006397,GO:0006725,GO:0006807,GO:0008150,GO:0008152,GO:0008380,GO:0009058,GO:0009059,GO:0009987,GO:…	ko:K12869	ko03040,map03040	M00355	-
Zt469_000000F_arrow_0384	4.26905	4.19414	4.14742	4.1516	4.37948	0	0.084	0.775	.	.	-3.114	.	.	.	.	0.928	0.01	No	No	No	No	42987.8	380	PF00076	RRM_1	A	RNA recognition motif. (a.k.a. RRM, RBD, or RNP domain)	GO:0000375,GO:0000377,GO:0000398,GO:0003674,GO:0003676,GO:0003723,GO:0005488,GO:0005575,GO:0005622,GO:0005623,GO:0005634,GO:0005681,GO:0005684,GO:0005686,GO:0006139,GO:0006396,GO:0006397,GO:0006725,GO:0006807,GO:0008150,GO:0008152,GO:0008380,GO:0009987,GO:0010467,GO:0016070,GO:0016071,GO:0017069,GO:0030532,GO:0030620,GO:0032991,GO:0034337,GO:0034641,GO:0043170,GO:0043226,GO:0043227,GO:0043229,GO:…	ko:K13093	-	-	-
Zt469_000000F_arrow_0385	0.750172	4.03416	5.21679	5.13827	1.87459	0	0.01	.	.	0.931	-3.456	.	.	.	.	0.026	0.04	No	No	No	Yes	58972.6	534	PF00083	Sugar_tr	P	Belongs to the major facilitator superfamily. Sugar transporter (TC 2.A.1.1) family	-	ko:K08141	-	-	-
Zt469_000000F_arrow_0386	3.25476	5.79915	6.68784	6.51533	2.8748	0	0.009	.	.	0.961	-2.887	.	.	.	GH31	0.072	0.23	No	No	No	No	69846.3	617	PF01055	Glyco_hydro_31	G	Belongs to the glycosyl hydrolase 31 family	-	ko:K01811	-	-	-
Zt469_000000F_arrow_0387	2.53032	3.88707	4.55741	4.47906	2.0534	0	0.011	.	.	0.947	-2.714	.	.	.	.	0.967	0.03	No	No	Yes	No	59464.8	529	.	.	K	Transcription factor	-	-	-	-	-
Zt469_000000F_arrow_0388	3.35406	6.12351	7.14966	6.82725	4.34692	0	0.095	.	.	0.552	0.804	CfTom1	.	.	.	0.117	0.8	Yes	Yes	No	No	51461.7	476	.	.	G	Glycoside hydrolase family 39 protein	-	-	-	-	-
Zt469_000000F_arrow_0389	4.9311	5.63314	5.5715	5.90102	6.27321	0.761	0.633	0.737	.	.	-0.6	.	.	.	.	0.914	0.04	No	No	No	No	21296	194	.	.	S	cupin domain protein	-	-	-	-	-
Zt469_000000F_arrow_0390	4.74209	4.22969	4.12692	4.65469	4.84247	0.586	0.773	.	0.703	.	-1.548	.	.	.	.	0.66	0.48	No	No	Yes	No	23229.5	208	PF04442	CtaG_Cox11	O	Cytochrome c oxidase assembly protein CtaG/Cox11	GO:0000313,GO:0000314,GO:0003674,GO:0003824,GO:0005488,GO:0005507,GO:0005575,GO:0005622,GO:0005623,GO:0005737,GO:0005739,GO:0005740,GO:0005743,GO:0005758,GO:0005759,GO:0005761,GO:0005763,GO:0005840,GO:0006091,GO:0006412,GO:0006518,GO:0006807,GO:0006996,GO:0007005,GO:0008150,GO:0008152,GO:0008168,GO:0008535,GO:0009058,GO:0009059,GO:0009060,GO:0009987,GO:0010467,GO:0015935,GO:0015980,GO:0016020,GO:…	ko:K02258	ko00190,ko01100,ko04714,map00190,map01100,map04714	M00154	-
Zt469_000000F_arrow_0391	4.01903	3.61651	3.53425	4.00216	3.71682	0.74	0.626	0.772	.	.	-1.569	.	.	.	.	0.051	0.16	Yes	Yes	No	No	29497.2	259	PF04438	zf-HIT	S	HIT zinc finger	-	-	-	-	-
Zt469_000000F_arrow_0392	1.55996	3.90513	2.05099	2.1324	3.05735	0	0.01	.	.	0.932	-2.741	.	.	.	.	0.53	0	No	No	Yes	No	60724.6	536	PF00067	p450	Q	Cytochrome P450	-	-	-	-	-
Zt469_000000F_arrow_0393	7.09996	6.91067	6.66757	6.54634	6.86598	0.694	0.447	0.85	.	.	-2.738	.	.	.	.	0.952	0.14	No	No	No	No	19054.8	171	.	.	-	-	-	-	-	-	-
Zt469_000000F_arrow_0394	4.73957	5.18818	5.06417	4.99384	4.61592	0	0.05	.	.	0.859	-2.67	.	.	.	.	0.027	0.11	No	No	No	No	95459	879	.	.	S	Bromodomain	-	-	-	-	-
Zt469_000000F_arrow_0395	3.62184	3.35518	2.79875	2.21374	4.61202	0	0.027	.	.	0.979	-3.197	.	.	.	.	0.18	0.08	No	No	No	Yes	54518.3	483	PF09995	MPAB_Lcp_cat	S	Uncharacterized protein conserved in bacteria (DUF2236)	-	-	-	-	-
Zt469_000000F_arrow_0396	4.15315	5.75509	5.71309	5.92865	5.56647	0	0.044	.	.	0.92	-3.123	.	.	.	.	0.748	0	No	No	No	No	97148.9	870	PF00617,PF00618	RasGEF,RasGEF_N	T	Guanine nucleotide exchange factor for Ras-like small GTPases	-	-	-	-	-
Zt469_000000F_arrow_0397	1.69257	0.616773	1.10368	0.855881	1.02413	0	0.01	.	.	0.88	-0.376	.	.	.	.	0.125	0.01	No	No	No	No	99515.7	896	.	.	-	-	-	-	-	-	-
Zt469_000000F_arrow_0398	3.64974	3.16515	3.34486	3.03728	2.51539	0.969	0.7	0.694	.	.	-2.743	.	.	.	.	0.584	0.16	No	No	No	No	15379.6	133	.	.	-	-	-	-	-	-	-
Zt469_000000F_arrow_0399	2.93875	2.39893	2.72752	2.74613	2.7451	0.483	0.366	0.898	.	.	-2.708	.	.	.	.	0.192	0.01	No	No	No	No	29238	270	.	.	-	-	-	-	-	-	-
Zt469_000000F_arrow_0400	3.58167	4.82319	4.38516	4.46151	4.52524	0	0.032	0.711	.	.	-3.088	.	.	.	.	0.94	0.01	No	No	No	No	55870.2	496	PF06413	Neugrin	S	Neugrin	GO:0000002,GO:0005575,GO:0005622,GO:0005623,GO:0005634,GO:0005737,GO:0005739,GO:0006996,GO:0007005,GO:0008150,GO:0009987,GO:0016043,GO:0043226,GO:0043227,GO:0043229,GO:0043231,GO:0044424,GO:0044444,GO:0044464,GO:0071840	-	-	-	-
Zt469_000000F_arrow_0401	4.40965	4.94203	4.8939	5.49542	4.02823	0	0.05	.	.	0.831	-1.755	.	.	.	.	0.448	0.12	No	No	No	No	93299.9	858	PF08642	Rxt3	S	Histone deacetylation protein Rxt3	-	-	-	-	-
Zt469_000000F_arrow_0402	3.66981	3.83486	4.01819	4.12383	2.59603	0	0.042	.	.	0.86	-2.97	.	.	.	.	0.202	0.12	No	No	No	Yes	48198.4	446	PF02487	CLN3	S	CLN3 protein	GO:0000322,GO:0000323,GO:0000324,GO:0000329,GO:0005575,GO:0005622,GO:0005623,GO:0005737,GO:0005773,GO:0005774,GO:0005783,GO:0005789,GO:0006810,GO:0006811,GO:0006812,GO:0006820,GO:0006865,GO:0006873,GO:0006885,GO:0006897,GO:0006996,GO:0007033,GO:0007034,GO:0008150,GO:0009987,GO:0012505,GO:0015711,GO:0015802,GO:0015809,GO:0015819,GO:0015849,GO:0016020,GO:0016021,GO:0016043,GO:0016192,GO:0019725,GO:…	ko:K12389	ko04142,map04142	-	-
Zt469_000000F_arrow_0403	5.02044	5.61834	5.46006	5.46471	4.68029	0.012	0.199	0.87	.	.	-3.337	.	.	.	.	0.206	0.01	No	No	No	No	30308.3	275	.	.	-	-	-	-	-	-	-
Zt469_000000F_arrow_0404	0.382322	0	0.447636	0.103534	0.0296899	0.011	0.087	.	.	0.672	-3.115	.	.	.	.	0.16	0.03	No	No	No	No	30805.9	270	.	.	-	-	-	-	-	-	-
Zt469_000000F_arrow_0405	5.94329	5.35888	5.66675	5.44629	5.16682	0.974	0.398	.	.	0.537	-2.401	.	.	.	.	0.991	0.46	No	No	Yes	No	20572.2	200	PF01981	PTH2	S	Peptidyl-tRNA hydrolase PTH2	GO:0003674,GO:0003824,GO:0004045,GO:0005575,GO:0005622,GO:0005623,GO:0005737,GO:0005739,GO:0005740,GO:0005741,GO:0006412,GO:0006518,GO:0006807,GO:0008150,GO:0008152,GO:0009058,GO:0009059,GO:0009892,GO:0009894,GO:0009895,GO:0009987,GO:0010467,GO:0010605,GO:0016020,GO:0016787,GO:0016788,GO:0019222,GO:0019538,GO:0019867,GO:0030162,GO:0031090,GO:0031323,GO:0031324,GO:0031329,GO:0031330,GO:0031966,GO:…	ko:K04794	-	-	-
Zt469_000000F_arrow_0406	6.08779	6.46842	5.8473	6.13471	3.76567	0	0.031	.	.	0.682	-2.49	.	.	.	.	0.921	0.2	No	No	No	No	64585.1	568	PF00884,PF12411	Sulfatase,Family:Choline_sulf_C	G	Choline sulfatase enzyme C terminal	-	-	-	-	-
Zt469_000000F_arrow_0407	1.39473	0.456975	0	1.09128	2.70638	0.958	0.279	0.849	.	.	-2.449	.	.	.	.	0.939	0.47	No	No	No	No	11861.9	106	.	.	-	-	-	-	-	-	-
Zt469_000000F_arrow_0408	11.5793	11.2453	10.9085	10.6121	11.2934	0	0.058	.	.	0.666	-0.204	.	.	.	.	0.961	0.75	Yes	Yes	No	No	30714.3	301	PF00399	PIR	S	Yeast PIR protein repeat	GO:0000322,GO:0000323,GO:0000324,GO:0003674,GO:0005198,GO:0005199,GO:0005575,GO:0005576,GO:0005618,GO:0005622,GO:0005623,GO:0005737,GO:0005773,GO:0005783,GO:0005886,GO:0005933,GO:0005934,GO:0008150,GO:0009277,GO:0009987,GO:0012505,GO:0016020,GO:0016043,GO:0030312,GO:0030427,GO:0031505,GO:0043226,GO:0043227,GO:0043229,GO:0043231,GO:0044424,GO:0044444,GO:0044464,GO:0045229,GO:0071554,GO:0071555,GO:…	-	-	-	-
Zt469_000000F_arrow_0409	10.8074	10.2692	10.2358	10.3854	12.0827	0	0.066	.	0.633	.	0.033	UvHrip1,MoHrip2,PsOPEL	.	.	.	0.642	0.67	Yes	Yes	No	No	30258.7	289	.	.	S	thaumatin domain protein	GO:0008150,GO:0009847,GO:0032502	-	-	-	-
Zt469_000000F_arrow_0410	5.87015	4.25472	3.36536	4.46878	6.53562	0.729	0.642	.	.	0.668	-2.799	.	.	.	.	0.876	0.08	No	No	No	No	23012.1	204	PF13302	Acetyltransf_3	J	Acetyltransferase (GNAT) domain	-	-	-	-	-
Zt469_000000F_arrow_0411	1.80414	2.57967	1.60045	2.21022	2.76479	0	0.019	.	.	0.977	-3.073	.	.	.	.	0.231	0.05	No	No	No	Yes	53747.8	490	PF07690	MFS_1	S	Major Facilitator Superfamily	-	-	-	-	-
Zt469_000000F_arrow_0412	0.686872	0.44444	0.462813	0.635269	0.447566	0	0.011	.	.	0.905	-3.038	.	.	.	.	0.972	0.07	No	No	No	No	84752.8	781	PF00505	HMG_box	K	high mobility group	GO:0000122,GO:0000228,GO:0000785,GO:0000790,GO:0000976,GO:0000981,GO:0000982,GO:0000987,GO:0000988,GO:0000989,GO:0001067,GO:0001076,GO:0001078,GO:0001134,GO:0001135,GO:0001227,GO:0003674,GO:0003676,GO:0003677,GO:0003690,GO:0003700,GO:0005488,GO:0005575,GO:0005622,GO:0005623,GO:0005634,GO:0005694,GO:0006355,GO:0006357,GO:0006950,GO:0006970,GO:0007154,GO:0008150,GO:0008301,GO:0009267,GO:0009405,GO:…	ko:K09274,ko:K22496	-	-	-
Zt469_000000F_arrow_0413	5.20898	4.8128	4.69083	4.52799	5.09611	0	0.044	.	.	0.89	-3.117	.	.	.	.	0.968	0.04	No	No	No	Yes	78227.1	687	PF07859	Abhydrolase_3	I	alpha/beta hydrolase fold	-	ko:K12389	ko04142,map04142	-	-
Zt469_000000F_arrow_0414	10.4427	9.41095	8.98015	9.44622	9.93532	0	0.048	0.672	.	.	-1.783	.	.	.	.	0.832	0.18	No	No	No	No	44171.2	392	PF00297	Ribosomal_L3	J	Belongs to the universal ribosomal protein uL3 family	GO:0000027,GO:0002181,GO:0003674,GO:0003676,GO:0003723,GO:0003735,GO:0005198,GO:0005488,GO:0005575,GO:0005622,GO:0005623,GO:0005737,GO:0005829,GO:0005840,GO:0006139,GO:0006364,GO:0006396,GO:0006412,GO:0006518,GO:0006725,GO:0006807,GO:0006996,GO:0008150,GO:0008152,GO:0009058,GO:0009059,GO:0009987,GO:0010467,GO:0015934,GO:0016043,GO:0016070,GO:0016072,GO:0019538,GO:0022607,GO:0022613,GO:0022618,GO:…	ko:K02925	ko03010,map03010	M00177	-
Zt469_000000F_arrow_0415	1.94989	2.2596	1.20967	1.20757	2.54582	0	0.07	0.681	.	.	-3.346	.	.	.	.	0.024	0.01	No	No	No	No	29363.5	258	.	.	-	-	-	-	-	-	-
Zt469_000000F_arrow_0416	5.86369	6.31965	6.30423	6.11966	6.97928	0	0.14	.	.	0.846	-1.93	.	.	.	.	0.511	0.7	Yes	Yes	Yes	No	88195.6	828	PF13688,PF00200	Reprolysin_5,Disintegrin	O	Homologues of snake disintegrins	GO:0000003,GO:0003006,GO:0003674,GO:0003824,GO:0005488,GO:0005575,GO:0005618,GO:0005619,GO:0005622,GO:0005623,GO:0005737,GO:0005783,GO:0005789,GO:0006508,GO:0006807,GO:0007049,GO:0008150,GO:0008152,GO:0008233,GO:0008237,GO:0008270,GO:0009272,GO:0009277,GO:0009653,GO:0009987,GO:0010927,GO:0012505,GO:0016020,GO:0016043,GO:0016787,GO:0019538,GO:0019953,GO:0022402,GO:0022413,GO:0022414,GO:0022607,GO:…	-	-	-	-
Zt469_000000F_arrow_0417	4.53108	5.25836	4.72801	5.02522	5.09362	0	0.029	.	.	0.885	-3.357	.	.	.	.	0.725	0.01	No	No	No	No	121970	1115	PF00004,PF17862	AAA,Domain:AAA_lid_3	O	ATPase family associated with various cellular activities (AAA)	-	-	-	-	-
Zt469_000000F_arrow_0418	0	0	0	0	0	0	0.071	0.68	.	.	-3.503	.	.	.	.	0.94	0.04	No	No	No	No	43231.5	399	.	.	-	-	-	-	-	-	-
Zt469_000000F_arrow_0419	9.20184	7.64973	7.66587	7.0905	7.13431	0.059	0.454	.	.	0.555	-2.82	.	.	.	.	0.96	0.49	No	Yes	No	Yes	30519	289	.	.	-	-	-	-	-	-	-
Zt469_000000F_arrow_0420	5.55269	6.32984	5.92137	5.96838	7.46386	0.001	0.279	.	.	0.641	-2.027	.	.	.	.	0.542	0.14	No	No	No	No	38804.4	358	PF08240,PF00107	ADH_N,Domain:ADH_zinc_N	Q	Alcohol dehydrogenase GroES-like domain	GO:0000721,GO:0003674,GO:0003824,GO:0005575,GO:0005622,GO:0005623,GO:0005737,GO:0006066,GO:0008150,GO:0008152,GO:0009058,GO:0016491,GO:0016614,GO:0016616,GO:0019751,GO:0034077,GO:0034079,GO:0034311,GO:0034312,GO:0042844,GO:0042845,GO:0044281,GO:0044283,GO:0044424,GO:0044464,GO:0046165,GO:0046173,GO:0055114,GO:0071704,GO:1901576,GO:1901615,GO:1901617,GO:1902652,GO:1902653	ko:K00004	ko00650,map00650	-	-
Zt469_000000F_arrow_0421	8.8424	8.27151	8.20438	8.9084	10.4699	0.003	0.482	.	.	0.524	-0.986	.	.	.	.	0.647	0.34	No	No	No	No	39637.4	362	PF08240,PF00107	ADH_N,Domain:ADH_zinc_N	Q	Alcohol dehydrogenase GroES-like domain	-	ko:K00002	ko00010,ko00040,ko00561,ko00930,ko01100,ko01110,ko01120,ko01130,ko01220,map00010,map00040,map00561,map00930,map01100,map01110,map01120,map01130,map01220	M00014	-
Zt469_000000F_arrow_0422	7.4136	6.69627	5.8671	5.19568	6.05556	0.806	0.328	0.537	.	.	-0.78	.	.	.	.	0.079	0.28	No	No	No	No	16562.9	153	PF10000	ACT_3	S	ACT domain	-	-	-	-	-
Zt469_000000F_arrow_0423	7.6941	8.4482	7.54763	7.69933	7.52396	0.044	0.484	.	.	0.702	-1.983	.	.	.	.	0.925	0.39	No	No	No	No	37069.7	358	PF08240,PF00107	ADH_N,Domain:ADH_zinc_N	Q	Alcohol dehydrogenase GroES-like domain	GO:0003674,GO:0003824,GO:0004022,GO:0005575,GO:0005622,GO:0005623,GO:0005737,GO:0006066,GO:0006067,GO:0006116,GO:0006139,GO:0006725,GO:0006732,GO:0006733,GO:0006734,GO:0006753,GO:0006793,GO:0006796,GO:0006807,GO:0008150,GO:0008152,GO:0009117,GO:0009987,GO:0016491,GO:0016614,GO:0016616,GO:0016999,GO:0017144,GO:0019362,GO:0019637,GO:0019674,GO:0034308,GO:0034641,GO:0044237,GO:0044238,GO:0044281,GO:…	ko:K13953	ko00010,ko00071,ko00350,ko00625,ko00626,ko00830,ko00980,ko00982,ko01100,ko01110,ko01120,ko01130,ko01220,map00010,map00071,map00350,map00625,map00626,map00830,map00980,map00982,map01100,map01110,map01120,map01130,map01220	-	-
Zt469_000000F_arrow_0424	3.52932	3.78706	4.25586	3.56889	6.19731	0	0.067	0.604	.	.	-3.346	MoCDIP6	.	.	.	0.726	0	No	No	No	No	69315.2	625	.	.	S	Leucine-rich repeats, outliers	GO:0000109,GO:0000113,GO:0000151,GO:0000715,GO:0005575,GO:0005622,GO:0005623,GO:0005634,GO:0006139,GO:0006259,GO:0006281,GO:0006289,GO:0006725,GO:0006807,GO:0006950,GO:0006974,GO:0006996,GO:0008104,GO:0008150,GO:0008152,GO:0009987,GO:0016043,GO:0031461,GO:0031463,GO:0032991,GO:0033036,GO:0033554,GO:0034613,GO:0034641,GO:0043170,GO:0043226,GO:0043227,GO:0043229,GO:0043231,GO:0044237,GO:0044238,GO:…	ko:K15082	-	-	-
Zt469_000000F_arrow_0425	3.30083	3.78678	3.29177	4.04357	3.30185	0.874	0.31	0.779	.	.	-3.346	.	.	.	.	0.351	0.04	No	No	No	No	21387.4	191	PF02686	Glu-tRNAGln	S	Glu-tRNAGln amidotransferase C subunit	-	-	-	-	-
Zt469_000000F_arrow_0426	8.99896	7.93038	7.0795	6.93397	5.98582	0	0.01	.	.	0.801	-2.858	.	.	.	.	0.302	0.12	No	No	No	No	73868.1	669	PF00501,PF13193,PF16177	AMP-binding,AMP-binding_C,Family:ACAS_N	I	Acetyl-coenzyme A synthetase	GO:0000166,GO:0001302,GO:0003674,GO:0003824,GO:0003987,GO:0005488,GO:0005575,GO:0005576,GO:0005622,GO:0005623,GO:0005634,GO:0005730,GO:0005737,GO:0005739,GO:0005829,GO:0006082,GO:0006083,GO:0006084,GO:0006085,GO:0006091,GO:0006113,GO:0006139,GO:0006163,GO:0006164,GO:0006325,GO:0006464,GO:0006473,GO:0006475,GO:0006637,GO:0006725,GO:0006732,GO:0006753,GO:0006790,GO:0006793,GO:0006796,GO:0006807,GO:…	ko:K01895	ko00010,ko00620,ko00640,ko00680,ko00720,ko01100,ko01110,ko01120,ko01130,ko01200,map00010,map00620,map00640,map00680,map00720,map01100,map01110,map01120,map01130,map01200	M00357	-
Zt469_000000F_arrow_0427	5.93631	6.22892	6.02542	5.91291	5.23058	0	0.009	.	.	0.987	-2.948	.	.	.	GT39	0.066	0.17	No	No	No	Yes	88727.3	779	PF02366,PF16192,PF02815	PMT,Family:PMT_4TMC,MIR	O	Glycosyltransferase family 39 protein	GO:0000030,GO:0000032,GO:0003674,GO:0003824,GO:0004169,GO:0005575,GO:0005622,GO:0005623,GO:0005737,GO:0005783,GO:0005789,GO:0005886,GO:0006056,GO:0006057,GO:0006464,GO:0006486,GO:0006493,GO:0006508,GO:0006515,GO:0006807,GO:0006950,GO:0008150,GO:0008152,GO:0009056,GO:0009057,GO:0009058,GO:0009059,GO:0009100,GO:0009101,GO:0009268,GO:0009405,GO:0009628,GO:0009892,GO:0009966,GO:0009987,GO:0010033,GO:…	ko:K00728	ko00514,ko00515,ko01100,map00514,map00515,map01100	-	-
Zt469_000000F_arrow_0428	3.472	3.90869	3.93762	4.70901	4.21476	0	0.055	0.636	.	.	-2.519	.	.	.	.	0.874	0.08	No	No	No	No	64376.2	590	PF00076	RRM_1	A	RNA recognition motif	GO:0000463,GO:0000470,GO:0003674,GO:0003676,GO:0003723,GO:0005488,GO:0005575,GO:0005622,GO:0005623,GO:0005634,GO:0005730,GO:0006139,GO:0006364,GO:0006396,GO:0006725,GO:0006807,GO:0008150,GO:0008152,GO:0009987,GO:0010467,GO:0016070,GO:0016072,GO:0022613,GO:0030684,GO:0030687,GO:0031974,GO:0031981,GO:0032991,GO:0034470,GO:0034641,GO:0034660,GO:0042254,GO:0042273,GO:0043170,GO:0043226,GO:0043227,GO:…	ko:K14837	-	-	-
Zt469_000000F_arrow_0429	3.60445	4.41237	4.45009	4.58907	4.49053	0	0.011	.	.	0.545	-2.925	.	.	.	.	0.009	0.01	No	No	No	No	78131.2	716	PF08598	Sds3	S	Sds3-like	GO:0000118,GO:0000122,GO:0000228,GO:0000785,GO:0000790,GO:0003674,GO:0005488,GO:0005515,GO:0005575,GO:0005622,GO:0005623,GO:0005634,GO:0005654,GO:0005694,GO:0006109,GO:0006275,GO:0006325,GO:0006355,GO:0006357,GO:0006464,GO:0006476,GO:0006807,GO:0006950,GO:0006996,GO:0008150,GO:0008152,GO:0009266,GO:0009408,GO:0009628,GO:0009889,GO:0009890,GO:0009891,GO:0009892,GO:0009893,GO:0009987,GO:0010468,GO:…	-	-	-	-
Zt469_000000F_arrow_0430	0.309902	0	0	0.212586	0.644245	0	0.028	0.62	.	.	-2.032	.	.	.	.	0.052	0.18	No	No	No	No	27174.4	253	.	.	S	Sds3-like	GO:0000118,GO:0000122,GO:0000228,GO:0000785,GO:0000790,GO:0003674,GO:0005488,GO:0005515,GO:0005575,GO:0005622,GO:0005623,GO:0005634,GO:0005654,GO:0005694,GO:0006109,GO:0006275,GO:0006325,GO:0006355,GO:0006357,GO:0006464,GO:0006476,GO:0006807,GO:0006950,GO:0006996,GO:0008150,GO:0008152,GO:0009266,GO:0009408,GO:0009628,GO:0009889,GO:0009890,GO:0009891,GO:0009892,GO:0009893,GO:0009987,GO:0010468,GO:…	-	-	-	-
Zt469_000000F_arrow_0431	5.65263	5.49131	5.71432	6.0219	5.69062	0	0.032	.	.	0.605	-2.524	.	.	.	.	0.011	0.01	No	No	No	No	79261.3	716	.	.	-	-	-	-	-	-	-
Zt469_000000F_arrow_0432	1.07582	4.55437	5.60583	6.02549	4.30451	0.7	0.354	.	0.53	.	-2.387	.	.	.	.	0.179	0.56	No	No	Yes	No	27688.8	264	.	.	-	-	-	-	-	-	-
Zt469_000000F_arrow_0433	4.14249	4.46944	4.23971	4.4131	5.71161	0.184	0.307	.	.	0.727	-1.512	.	.	.	.	0.553	0.37	No	No	No	No	27710.8	257	PF17645	Amdase	Q	maleate isomerase activity	-	ko:K01799	ko00650,ko00760,ko01120,map00650,map00760,map01120	M00622	-
Zt469_000000F_arrow_0434	5.30445	5.24025	4.5776	4.92012	6.03265	0.001	0.062	0.597	.	.	-2.521	.	.	.	.	0.722	0.06	No	No	No	No	37767.5	346	.	.	-	-	-	-	-	-	-
Zt469_000000F_arrow_0435	10.415	9.14088	8.9251	9.27261	9.05743	0	0.015	.	.	0.749	-3.049	.	.	.	.	0.165	0.02	No	No	No	No	59714.5	550	PF00006,PF00306,PF02874	ATP-synt_ab,Domain:ATP-synt_ab_C,Domain:ATP-synt_ab_N	C	Produces ATP from ADP in the presence of a proton gradient across the membrane	GO:0000166,GO:0000275,GO:0003674,GO:0005488,GO:0005524,GO:0005575,GO:0005622,GO:0005623,GO:0005737,GO:0005739,GO:0005740,GO:0005743,GO:0005753,GO:0005754,GO:0005759,GO:0006091,GO:0006119,GO:0006139,GO:0006163,GO:0006164,GO:0006725,GO:0006753,GO:0006754,GO:0006793,GO:0006796,GO:0006807,GO:0006810,GO:0006811,GO:0006812,GO:0006839,GO:0008144,GO:0008150,GO:0008152,GO:0009058,GO:0009117,GO:0009123,GO:…	ko:K02132	ko00190,ko01100,ko04714,ko05010,ko05012,ko05016,map00190,map01100,map04714,map05010,map05012,map05016	M00158	-
Zt469_000000F_arrow_0436	6.40308	5.63786	5.31258	5.97427	5.19855	0.819	0.321	.	.	0.803	-3.138	.	.	.	.	0.868	0.15	No	No	No	Yes	22325.2	203	PF06127	Mpo1-like	S	Protein of unknown function (DUF962)	GO:0005575,GO:0005622,GO:0005623,GO:0005737,GO:0005783,GO:0005789,GO:0006629,GO:0006643,GO:0006665,GO:0006807,GO:0008150,GO:0008152,GO:0009056,GO:0009987,GO:0012505,GO:0016020,GO:0016021,GO:0016042,GO:0030149,GO:0030176,GO:0031224,GO:0031227,GO:0031984,GO:0042175,GO:0043226,GO:0043227,GO:0043229,GO:0043231,GO:0044237,GO:0044238,GO:0044242,GO:0044248,GO:0044255,GO:0044422,GO:0044424,GO:0044425,GO:…	-	-	-	-
Zt469_000000F_arrow_0437	4.72733	4.75163	4.52969	4.94244	4.99422	0.14	0.181	0.626	.	.	-2.824	.	.	.	.	0.601	0.07	No	No	No	No	28686.3	258	PF07524	Bromo_TP	S	Bromodomain associated	-	ko:K14650	ko03022,ko05168,map03022,map05168	-	-
Zt469_000000F_arrow_0438	5.82181	5.73106	4.78721	5.45315	6.89779	0	0.065	0.675	.	.	-3.346	.	.	.	.	0.052	0.05	No	No	No	No	48727.6	425	PF01633	Choline_kinase	I	Choline/ethanolamine kinase	-	ko:K00894	ko00564,ko01100,map00564,map01100	M00092	-
Zt469_000000F_arrow_0439	2.01749	3.43416	2.99828	3.20604	3.07503	0	0.009	.	.	0.987	-3.07	.	.	.	.	0.851	0.11	No	No	No	Yes	83259.2	769	PF00654,PF00571	Voltage_CLC,CBS	P	Voltage gated chloride channel	-	ko:K05012	-	-	-
Zt469_000000F_arrow_0440	5.44367	4.66125	3.89316	4.56524	6.00224	0.295	0.509	0.753	.	.	-3.271	.	.	.	.	0.478	0.03	No	No	No	No	29952	264	PF02390	Methyltransf_4	J	Catalyzes the formation of N(7)-methylguanine at position 46 (m7G46) in tRNA	GO:0000049,GO:0001510,GO:0003674,GO:0003676,GO:0003723,GO:0003824,GO:0005488,GO:0005575,GO:0005622,GO:0005623,GO:0005634,GO:0005737,GO:0006139,GO:0006396,GO:0006399,GO:0006400,GO:0006725,GO:0006807,GO:0008033,GO:0008150,GO:0008152,GO:0008168,GO:0008173,GO:0008175,GO:0008176,GO:0008757,GO:0009451,GO:0009987,GO:0010467,GO:0016070,GO:0016423,GO:0016740,GO:0016741,GO:0030488,GO:0032259,GO:0032991,GO:…	ko:K03439,ko:K17887	-	-	-
Zt469_000000F_arrow_0441	8.44579	7.20725	6.52787	7.46261	8.4067	0.404	0.394	0.741	.	.	-3.346	.	.	.	.	0.98	0.02	No	No	No	No	26468.9	236	PF01583	APS_kinase	F	Catalyzes the synthesis of activated sulfate	GO:0000096,GO:0000103,GO:0003674,GO:0003824,GO:0004020,GO:0005575,GO:0005622,GO:0005623,GO:0005737,GO:0006082,GO:0006520,GO:0006790,GO:0006793,GO:0006796,GO:0006807,GO:0008150,GO:0008152,GO:0009987,GO:0016301,GO:0016310,GO:0016740,GO:0016772,GO:0016773,GO:0019379,GO:0019419,GO:0019752,GO:0043436,GO:0044237,GO:0044238,GO:0044281,GO:0044424,GO:0044464,GO:0055114,GO:0071704,GO:1901564	ko:K00860	ko00230,ko00920,ko01100,ko01120,map00230,map00920,map01100,map01120	M00176	-
Zt469_000000F_arrow_0442	1.61995	0.193661	0.891291	1.10093	0.378474	0.001	0.033	.	.	0.571	-0.955	.	.	.	.	0.225	0.06	No	No	No	No	37225.1	345	.	.	-	-	-	-	-	-	-
Zt469_000000F_arrow_0443	7.84731	6.14559	5.69596	6.52854	6.77256	0	0.032	.	.	0.888	-3.186	.	.	.	.	0.014	0.04	Yes	Yes	No	No	52191.2	481	PF01571,PF08669	GCV_T,Domain:GCV_T_C	E	The glycine cleavage system catalyzes the degradation of glycine	GO:0001505,GO:0003674,GO:0003824,GO:0004047,GO:0005575,GO:0005622,GO:0005623,GO:0005737,GO:0005739,GO:0005960,GO:0006082,GO:0006520,GO:0006544,GO:0006546,GO:0006730,GO:0006807,GO:0008150,GO:0008152,GO:0008168,GO:0008483,GO:0009056,GO:0009063,GO:0009069,GO:0009071,GO:0009987,GO:0016054,GO:0016740,GO:0016741,GO:0016769,GO:0017144,GO:0019464,GO:0019752,GO:0032259,GO:0032991,GO:0042133,GO:0042135,GO:…	ko:K00605	ko00260,ko00630,ko00670,ko01100,ko01110,ko01130,ko01200,map00260,map00630,map00670,map01100,map01110,map01130,map01200	M00532	-
Zt469_000000F_arrow_0444	7.3033	6.50715	6.13486	6.50299	7.27803	0	0.208	0.777	.	.	-3.346	.	.	.	.	0.957	0	No	No	No	No	44193.1	395	PF03223	V-ATPase_C	C	Subunit of the peripheral V1 complex of vacuolar ATPase. Subunit C is necessary for the assembly of the catalytic sector of the enzyme and is likely to have a specific function in its catalytic activity. V-ATPase is responsible for acidifying a variety of intracellular compartments in eukaryotic cells	GO:0000221,GO:0000322,GO:0000323,GO:0000324,GO:0000329,GO:0003674,GO:0003824,GO:0005215,GO:0005575,GO:0005622,GO:0005623,GO:0005737,GO:0005773,GO:0005774,GO:0006810,GO:0006811,GO:0006812,GO:0006873,GO:0006885,GO:0007035,GO:0008150,GO:0008324,GO:0008553,GO:0009987,GO:0015075,GO:0015077,GO:0015078,GO:0015318,GO:0015399,GO:0015405,GO:0015662,GO:0015672,GO:0015988,GO:0015991,GO:0016020,GO:0016021,GO:…	ko:K02148	ko00190,ko01100,ko04145,ko04150,ko04721,ko04966,ko05110,ko05120,ko05323,map00190,map01100,map04145,map04150,map04721,map04966,map05110,map05120,map05323	M00160	-
Zt469_000000F_arrow_0445	4.03999	4.62829	4.37698	4.70527	4.84051	0	0.013	0.752	.	.	-3.338	.	.	.	.	0.983	0.03	No	No	No	No	53038.8	447	.	.	S	axonemal central apparatus assembly	-	ko:K18626	-	-	-
Zt469_000000F_arrow_0446	6.39059	5.36616	5.20697	5.71588	6.39565	0	0.009	0.777	.	.	-3.346	.	.	.	.	0.06	0.01	No	No	No	No	41972.7	366	PF00830	Ribosomal_L28	J	Ribosomal L28 family	-	ko:K02902	ko03010,map03010	M00178	-
Zt469_000000F_arrow_0447	6.62923	5.1266	4.51895	5.29921	6.0919	0.604	0.319	0.837	.	.	-3.088	.	.	.	.	0.607	0	Yes	Yes	No	No	19943	177	PF05047	L51_S25_CI-B8	J	Mitochondrial ribosomal protein L51 / S25 / CI-B8 domain	-	ko:K17440	-	-	-
Zt469_000000F_arrow_0448	6.5084	5.12476	4.43381	5.26987	5.75954	0.003	0.568	.	.	0.757	-2.783	.	.	.	.	0.059	0.29	No	No	No	Yes	32804.3	308	PF08690	GET2	S	GET complex subunit GET2	-	ko:K22386	-	-	-
Zt469_000000F_arrow_0449	0.175823	3.66385	3.31714	3.43366	0.624754	0	0.013	.	.	0.937	-3.286	.	.	.	.	0.96	0.23	No	Yes	No	Yes	55958	504	PF00083	Sugar_tr	U	Sugar (and other) transporter	-	-	-	-	-
Zt469_000000F_arrow_0450	0.0784813	3.72392	3.64957	3.47026	1.43919	0	0.01	.	.	0.988	-2.714	.	.	.	GH78,CBM67	0.979	0.11	No	No	No	No	91228.2	804	PF17389	Bac_rhamnosid6H	E	Bacterial alpha-L-rhamnosidase 6 hairpin glycosidase domain	-	-	-	-	-
Zt469_000000F_arrow_0451	2.15285	5.61291	5.3657	5.2846	3.34963	0	0.083	.	.	0.701	0.405	.	.	.	GH79	0.566	0.74	Yes	Yes	No	No	51199.1	480	PF16862	Glyco_hydro_79C	O	Glycoside hydrolase family 79 protein	-	-	-	-	-
Zt469_000000F_arrow_0452	4.09396	3.90359	3.35898	3.47411	5.2095	0.123	0.409	.	.	0.748	-1.612	.	.	.	.	0.032	0.13	No	No	No	No	31611	295	PF10469	AKAP7_NLS	K	AKAP7 2'5' RNA ligase-like domain	GO:0005575,GO:0008150,GO:0023052,GO:0032991,GO:0099053	ko:K18666	-	-	-
Zt469_000000F_arrow_0453	9.69683	8.89104	8.34593	8.95061	9.59298	0	0.12	.	.	0.554	-0.126	.	.	.	.	0.332	0.1	Yes	Yes	No	No	46697.7	426	PF01201	Ribosomal_S8e	-	-	-	-	-	-	-
Zt469_000000F_arrow_0454	6.5166	6.03726	6.17395	5.73369	4.97601	0	0.052	.	.	0.953	-3.232	MoHTR2,PIIN_08944	.	.	.	0.97	0.02	No	No	No	No	95751.4	874	.	.	S	zinc finger	-	-	-	-	-
Zt469_000000F_arrow_0455	0.973922	0	0	0	0.0906469	0	0.087	.	.	0.791	-2.974	.	.	.	.	0.683	0	No	No	No	No	41697.7	377	.	.	-	-	-	-	-	-	-
Zt469_000000F_arrow_0456	2.7666	1.92643	2.774	2.27935	2.59694	0	0.114	.	.	0.763	-2.518	.	.	.	.	0.563	0.06	No	No	No	No	43669.4	397	PF09814	HECT_2	S	HECT-like Ubiquitin-conjugating enzyme (E2)-binding	-	ko:K20803	-	-	-
Zt469_000000F_arrow_0457	6.61538	6.05146	5.08761	5.6761	6.16092	0	0.32	.	.	0.607	-3.45	.	.	.	.	0.778	0.31	No	No	Yes	No	42694.1	385	PF01073	3Beta_HSD	EI	Polysaccharide biosynthesis protein	GO:0000252,GO:0003674,GO:0003824,GO:0005575,GO:0005622,GO:0005623,GO:0005737,GO:0005783,GO:0005789,GO:0006066,GO:0006629,GO:0006694,GO:0006696,GO:0008150,GO:0008152,GO:0008202,GO:0008204,GO:0008610,GO:0009058,GO:0009987,GO:0012505,GO:0016020,GO:0016125,GO:0016126,GO:0016128,GO:0016129,GO:0016491,GO:0016614,GO:0016616,GO:0031984,GO:0042175,GO:0043226,GO:0043227,GO:0043229,GO:0043231,GO:0044107,GO:…	ko:K07748	ko00100,ko01100,ko01130,map00100,map01100,map01130	M00101	-
Zt469_000000F_arrow_0458	2.0382	2.54947	1.66274	2.5261	1.48739	0.329	0.225	.	.	0.59	-3.362	.	.	.	.	0.794	0.01	No	No	No	No	27953.9	247	.	.	-	-	-	-	-	-	-
Zt469_000000F_arrow_0459	3.88312	5.88075	4.45048	3.41822	3.4099	0	0.409	.	0.549	.	1.7	.	.	.	GH64	0.035	0.87	Yes	Yes	No	No	47203.7	444	PF16483	Glyco_hydro_64	G	Glycoside hydrolase family 64 protein	-	-	-	-	-
Zt469_000000F_arrow_0460	1.13682	7.60416	8.69822	9.0857	1.85441	0	0.346	.	.	0.76	0.588	.	.	.	.	0.957	0.39	Yes	Yes	No	No	44798.1	408	PF07992	Pyr_redox_2	O	Pyridine nucleotide-disulphide oxidoreductase	-	-	-	-	-
Zt469_000000F_arrow_0461	2.26801	5.50694	7.04022	7.38722	2.38377	0.231	0.126	0.583	.	.	-3.097	.	.	.	.	0.81	0.23	No	No	No	No	21937.2	208	.	.	-	-	-	-	-	-	-
Zt469_000000F_arrow_0462	4.51321	4.4588	4.03518	4.5582	3.59698	0	0.045	.	.	0.903	-2.485	.	.	.	.	0.024	0.14	No	No	No	No	85021.9	778	PF04855,PF00320	SNF5,GATA	BK	SNF5 / SMARCB1 / INI1	GO:0000228,GO:0000785,GO:0000790,GO:0003674,GO:0003676,GO:0003677,GO:0005488,GO:0005575,GO:0005622,GO:0005623,GO:0005634,GO:0005694,GO:0006139,GO:0006259,GO:0006275,GO:0006281,GO:0006302,GO:0006325,GO:0006333,GO:0006337,GO:0006338,GO:0006351,GO:0006354,GO:0006355,GO:0006357,GO:0006366,GO:0006368,GO:0006725,GO:0006807,GO:0006950,GO:0006974,GO:0006996,GO:0007059,GO:0008150,GO:0008152,GO:0009058,GO:…	ko:K11770	-	-	-
Zt469_000000F_arrow_0463	1.40859	2.65223	1.22963	2.15992	3.90645	0.001	0.316	.	.	0.56	0.231	MoCDIP4,CoNIS1	.	.	AA11	0.059	0.63	Yes	Yes	No	No	34056.3	325	.	.	-	-	-	-	-	-	-
Zt469_000000F_arrow_0464	4.11199	4.6617	3.76189	3.2541	4.93762	0	0.015	.	.	0.981	-3.448	.	.	.	.	0.986	0.08	No	No	No	Yes	57503.7	519	PF00083	Sugar_tr	EGP	Sugar (and other) transporter	-	ko:K08178	-	-	-
Zt469_000000F_arrow_0465	6.78356	6.16813	5.40086	5.34254	4.55622	0	0.044	0.732	.	.	-2.786	.	.	.	.	0.92	0.07	No	No	No	No	61335.2	563	.	.	-	-	-	-	-	-	-
Zt469_000000F_arrow_0466	2.05942	2.75264	2.24042	2.71149	2.61994	0	0.009	.	.	0.98	-2.971	.	.	.	.	0.353	0.42	No	No	No	Yes	67504.8	617	PF11374	DUF3176	S	Protein of unknown function (DUF3176)	-	-	-	-	-
Zt469_000000F_arrow_0467	4.5875	4.7096	4.38539	5.24901	3.87565	0	0.009	.	.	0.922	-3.389	.	.	.	.	0.045	0.04	No	No	Yes	No	79642.7	702	PF00743,PF00125	FMO-like,Histone	Q	L-lysine 6-monooxygenase (NADPH-requiring)	-	-	-	-	-
Zt469_000000F_arrow_0468	3.67246	3.21689	3.07037	3.80745	3.87566	0	0.027	.	.	0.635	-2.522	.	.	.	.	0.167	0.02	No	No	No	No	52072	479	.	.	S	BRO1-like domain	GO:0000815,GO:0005575,GO:0005622,GO:0005623,GO:0005737,GO:0005768,GO:0005886,GO:0006082,GO:0006790,GO:0006807,GO:0008150,GO:0008152,GO:0009058,GO:0009268,GO:0009308,GO:0009628,GO:0009889,GO:0009891,GO:0009893,GO:0009987,GO:0010008,GO:0010565,GO:0012505,GO:0016020,GO:0016053,GO:0016999,GO:0017000,GO:0017144,GO:0018130,GO:0019222,GO:0019748,GO:0019752,GO:0030653,GO:0030654,GO:0031090,GO:0031323,GO:…	ko:K14650	ko03022,ko05168,map03022,map05168	-	-
Zt469_000000F_arrow_0469	4.13606	3.82491	3.56539	4.22248	4.19524	0.975	0.865	.	0.699	.	-0.352	.	.	.	.	0.23	0.57	No	No	No	No	19233.8	178	PF03061	4HBT	S	Thioesterase superfamily	-	-	-	-	-
Zt469_000000F_arrow_0470	6.35305	6.27704	6.05832	6.22991	6.3338	0	0.044	.	.	0.628	-3.199	.	.	.	.	0.664	0	No	No	No	No	106669	962	PF01602,PF07718,PF14806	Adaptin_N,Coatamer_beta_C,Domain:Coatomer_b_Cpla	U	The coatomer is a cytosolic protein complex that binds to dilysine motifs and reversibly associates with Golgi non- clathrin-coated vesicles, which further mediate biosynthetic protein transport from the ER, via the Golgi up to the trans Golgi network. Coatomer complex is required for budding from Golgi membranes, and is essential for the retrograde Golgi-to-ER transport of dilysine-tagged protei…	GO:0005575,GO:0005622,GO:0005623,GO:0005737,GO:0005794,GO:0005798,GO:0006810,GO:0006886,GO:0006888,GO:0006890,GO:0006891,GO:0008104,GO:0008150,GO:0012505,GO:0012506,GO:0015031,GO:0015833,GO:0016020,GO:0016192,GO:0030117,GO:0030120,GO:0030126,GO:0030134,GO:0030135,GO:0030137,GO:0030659,GO:0030660,GO:0030662,GO:0030663,GO:0031090,GO:0031410,GO:0031982,GO:0032991,GO:0033036,GO:0034613,GO:0042886,GO:…	ko:K17301	-	-	-
Zt469_000000F_arrow_0471	5.72665	4.93901	5.12086	5.63034	5.87883	0.515	0.47	0.965	.	.	-3.271	.	.	.	.	0.178	0.03	No	No	No	No	17970.4	156	PF02792	Mago_nashi	A	Mago nashi protein	GO:0000375,GO:0000377,GO:0000398,GO:0005575,GO:0005622,GO:0005623,GO:0005634,GO:0006139,GO:0006396,GO:0006397,GO:0006725,GO:0006807,GO:0008150,GO:0008152,GO:0008380,GO:0009987,GO:0010467,GO:0016070,GO:0016071,GO:0032991,GO:0034641,GO:0035145,GO:0043170,GO:0043226,GO:0043227,GO:0043229,GO:0043231,GO:0044237,GO:0044238,GO:0044422,GO:0044424,GO:0044428,GO:0044446,GO:0044464,GO:0045292,GO:0046483,GO:…	ko:K12877	ko03013,ko03015,ko03040,map03013,map03015,map03040	M00430	-
Zt469_000000F_arrow_0472	5.80202	5.94107	5.82193	5.53378	6.65365	0	0.015	.	.	0.518	-2.221	.	.	.	.	0.452	0.05	No	No	No	No	38746.9	347	PF09783	Vac_ImportDeg	U	Vacuolar import and degradation protein	GO:0005575,GO:0005622,GO:0005623,GO:0005737,GO:0005829,GO:0006109,GO:0006111,GO:0006508,GO:0006511,GO:0006605,GO:0006623,GO:0006807,GO:0006810,GO:0006886,GO:0007034,GO:0007039,GO:0008104,GO:0008150,GO:0008152,GO:0009056,GO:0009057,GO:0009889,GO:0009890,GO:0009892,GO:0009987,GO:0010498,GO:0010675,GO:0010677,GO:0010906,GO:0012506,GO:0015031,GO:0015833,GO:0016020,GO:0019222,GO:0019538,GO:0019898,GO:…	-	-	-	-
Zt469_000000F_arrow_0473	4.05774	3.97774	3.44067	3.11311	3.44996	0.03	0.081	.	.	0.722	-0.781	BghBEC4	.	.	.	0.01	0.64	No	No	No	No	19108.5	178	.	.	-	-	-	-	-	-	-
Zt469_000000F_arrow_0474	6.22798	5.95754	5.74012	5.41165	6.29743	0	0.028	0.567	.	.	-3.022	.	.	.	.	0.986	0.02	No	No	No	No	48286.9	421	PF14027	Questin_oxidase	S	Protein of unknown function (DUF4243)	-	ko:K20803	-	-	-
Zt469_000000F_arrow_0475	0.516582	0.357054	0	0.191554	0.0561421	0.832	0.614	0.875	.	.	-2.563	.	.	.	.	0.004	0.04	No	No	No	No	15793.5	141	.	.	-	-	-	-	-	-	-
Zt469_000000F_arrow_0476	6.56993	4.51469	3.93146	5.12301	6.76596	0.003	0.298	0.563	.	.	-1.06	.	.	.	.	0.63	0.03	No	No	No	No	38308.8	352	PF16884,PF00107	ADH_N_2,ADH_zinc_N	S	N-terminal domain of oxidoreductase	GO:0005575,GO:0005622,GO:0005623,GO:0005737,GO:0005829,GO:0044424,GO:0044444,GO:0044464	ko:K07119	-	-	-
Zt469_000000F_arrow_0477	0.843873	1.28506	0	1.62834	1.92615	0.656	0.61	0.703	.	.	-2.864	.	.	.	.	0.174	0.11	No	No	No	No	24312	221	.	.	-	-	-	-	-	-	-
Zt469_000000F_arrow_0478	0.771488	0.831649	1.76842	1.17024	2.2589	0.081	0.325	0.731	.	.	-3.346	.	.	.	.	0.635	0.02	No	No	No	No	28585.7	254	.	.	-	-	-	-	-	-	-
Zt469_000000F_arrow_0479	0.248146	0.366193	0.523221	1.18577	1.3629	0.144	0.391	0.752	.	.	-2.784	.	.	.	.	0.117	0.09	No	No	No	No	31223.2	275	.	.	-	-	-	-	-	-	-
Zt469_000000F_arrow_0480	0.469678	1.39331	0	0.205079	0.939911	0.15	0.305	0.57	.	.	-3.346	.	.	.	.	0.956	0.01	No	No	No	No	29669.9	263	.	.	-	-	-	-	-	-	-
Zt469_000000F_arrow_0481	3.86853	3.97803	3.98534	3.77107	2.82387	0	0.009	.	.	0.815	-3.372	.	.	.	.	0.847	0	No	No	No	No	112197	1003	PF00628	PHD	BK	PHD-finger	-	ko:K00960	-	-	-
Zt469_000000F_arrow_0482	3.60213	3.34324	3.98563	4.24477	4.06427	0	0.013	.	.	0.984	-2.624	.	.	.	.	0.496	0.07	No	No	No	Yes	57134.4	528	PF06963	FPN1	P	Ferroportin1 (FPN1)	-	ko:K14685	ko04216,ko04978,map04216,map04978	-	-
Zt469_000000F_arrow_0483	4.96359	4.85027	3.97298	4.34284	4.40376	0.794	0.469	.	.	0.544	-1.944	.	.	.	.	0.403	0.31	No	No	No	No	25775.5	245	PF01177	Asp_Glu_race	E	Hydantoin racemase	GO:0006807,GO:0008150,GO:0008152	-	-	-	-
Zt469_000000F_arrow_0484	3.55083	4.31724	3.97742	4.30625	2.93517	0	0.009	.	.	0.977	-3.128	.	.	.	.	0.391	0.12	No	No	No	Yes	253143	2247	PF00520	Ion_trans	P	Ion transport protein	GO:0001508,GO:0003674,GO:0005215,GO:0005216,GO:0005244,GO:0005245,GO:0005261,GO:0005262,GO:0005575,GO:0005623,GO:0005886,GO:0005887,GO:0006810,GO:0006811,GO:0006812,GO:0006816,GO:0006873,GO:0006874,GO:0006875,GO:0007154,GO:0007165,GO:0007204,GO:0008150,GO:0008324,GO:0009987,GO:0015075,GO:0015085,GO:0015267,GO:0015318,GO:0016020,GO:0016021,GO:0019722,GO:0019725,GO:0019932,GO:0022803,GO:0022832,GO:…	ko:K21864	-	-	-
Zt469_000000F_arrow_0485	6.78857	6.8156	6.53974	6.42117	7.43603	0	0.081	.	.	0.82	-3.204	.	.	.	.	0.423	0.37	No	No	No	No	14975.9	138	.	.	-	-	-	-	-	-	-
Zt469_000000F_arrow_0486	3.62934	1.73377	2.50385	2.54345	3.43386	0.006	0.34	.	.	0.897	-2.058	.	.	.	.	0.969	0.22	No	No	No	Yes	37856.4	351	PF00153	Mito_carr	C	Belongs to the mitochondrial carrier (TC 2.A.29) family	-	ko:K15111	-	-	-
Zt469_000000F_arrow_0487	1.83782	2.68051	0.681467	2.04404	1.38963	0.003	0.345	.	.	0.873	-2.69	.	.	.	.	0.163	0.15	No	No	No	No	36942	326	.	.	-	-	-	-	-	-	-
Zt469_000000F_arrow_0488	2.89959	5.81187	6.49592	4.75143	2.65351	0.004	0.215	.	.	0.824	-3.27	.	.	.	.	0.895	0.12	No	No	No	Yes	35686.6	320	PF04479	RTA1	S	RTA1 like protein	GO:0000322,GO:0000323,GO:0000324,GO:0003674,GO:0003824,GO:0004012,GO:0005215,GO:0005319,GO:0005548,GO:0005575,GO:0005622,GO:0005623,GO:0005737,GO:0005773,GO:0005783,GO:0005886,GO:0006810,GO:0006811,GO:0006812,GO:0006820,GO:0006869,GO:0008150,GO:0009987,GO:0010876,GO:0012505,GO:0015695,GO:0015696,GO:0015711,GO:0015748,GO:0015914,GO:0016020,GO:0016021,GO:0016043,GO:0016462,GO:0016787,GO:0016817,GO:…	-	-	-	-
Zt469_000000F_arrow_0489	6.0741	7.77581	7.39127	7.0847	6.5654	0	0.03	.	.	0.921	-0.946	.	.	.	.	0.637	0.15	Yes	Yes	Yes	No	70562.3	627	PF14269	Arylsulfotran_2	S	Arylsulfotransferase (ASST)	-	-	-	-	-
Zt469_000000F_arrow_0490	1.65149	4.27039	5.33836	4.82854	3.80422	0	0.066	.	.	0.721	0.18	.	.	.	.	0.077	0.58	Yes	Yes	No	No	48631.8	455	.	.	S	Lipase b	-	-	-	-	-
Zt469_000000F_arrow_0491	0.617146	10.8297	10.7434	9.9681	1.34168	0	0.029	.	.	0.756	0.132	.	.	.	.	0.186	0.82	Yes	Yes	No	No	32497	324	PF12296	HsbA	VW	Cell wall	-	-	-	-	-
Zt469_000000F_arrow_0492	5.7444	4.97997	5.31204	4.93446	4.76605	0	0.079	.	.	0.83	-3.052	.	.	.	.	0.384	0.21	No	No	No	No	45133.8	401	PF06441	EHN	S	Epoxide hydrolase N terminus	-	-	-	-	-
Zt469_000000F_arrow_0493	3.48013	4.29042	4.3876	4.23638	3.75988	0	0.009	.	.	0.921	-2.872	.	.	.	.	0.978	0	No	Yes	No	Yes	136564	1229	PF02194,PF08628,PF00787,PF00615	PXA,Family:Nexin_C,PX,Domain:RGS	U	Sorting nexin C terminal	GO:0000001,GO:0000322,GO:0000323,GO:0000324,GO:0003674,GO:0005488,GO:0005543,GO:0005575,GO:0005622,GO:0005623,GO:0005737,GO:0005773,GO:0006996,GO:0006997,GO:0007005,GO:0008150,GO:0008289,GO:0009987,GO:0016020,GO:0016021,GO:0016043,GO:0022406,GO:0031224,GO:0032266,GO:0035091,GO:0043167,GO:0043168,GO:0043226,GO:0043227,GO:0043229,GO:0043231,GO:0044232,GO:0044422,GO:0044424,GO:0044425,GO:0044444,GO:…	ko:K17887	-	-	-
Zt469_000000F_arrow_0494	3.89122	4.03987	3.06018	3.58096	3.9906	0	0.047	.	.	0.986	-3.183	.	.	.	.	0.159	0	No	No	No	No	76499.7	692	PF11951	Fungal_trans_2	S	Fungal specific transcription factor domain	-	-	-	-	-
Zt469_000000F_arrow_0495	5.91029	4.3985	2.8973	2.83215	4.43519	0.763	0.512	.	.	0.552	-0.654	.	.	.	.	0.885	0.35	No	No	No	No	14645.6	135	.	.	-	-	-	-	-	-	-
Zt469_000000F_arrow_0496	5.06971	4.93567	4.98027	5.38716	5.17038	0	0.009	.	.	0.988	-1.689	.	.	.	.	0.895	0.21	No	No	No	No	120131	1093	PF07064	RIC1	S	RIC1	GO:0000139,GO:0003674,GO:0005085,GO:0005088,GO:0005488,GO:0005515,GO:0005575,GO:0005622,GO:0005623,GO:0005737,GO:0005794,GO:0006810,GO:0006886,GO:0007154,GO:0007165,GO:0007264,GO:0008104,GO:0008150,GO:0009966,GO:0009967,GO:0009987,GO:0010646,GO:0010647,GO:0012505,GO:0015031,GO:0015833,GO:0016020,GO:0016192,GO:0016197,GO:0016482,GO:0017016,GO:0017112,GO:0017137,GO:0019899,GO:0023051,GO:0023052,GO:…	ko:K20476	-	-	-
Zt469_000000F_arrow_0497	5.73669	5.15647	4.27883	4.72376	4.96845	0	0.07	0.699	.	.	-3.346	.	.	.	.	0.893	0.06	No	No	No	No	31133.4	264	PF01214	CK_II_beta	DKT	Plays a complex role in regulating the basal catalytic activity of the alpha subunit	GO:0000122,GO:0000139,GO:0001932,GO:0001933,GO:0001934,GO:0003674,GO:0004857,GO:0004860,GO:0005085,GO:0005088,GO:0005488,GO:0005515,GO:0005575,GO:0005622,GO:0005623,GO:0005634,GO:0005730,GO:0005737,GO:0005794,GO:0005829,GO:0005956,GO:0006355,GO:0006356,GO:0006357,GO:0006359,GO:0006464,GO:0006468,GO:0006469,GO:0006793,GO:0006796,GO:0006807,GO:0006810,GO:0006886,GO:0006950,GO:0006974,GO:0007154,GO:…	ko:K03115	ko03008,ko04064,ko04137,ko04139,ko04310,ko04520,ko04712,ko05162,ko05168,ko05169,map03008,map04064,map04137,map04139,map04310,map04520,map04712,map05162,map05168,map05169	-	-
Zt469_000000F_arrow_0498	3.84368	4.40409	3.66712	3.87437	3.17977	0.99	0.869	0.623	.	.	-0.229	.	.	.	.	0.944	0.81	Yes	Yes	Yes	No	17678.2	161	.	.	-	-	-	-	-	-	-
Zt469_000000F_arrow_0499	3.72134	4.16477	3.29627	4.02033	3.28349	0	0.01	.	.	0.923	-3.188	.	.	.	.	0.037	0.09	No	No	No	No	64335.2	578	PF11951,PF00172	Fungal_trans_2,Zn_clus	S	Fungal specific transcription factor domain	-	-	-	-	-
Zt469_000000F_arrow_0500	5.09503	5.65842	5.37199	6.00583	6.38282	0	0.039	0.673	.	.	-3.363	.	.	.	.	0.257	0.02	No	No	Yes	No	52467.9	473	PF11711	Tim54	U	Inner membrane protein import complex subunit Tim54	GO:0005575,GO:0005622,GO:0005623,GO:0005737,GO:0005739,GO:0005740,GO:0005743,GO:0006605,GO:0006626,GO:0006810,GO:0006839,GO:0006886,GO:0006996,GO:0007005,GO:0007006,GO:0007007,GO:0008104,GO:0008150,GO:0009987,GO:0015031,GO:0015833,GO:0016020,GO:0016021,GO:0016043,GO:0017038,GO:0019866,GO:0031090,GO:0031224,GO:0031966,GO:0031967,GO:0031975,GO:0032991,GO:0033036,GO:0033365,GO:0034613,GO:0042721,GO:…	ko:K17792	-	-	-
Zt469_000000F_arrow_0501	3.87457	4.15881	3.85117	4.16197	3.76525	0	0.044	.	.	0.987	-1.451	.	.	.	.	0.992	0.09	No	No	No	No	114685	1061	PF07569,PF09453,PF00400	Hira,Motif:HIRA_B,WD40	B	Required for replication-independent chromatin assembly and for the periodic repression of histone gene transcription during the cell cycle	GO:0000070,GO:0000122,GO:0000228,GO:0000278,GO:0000280,GO:0000417,GO:0000775,GO:0000785,GO:0000790,GO:0000819,GO:0003674,GO:0003682,GO:0003712,GO:0003714,GO:0005488,GO:0005575,GO:0005622,GO:0005623,GO:0005634,GO:0005694,GO:0005737,GO:0006139,GO:0006323,GO:0006325,GO:0006333,GO:0006334,GO:0006336,GO:0006342,GO:0006351,GO:0006354,GO:0006355,GO:0006357,GO:0006366,GO:0006368,GO:0006725,GO:0006807,GO:…	ko:K11293	-	-	-
Zt469_000000F_arrow_0502	3.49125	4.45251	3.6832	3.86376	3.75867	0.014	0.275	0.635	.	.	-3.346	.	.	.	.	0.604	0.06	No	No	No	No	32818.5	298	PF06220	zf-U1	A	U1 zinc finger	GO:0000375,GO:0000377,GO:0000398,GO:0006139,GO:0006396,GO:0006397,GO:0006725,GO:0006807,GO:0008150,GO:0008152,GO:0008380,GO:0009987,GO:0010467,GO:0016070,GO:0016071,GO:0034641,GO:0043170,GO:0044237,GO:0044238,GO:0045292,GO:0046483,GO:0071704,GO:0090304,GO:1901360	ko:K00354,ko:K13220	-	-	-
Zt469_000000F_arrow_0503	4.72934	3.96051	3.33355	4.76903	5.1885	0	0.011	.	.	0.841	-3.346	.	.	.	.	0.939	0	Yes	Yes	No	No	65492.2	587	PF00587,PF03129	tRNA-synt_2b,Domain:HGTP_anticodon	J	Anticodon binding domain	GO:0003674,GO:0003824,GO:0004812,GO:0004827,GO:0005575,GO:0005622,GO:0005623,GO:0005737,GO:0005739,GO:0006082,GO:0006139,GO:0006399,GO:0006412,GO:0006418,GO:0006433,GO:0006518,GO:0006520,GO:0006725,GO:0006807,GO:0008150,GO:0008152,GO:0009058,GO:0009059,GO:0009987,GO:0010467,GO:0016070,GO:0016874,GO:0016875,GO:0019538,GO:0019752,GO:0032543,GO:0034641,GO:0034645,GO:0034660,GO:0043038,GO:0043039,GO:…	ko:K01881	ko00970,map00970	M00359,M00360	-
Zt469_000000F_arrow_0504	3.54032	3.86449	3.92283	4.79431	3.9979	0	0.01	.	.	0.563	-3.338	.	.	.	.	0.801	0	No	No	No	No	98721.2	879	PF03914	CBF	JK	CBF/Mak21 family	GO:0000027,GO:0003674,GO:0003676,GO:0003723,GO:0003729,GO:0005488,GO:0005575,GO:0005622,GO:0005623,GO:0005634,GO:0006996,GO:0008150,GO:0009987,GO:0016043,GO:0022607,GO:0022613,GO:0022618,GO:0030684,GO:0030686,GO:0030687,GO:0030689,GO:0030690,GO:0032991,GO:0034622,GO:0042254,GO:0042255,GO:0042273,GO:0043226,GO:0043227,GO:0043229,GO:0043231,GO:0043933,GO:0044085,GO:0044422,GO:0044424,GO:0044428,GO:…	ko:K14832	-	-	-
Zt469_000000F_arrow_0505	6.01371	7.21826	5.63114	4.88697	3.96389	0.045	0.425	.	.	0.63	1.054	.	.	.	.	0.014	0.64	Yes	Yes	No	No	32158.1	297	PF01328	Peroxidase_2	O	Peroxidase, family 2	-	-	-	-	-
Zt469_000000F_arrow_0506	7.60535	5.83132	4.80899	5.70012	6.88077	0.909	0.653	0.921	.	.	-3.057	.	.	.	.	0.711	0.01	No	No	No	No	21063.5	190	PF17832,PF01472	Pre-PUA,PUA	J	Translation machinery-associated protein 20	GO:0001731,GO:0002181,GO:0002183,GO:0002188,GO:0003674,GO:0003676,GO:0003723,GO:0005488,GO:0005575,GO:0005622,GO:0005623,GO:0005737,GO:0005829,GO:0005840,GO:0006412,GO:0006413,GO:0006518,GO:0006807,GO:0008150,GO:0008152,GO:0009058,GO:0009059,GO:0009987,GO:0010467,GO:0015935,GO:0016043,GO:0019538,GO:0022607,GO:0022613,GO:0022618,GO:0022626,GO:0022627,GO:0032991,GO:0034622,GO:0034641,GO:0034645,GO:…	ko:K07575	-	-	-
Zt469_000000F_arrow_0507	7.86579	6.25821	5.58023	6.02394	6.63564	0	0.141	.	.	0.502	-2.562	CgEP1	.	.	.	0.991	0.4	No	No	No	No	36248.4	359	PF16546,PF07719,PF13181	SGTA_dimer,TPR_2,Repeat:TPR_8	S	Homodimerisation domain of SGTA	GO:0003674,GO:0005198,GO:0005488,GO:0005515,GO:0005575,GO:0005622,GO:0005623,GO:0005737,GO:0005829,GO:0006605,GO:0006612,GO:0006620,GO:0006810,GO:0006886,GO:0006950,GO:0008104,GO:0008150,GO:0009266,GO:0009408,GO:0009628,GO:0015031,GO:0015833,GO:0016192,GO:0032947,GO:0032991,GO:0033036,GO:0033365,GO:0034613,GO:0042886,GO:0044424,GO:0044444,GO:0044445,GO:0044464,GO:0045047,GO:0045184,GO:0046907,GO:…	ko:K16365	-	-	-
Zt469_000000F_arrow_0508	0.383013	0	0	0	0.442064	0	0.01	.	.	0.811	-2.818	.	.	.	.	0.437	0.05	No	No	No	No	51596.9	456	.	.	-	-	-	-	-	-	-
Zt469_000000F_arrow_0509	3.29091	3.28771	2.92938	3.44252	3.22967	0.028	0.49	.	.	0.547	-3.115	.	.	.	.	0.048	0.14	No	No	No	No	35554.9	327	.	.	-	-	-	-	-	-	-
Zt469_000000F_arrow_0510	6.21747	6.28134	5.41825	5.70872	5.85369	0	0.517	.	.	0.517	-2.956	.	.	.	.	0.119	0.11	No	No	No	Yes	29623.6	261	PF01956	EMC3_TMCO1	S	The EMC seems to be required for efficient folding of proteins in the endoplasmic reticulum (ER)	GO:0005575,GO:0005622,GO:0005623,GO:0005737,GO:0005783,GO:0005789,GO:0006457,GO:0008150,GO:0009987,GO:0012505,GO:0016020,GO:0016021,GO:0030176,GO:0031224,GO:0031227,GO:0031984,GO:0032991,GO:0034975,GO:0042175,GO:0043226,GO:0043227,GO:0043229,GO:0043231,GO:0044422,GO:0044424,GO:0044425,GO:0044432,GO:0044444,GO:0044446,GO:0044464,GO:0072546,GO:0098796,GO:0098827	-	-	-	-
Zt469_000000F_arrow_0511	6.46871	7.05589	6.54296	6.47206	4.86801	0.514	0.746	0.663	0.502	.	-1.869	.	.	.	.	0.797	0.64	No	No	No	Yes	23946.7	219	PF06703	SPC25	S	Microsomal signal peptidase 25 kDa subunit (SPC25)	GO:0005575,GO:0005622,GO:0005623,GO:0005737,GO:0005783,GO:0005787,GO:0005789,GO:0006465,GO:0006508,GO:0006518,GO:0006605,GO:0006807,GO:0006810,GO:0006886,GO:0008104,GO:0008150,GO:0008152,GO:0009987,GO:0010467,GO:0012505,GO:0015031,GO:0015833,GO:0016020,GO:0016485,GO:0019538,GO:0031984,GO:0032991,GO:0033036,GO:0033365,GO:0034613,GO:0034641,GO:0042175,GO:0042886,GO:0043170,GO:0043226,GO:0043227,GO:…	ko:K12947	ko03060,map03060	-	-
Zt469_000000F_arrow_0512	3.29032	3.72498	3.56928	3.2842	2.37241	0	0.01	.	.	0.919	-3.115	.	.	.	.	0.702	0.01	No	No	No	No	81186	708	.	.	S	protein polyubiquitination	-	-	-	-	-
Zt469_000000F_arrow_0513	4.93564	5.84204	5.7527	6.24595	4.67399	0	0.072	.	.	0.763	-2.144	.	.	.	.	0.084	0.03	No	No	No	No	127000	1169	PF05383	La	JO	Domain in the RNA-binding Lupus La protein; unknown function	GO:0002181,GO:0003674,GO:0003676,GO:0003723,GO:0003729,GO:0005488,GO:0005575,GO:0005622,GO:0005623,GO:0005737,GO:0005844,GO:0006412,GO:0006417,GO:0006518,GO:0006807,GO:0006873,GO:0006875,GO:0006878,GO:0008150,GO:0008152,GO:0009058,GO:0009059,GO:0009889,GO:0009987,GO:0010467,GO:0010468,GO:0010494,GO:0010556,GO:0010608,GO:0019222,GO:0019538,GO:0019725,GO:0030003,GO:0031323,GO:0031326,GO:0032268,GO:…	ko:K18757	-	-	-
Zt469_000000F_arrow_0514	5.56098	4.2088	4.12669	4.99424	5.84964	0.4	0.217	.	.	0.521	-0.926	.	.	.	.	0.732	0.06	No	No	No	No	26480.2	244	PF13419	HAD_2	S	Haloacid dehalogenase-like hydrolase	GO:0000121,GO:0003674,GO:0003824,GO:0005575,GO:0005622,GO:0005623,GO:0005634,GO:0005737,GO:0005975,GO:0006066,GO:0006071,GO:0006114,GO:0006793,GO:0006796,GO:0006950,GO:0006970,GO:0008150,GO:0008152,GO:0009058,GO:0009628,GO:0009987,GO:0016051,GO:0016311,GO:0016787,GO:0016788,GO:0016791,GO:0019400,GO:0019401,GO:0019751,GO:0034637,GO:0042578,GO:0043226,GO:0043227,GO:0043229,GO:0043231,GO:0044237,GO:…	ko:K01111,ko:K06116,ko:K06117	ko00561,ko01100,map00561,map01100	-	-
Zt469_000000F_arrow_0515	0.184915	0.372977	0.364912	0.710249	1.39041	0.001	0.318	.	.	0.925	-3.077	.	.	.	.	0.785	0.12	No	No	No	No	38410.3	342	PF01735	PLA2_B	I	Lysophospholipase	-	ko:K16342	ko00564,ko00565,ko00590,ko00591,ko00592,ko01100,ko01110,ko04010,ko04014,ko04072,ko04217,ko04270,ko04370,ko04611,ko04664,ko04724,ko04726,ko04730,ko04750,ko04912,ko04913,ko04921,ko05231,map00564,map00565,map00590,map00591,map00592,map01100,map01110,map04010,map04014,map04072,map04217,map04270,map04370,map04611,map04664,map04724,map04726,map04730,map04750,map04912,map04913,map04921,map05231	-	-
Zt469_000000F_arrow_0516	0	0	0	0	0.19113	0.923	0.684	0.935	.	.	-3.048	.	.	.	.	0.781	0.08	No	No	No	No	20054.8	178	.	.	I	Lysophospholipase	-	ko:K16342	ko00564,ko00565,ko00590,ko00591,ko00592,ko01100,ko01110,ko04010,ko04014,ko04072,ko04217,ko04270,ko04370,ko04611,ko04664,ko04724,ko04726,ko04730,ko04750,ko04912,ko04913,ko04921,ko05231,map00564,map00565,map00590,map00591,map00592,map01100,map01110,map04010,map04014,map04072,map04217,map04270,map04370,map04611,map04664,map04724,map04726,map04730,map04750,map04912,map04913,map04921,map05231	-	-
Zt469_000000F_arrow_0517	4.74773	5.8531	5.37777	5.50177	5.5751	0	0.049	.	.	0.81	-2.694	.	.	.	.	0.216	0.18	No	No	No	No	97607.7	884	PF00046	Homeodomain	L	Homeodomain	-	-	-	-	-
Zt469_000000F_arrow_0518	2.40449	2.18673	1.60176	2.39262	2.07143	0	0.012	.	.	0.961	-3.464	.	.	.	.	0.899	0.12	No	No	No	Yes	57422.3	527	PF01554	MatE	V	Polysaccharide biosynthesis C-terminal domain	GO:0003674,GO:0005215,GO:0005575,GO:0006556,GO:0006732,GO:0006790,GO:0006810,GO:0006855,GO:0008150,GO:0008152,GO:0009058,GO:0009108,GO:0009987,GO:0015238,GO:0015893,GO:0016020,GO:0016021,GO:0017144,GO:0022857,GO:0031224,GO:0042221,GO:0042493,GO:0042891,GO:0044237,GO:0044249,GO:0044272,GO:0044425,GO:0046500,GO:0050896,GO:0051179,GO:0051186,GO:0051188,GO:0051234,GO:0055085,GO:0071704,GO:1901576	ko:K03327	-	-	-
Zt469_000000F_arrow_0519	1.22272	1.41078	0.320011	5.29437	5.3219	0	0.228	.	.	0.823	0.96	.	.	.	.	0.316	0.55	Yes	Yes	No	No	42870.1	396	PF00491	Arginase	G	Belongs to the arginase family	GO:0006082,GO:0006520,GO:0006525,GO:0006576,GO:0006595,GO:0006596,GO:0006807,GO:0008150,GO:0008152,GO:0009058,GO:0009064,GO:0009308,GO:0009309,GO:0009445,GO:0009446,GO:0009987,GO:0019752,GO:0033388,GO:0034641,GO:0042401,GO:0043436,GO:0044106,GO:0044237,GO:0044238,GO:0044249,GO:0044271,GO:0044281,GO:0071704,GO:0097164,GO:1901564,GO:1901566,GO:1901576,GO:1901605	ko:K01480	ko00330,ko01100,map00330,map01100	M00133	-
Zt469_000000F_arrow_0520	2.00893	2.06469	1.48299	2.08367	2.30118	0	0.064	0.579	.	.	-3.209	.	.	.	.	0.894	0.06	No	No	No	No	46865.7	408	.	.	-	-	-	-	-	-	-
Zt469_000000F_arrow_0521	11.2839	9.43405	8.95065	9.50053	10.0143	1	0.865	0.839	0.585	.	-1.772	.	.	.	.	0.653	0.49	No	No	No	No	10016.4	84	PF02297	COX6B	C	This protein is one of the nuclear-coded polypeptide chains of cytochrome c oxidase, the terminal oxidase in mitochondrial electron transport	GO:0005575,GO:0005622,GO:0005623,GO:0005737,GO:0005739,GO:0005740,GO:0005743,GO:0005746,GO:0005751,GO:0005758,GO:0006996,GO:0007005,GO:0008150,GO:0008535,GO:0009987,GO:0016020,GO:0016021,GO:0016043,GO:0017004,GO:0019866,GO:0022607,GO:0031090,GO:0031224,GO:0031966,GO:0031967,GO:0031970,GO:0031974,GO:0031975,GO:0032991,GO:0033108,GO:0033617,GO:0034622,GO:0043226,GO:0043227,GO:0043229,GO:0043231,GO:…	ko:K02267	ko00190,ko01100,ko04260,ko04714,ko04932,ko05010,ko05012,ko05016,map00190,map01100,map04260,map04714,map04932,map05010,map05012,map05016	M00154	-
Zt469_000000F_arrow_0522	10.2024	8.82274	8.43441	8.90737	9.25377	0.662	0.251	0.839	.	.	-3.103	.	.	.	.	0.009	0.42	No	No	Yes	No	12150.4	110	.	.	-	-	-	-	-	-	-
Zt469_000000F_arrow_0523	6.29509	5.76074	5.82196	5.47458	5.25015	0	0.009	.	.	0.957	-2.896	.	.	.	.	0.012	0.17	No	No	Yes	No	61977.5	569	PF00282	Pyridoxal_deC	E	Pyridoxal-dependent decarboxylase conserved domain	GO:0003674,GO:0003824,GO:0005575,GO:0005622,GO:0005623,GO:0005737,GO:0005783,GO:0005938,GO:0006629,GO:0006643,GO:0006665,GO:0006807,GO:0006950,GO:0007154,GO:0007165,GO:0008117,GO:0008150,GO:0008152,GO:0009267,GO:0009605,GO:0009987,GO:0009991,GO:0012505,GO:0016829,GO:0016830,GO:0016832,GO:0019722,GO:0019932,GO:0023052,GO:0031667,GO:0031668,GO:0031669,GO:0031984,GO:0032541,GO:0033554,GO:0035556,GO:…	ko:K01634	ko00600,ko01100,ko04071,map00600,map01100,map04071	M00100	-
Zt469_000000F_arrow_0524	3.15202	4.38239	4.07911	3.99172	2.58492	0	0.011	.	.	0.927	-2.53	.	.	.	.	0.291	0	Yes	Yes	No	No	221894	1975	PF16172,PF14429	DOCK_N,DOCK-C2	T	Belongs to the DOCK family	GO:0000422,GO:0005575,GO:0005622,GO:0005623,GO:0005737,GO:0005739,GO:0005886,GO:0006914,GO:0006996,GO:0007005,GO:0007154,GO:0007165,GO:0008150,GO:0008152,GO:0009056,GO:0009987,GO:0016020,GO:0016043,GO:0022411,GO:0023052,GO:0035556,GO:0043226,GO:0043227,GO:0043229,GO:0043231,GO:0044237,GO:0044248,GO:0044424,GO:0044444,GO:0044464,GO:0050789,GO:0050794,GO:0050896,GO:0051716,GO:0061726,GO:0061919,GO:…	ko:K05727	-	-	-
Zt469_000000F_arrow_0525	2.58939	5.18965	5.60323	6.47416	6.19671	0.001	0.404	.	.	0.517	-1.395	.	.	.	GT64	0.977	0.16	Yes	Yes	No	No	36583.7	323	PF09258	Glyco_transf_64	GMW	Glycosyl transferase family 64 domain	-	-	-	-	-
Zt469_000000F_arrow_0526	2.5164	2.98601	3.72276	3.65974	3.8958	0	0.028	.	.	0.985	-0.417	.	.	.	GH2,GH158	0.655	0.39	Yes	Yes	No	No	104747	929	PF17753,PF17786	Ig_mannosidase,Domain:Mannosidase_ig	G	Glycoside hydrolase family 2 protein	-	ko:K01192	ko00511,ko04142,map00511,map04142	-	-
Zt469_000000F_arrow_0527	5.26191	5.33842	4.92935	5.57319	5.42122	0	0.207	.	.	0.684	-1.918	.	.	.	.	0.943	0.19	No	No	No	No	39492.8	361	PF01000,PF01193	RNA_pol_A_bac,Domain:RNA_pol_L	K	RNA polymerases D	GO:0000228,GO:0000428,GO:0000785,GO:0000790,GO:0005575,GO:0005622,GO:0005623,GO:0005634,GO:0005654,GO:0005665,GO:0005694,GO:0006139,GO:0006351,GO:0006353,GO:0006366,GO:0006369,GO:0006725,GO:0006807,GO:0008150,GO:0008152,GO:0009058,GO:0009059,GO:0009987,GO:0010467,GO:0016070,GO:0016591,GO:0018130,GO:0019438,GO:0030880,GO:0031974,GO:0031981,GO:0032774,GO:0032991,GO:0034641,GO:0034645,GO:0034654,GO:…	ko:K03011	ko00230,ko00240,ko01100,ko03020,ko05016,ko05169,map00230,map00240,map01100,map03020,map05016,map05169	M00180	-
Zt469_000000F_arrow_0528	4.25068	5.11267	4.56783	4.51015	5.89286	0	0.024	.	.	0.823	-3.042	.	.	.	.	0.975	0.1	No	No	Yes	No	133571	1195	PF03098,PF00067	An_peroxidase,Domain:p450	S	Animal haem peroxidase	GO:0000003,GO:0001516,GO:0003006,GO:0003674,GO:0003824,GO:0004601,GO:0006082,GO:0006629,GO:0006631,GO:0006633,GO:0006636,GO:0006690,GO:0006692,GO:0006693,GO:0006725,GO:0006790,GO:0006807,GO:0007049,GO:0008150,GO:0008152,GO:0008610,GO:0009058,GO:0009308,GO:0009403,GO:0009404,GO:0009636,GO:0009653,GO:0009987,GO:0010564,GO:0010948,GO:0016053,GO:0016209,GO:0016491,GO:0016684,GO:0016701,GO:0016702,GO:…	ko:K11987,ko:K17863,ko:K17864	ko00590,ko00591,ko01100,ko04064,ko04370,ko04657,ko04668,ko04723,ko04726,ko04913,ko04921,ko04923,ko05140,ko05165,ko05167,ko05200,ko05204,ko05206,ko05222,map00590,map00591,map01100,map04064,map04370,map04657,map04668,map04723,map04726,map04913,map04921,map04923,map05140,map05165,map05167,map05200,map05204,map05206,map05222	-	-
Zt469_000000F_arrow_0529	5.89033	5.37685	4.1885	5.16283	5.97874	0.001	0.136	.	.	0.819	-3.185	.	.	.	.	0.73	0.1	No	No	No	Yes	34032.8	305	PF02544	Steroid_dh	I	3-oxo-5-alpha-steroid 4-dehydrogenase	GO:0000038,GO:0003674,GO:0003824,GO:0005575,GO:0005622,GO:0005623,GO:0005737,GO:0005739,GO:0005783,GO:0005789,GO:0006082,GO:0006629,GO:0006631,GO:0006633,GO:0008150,GO:0008152,GO:0008610,GO:0009058,GO:0009987,GO:0012505,GO:0016020,GO:0016021,GO:0016053,GO:0016491,GO:0016627,GO:0016628,GO:0016631,GO:0019752,GO:0030497,GO:0031224,GO:0031984,GO:0032787,GO:0042175,GO:0042761,GO:0043226,GO:0043227,GO:…	ko:K10258	ko00062,ko01040,ko01110,ko01212,map00062,map01040,map01110,map01212	M00415	-
Zt469_000000F_arrow_0530	4.3407	3.3451	3.89314	4.17181	2.46009	0	0.012	.	.	0.88	-3.464	.	.	.	.	0.964	0.13	No	No	No	Yes	56920.9	518	PF07690	MFS_1	G	Major Facilitator Superfamily	-	-	-	-	-
Zt469_000000F_arrow_0531	4.91037	4.6866	5.21471	5.91026	5.00728	0	0.024	.	.	0.979	-3.198	.	.	.	.	0.267	0.1	No	No	No	No	58069	530	PF00202	Aminotran_3	E	Belongs to the class-III pyridoxal-phosphate-dependent aminotransferase family	GO:0003008,GO:0003674,GO:0003824,GO:0003992,GO:0004587,GO:0005488,GO:0005515,GO:0005575,GO:0005622,GO:0005623,GO:0005634,GO:0005654,GO:0005737,GO:0005739,GO:0005759,GO:0006082,GO:0006520,GO:0006525,GO:0006526,GO:0006536,GO:0006538,GO:0006591,GO:0006592,GO:0006807,GO:0007600,GO:0007601,GO:0008144,GO:0008150,GO:0008152,GO:0008483,GO:0008652,GO:0009056,GO:0009058,GO:0009063,GO:0009064,GO:0009065,GO:…	ko:K00818	ko00220,ko01100,ko01110,ko01130,ko01210,ko01230,map00220,map01100,map01110,map01130,map01210,map01230	M00028	-
Zt469_000000F_arrow_0532	5.44665	4.98936	5.45053	6.32088	5.15128	0.131	0.255	0.532	.	.	-1.366	.	.	.	.	0.072	0.07	No	No	No	No	30997.4	290	.	.	-	-	-	-	-	-	-
Zt469_000000F_arrow_0533	2.96744	1.05129	2.23317	2.77624	2.55318	0	0.19	0.666	.	.	-2.949	.	.	.	.	0.426	0.04	No	No	No	No	43918.9	390	.	.	-	-	-	-	-	-	-
Zt469_000000F_arrow_0534	6.91301	5.7211	5.0094	5.23253	6.37531	0	0.077	.	.	0.959	-3.144	.	.	.	.	0.039	0.16	No	No	No	Yes	42863.5	390	PF01569	PAP2	I	PAP2 superfamily	-	-	-	-	-
Zt469_000000F_arrow_0535	4.63609	4.46429	3.95913	4.6187	4.31183	0.76	0.676	0.908	.	.	-2.612	.	.	.	.	0.341	0.42	No	No	No	No	13301.1	124	.	.	-	-	-	-	-	-	-
Zt469_000000F_arrow_0536	5.09402	3.40619	2.83539	3.64558	2.2904	0.954	0.654	0.873	.	.	-1.514	.	.	.	.	0.025	0.46	No	No	No	No	10378.9	99	.	.	-	-	-	-	-	-	-
Zt469_000000F_arrow_0537	0.229767	0	0	0	2.46249	0.015	0.594	0.946	.	.	-2.625	.	.	.	.	0.286	0.15	No	No	No	No	14627.6	132	.	.	-	-	-	-	-	-	-
Zt469_000000F_arrow_0538	4.74904	4.76284	4.40257	3.87838	5.92614	0	0.045	.	.	0.801	-1.621	.	.	.	AA12	0.04	0.7	Yes	Yes	Yes	No	50059.3	469	.	.	G	Glucose sorbosone	-	-	-	-	-
Zt469_000000F_arrow_0539	1.86655	4.12979	3.88311	4.88055	4.48401	1	0.841	0.663	.	.	-1.313	.	.	.	.	0.723	0.36	No	No	No	No	18913.4	172	PF04749	PLAC8	S	PLAC8 family	-	-	-	-	-
Zt469_000000F_arrow_0540	0.864261	3.1891	1.45915	0.609206	0.0898244	0.004	0.185	.	.	0.621	-0.18	.	.	.	.	0.124	0.64	Yes	Yes	No	No	33632.8	306	.	.	-	-	-	-	-	-	-
Zt469_000000F_arrow_0541	4.13062	2.92303	2.98611	2.90289	2.98605	0.001	0.324	.	.	0.713	-1.631	.	.	.	.	0.98	0.39	No	No	No	No	38559	360	PF00291	PALP	E	Pyridoxal-phosphate dependent enzyme	GO:0003674,GO:0003824,GO:0003941,GO:0004794,GO:0005575,GO:0005622,GO:0005623,GO:0005737,GO:0005739,GO:0005759,GO:0006082,GO:0006520,GO:0006563,GO:0006565,GO:0006566,GO:0006567,GO:0006807,GO:0008150,GO:0008152,GO:0009056,GO:0009063,GO:0009066,GO:0009068,GO:0009069,GO:0009071,GO:0009295,GO:0009987,GO:0016054,GO:0016829,GO:0016840,GO:0016841,GO:0019752,GO:0031974,GO:0042645,GO:0043226,GO:0043227,GO:…	ko:K17989	ko00260,ko00270,ko00290,ko01100,ko01110,ko01130,ko01200,ko01230,map00260,map00270,map00290,map01100,map01110,map01130,map01200,map01230	M00570	-
Zt469_000000F_arrow_0542	5.43326	6.18048	5.66752	4.53989	3.24849	0	0.01	.	.	0.834	0.341	FoSep1	.	.	.	0.034	0.76	Yes	Yes	No	No	63292.9	593	PF09286	Pro-kuma_activ	O	Pro-kumamolisin, activation domain	-	ko:K01279	ko04142,map04142	-	-
Zt469_000000F_arrow_0543	2.81359	5.06769	7.26396	9.7503	4.91998	1	0.885	0.841	.	.	2.132	.	.	.	.	0.875	0.17	Yes	Yes	No	No	12606.6	114	.	.	-	-	-	-	-	-	-
Zt469_000000F_arrow_0544	1.61141	5.21297	4.99801	3.19792	3.4591	0	0.084	.	.	0.598	0.501	.	.	.	.	0.796	0.71	Yes	Yes	No	No	40250.8	369	.	.	V	antibiotic catabolic process	-	-	-	-	-
Zt469_000000F_arrow_0545	0.677032	6.42023	7.05012	7.20057	4.00054	0.478	0.728	.	0.603	.	1.262	.	.	.	.	0.995	0.49	Yes	Yes	Yes	No	26121.6	240	.	.	-	-	-	-	-	-	-
Zt469_000000F_arrow_0546	1.37254	2.22868	0.990711	4.67254	2.99044	0.613	0.43	.	.	0.541	1.301	.	.	.	.	0.972	0.73	Yes	Yes	No	No	10183.8	99	.	.	-	-	-	-	-	-	-
Zt469_000000F_arrow_0547	0.727306	4.17169	3.3078	3.00318	6.19207	0.992	0.935	0.566	0.728	.	-1.282	.	.	.	.	0.257	0.61	No	No	No	No	8866.02	79	.	.	C	Ubiquinol-cytochrome c reductase subunit 8	-	-	-	-	-
Zt469_000000F_arrow_0548	10.3721	8.68385	7.92442	8.91699	10.1912	0	0.052	.	.	0.536	-1.951	.	.	.	.	0.34	0.04	No	No	No	No	52025.9	475	PF00670,PF05221	AdoHcyase_NAD,Domain:AdoHcyase	H	S-adenosyl-L-homocysteine hydrolase, NAD binding domain	GO:0000096,GO:0003674,GO:0003824,GO:0004013,GO:0005575,GO:0005576,GO:0005622,GO:0005623,GO:0005737,GO:0005829,GO:0006082,GO:0006139,GO:0006152,GO:0006520,GO:0006534,GO:0006555,GO:0006575,GO:0006629,GO:0006638,GO:0006639,GO:0006641,GO:0006644,GO:0006650,GO:0006656,GO:0006725,GO:0006732,GO:0006790,GO:0006793,GO:0006796,GO:0006807,GO:0008150,GO:0008152,GO:0008610,GO:0008654,GO:0009056,GO:0009058,GO:…	ko:K01251	ko00270,ko01100,map00270,map01100	M00035	-
Zt469_000000F_arrow_0549	4.12338	4.95239	4.72218	4.62173	3.96519	0	0.012	.	.	0.899	-2.495	.	.	.	.	0.028	0.06	Yes	Yes	No	No	116958	1077	.	.	-	-	-	-	-	-	-
Zt469_000000F_arrow_0550	5.31914	5.36079	5.00574	5.38316	5.88453	0	0.011	.	.	0.769	-3.338	.	.	.	.	0.357	0.02	No	No	No	No	82322.4	746	PF00005,PF12848	ABC_tran,Domain:ABC_tran_Xtn	EJ	ABC transporter	GO:0000166,GO:0003674,GO:0003824,GO:0005488,GO:0005524,GO:0005575,GO:0005622,GO:0005623,GO:0005737,GO:0005829,GO:0005840,GO:0006417,GO:0006448,GO:0008144,GO:0008150,GO:0009889,GO:0010468,GO:0010556,GO:0010608,GO:0016462,GO:0016787,GO:0016817,GO:0016818,GO:0016887,GO:0017076,GO:0017111,GO:0019222,GO:0022626,GO:0030554,GO:0031323,GO:0031326,GO:0032268,GO:0032553,GO:0032555,GO:0032559,GO:0032991,GO:…	ko:K06158	-	-	-
Zt469_000000F_arrow_0551	7.9911	7.31238	6.73695	7.5677	8.41999	0	0.258	0.8	.	.	-3.374	.	.	.	.	0.612	0.07	No	No	No	No	43632.3	394	PF06071,PF01926	YchF-GTPase_C,MMR_HSR1	J	Hydrolyzes ATP, and can also hydrolyze GTP with lower efficiency. Has lower affinity for GTP	GO:0000166,GO:0001882,GO:0001883,GO:0003674,GO:0003824,GO:0005488,GO:0005525,GO:0005575,GO:0005622,GO:0005623,GO:0005737,GO:0005739,GO:0016462,GO:0016787,GO:0016817,GO:0016818,GO:0016887,GO:0017076,GO:0017111,GO:0019001,GO:0032549,GO:0032550,GO:0032553,GO:0032555,GO:0032561,GO:0035639,GO:0036094,GO:0043167,GO:0043168,GO:0043226,GO:0043227,GO:0043229,GO:0043231,GO:0044424,GO:0044444,GO:0044464,GO:…	ko:K06942,ko:K19788	-	-	-
Zt469_000000F_arrow_0552	3.94546	4.2297	4.28852	4.07511	4.82886	0	0.009	.	.	0.92	-3.108	PGTG_16791	.	.	.	0.67	0.01	No	No	No	Yes	163360	1483	PF02204,PF13857	VPS9,Ank_5	S	Vacuolar sorting protein 9 (VPS9) domain	-	ko:K02948	ko03010,map03010	M00178,M00179	-
Zt469_000000F_arrow_0553	4.39595	4.39657	4.05537	4.42823	4.46512	0	0.031	0.588	.	.	-2.782	MoHTR1,PIIN_08944,MoHTR2	.	.	.	0.383	0.03	No	No	No	No	52982.1	481	PF00096	zf-C2H2	S	C2H2-type zinc finger	GO:0000228,GO:0000785,GO:0000790,GO:0003674,GO:0003676,GO:0003677,GO:0005488,GO:0005575,GO:0005622,GO:0005623,GO:0005634,GO:0005694,GO:0006325,GO:0006338,GO:0006355,GO:0006357,GO:0006996,GO:0008150,GO:0009889,GO:0009987,GO:0010468,GO:0010556,GO:0010646,GO:0010647,GO:0016043,GO:0019219,GO:0019222,GO:0031011,GO:0031323,GO:0031326,GO:0031974,GO:0031981,GO:0032101,GO:0032103,GO:0032104,GO:0032106,GO:…	-	-	-	-
Zt469_000000F_arrow_0554	4.61584	5.04631	4.60974	5.36414	5.05354	0.001	0.042	0.778	.	.	-1.686	.	.	.	.	0.395	0.1	No	No	No	No	24292.7	227	PF13857	Ank_5	S	Ankyrin repeat	-	ko:K06867	-	-	-
Zt469_000000F_arrow_0555	3.39419	5.98683	6.02299	6.07477	3.96583	0	0.04	.	.	0.802	-2.97	.	.	.	.	0.051	0.22	No	Yes	No	Yes	52598.9	486	PF07690	MFS_1	G	Major Facilitator Superfamily	-	ko:K02429	-	-	-
Zt469_000000F_arrow_0556	4.58997	6.29193	6.53453	6.57845	5.76197	0	0.078	0.562	.	.	-3.135	.	.	.	GT90	0.776	0.12	Yes	Yes	No	No	53354.9	461	PF05686	Glyco_transf_90	S	Putative lipopolysaccharide-modifying enzyme.	-	-	-	-	-
Zt469_000000F_arrow_0557	3.50415	5.66506	5.52797	5.47865	4.6687	0	0.011	.	.	0.864	-3.061	.	.	.	GT31	0.029	0.15	Yes	Yes	Yes	No	56077.2	492	PF04646	DUF604	G	Glycosyltransferase family 31 protein	-	-	-	-	-
Zt469_000000F_arrow_0558	5.77393	6.49448	6.25733	6.52717	4.94463	0	0.159	.	.	0.929	-1.336	.	.	.	.	0.075	0.25	No	No	No	No	45320.1	428	PF01053	Cys_Met_Meta_PP	E	DegT/DnrJ/EryC1/StrS aminotransferase family	GO:0000096,GO:0000097,GO:0003674,GO:0003824,GO:0003962,GO:0004123,GO:0005488,GO:0005575,GO:0005622,GO:0005623,GO:0005634,GO:0005737,GO:0006082,GO:0006520,GO:0006534,GO:0006555,GO:0006790,GO:0006807,GO:0008144,GO:0008150,GO:0008152,GO:0008652,GO:0009058,GO:0009066,GO:0009067,GO:0009069,GO:0009070,GO:0009086,GO:0009092,GO:0009987,GO:0016053,GO:0016740,GO:0016765,GO:0016829,GO:0016846,GO:0017144,GO:…	ko:K01758	ko00260,ko00270,ko00450,ko01100,ko01130,ko01230,map00260,map00270,map00450,map01100,map01130,map01230	M00338	-
Zt469_000000F_arrow_0559	4.56122	4.42762	4.37858	4.85397	3.9599	0	0.031	0.704	.	.	-3.349	.	.	.	.	0.986	0.01	No	No	No	No	59846.5	546	PF04658	TAFII55_N	K	TAFII55 protein conserved region	GO:0000428,GO:0001067,GO:0003674,GO:0003676,GO:0003677,GO:0003712,GO:0003713,GO:0005488,GO:0005515,GO:0005575,GO:0005622,GO:0005623,GO:0005634,GO:0005654,GO:0005667,GO:0005669,GO:0006139,GO:0006351,GO:0006352,GO:0006355,GO:0006357,GO:0006366,GO:0006367,GO:0006725,GO:0006807,GO:0008134,GO:0008150,GO:0008152,GO:0009058,GO:0009059,GO:0009889,GO:0009891,GO:0009893,GO:0009987,GO:0010467,GO:0010468,GO:…	ko:K03132	ko03022,map03022	-	-
Zt469_000000F_arrow_0560	0.283363	0.543017	0.646817	0.648046	0.849862	0.001	0.269	.	.	0.853	-2.645	.	.	.	.	0.826	0.14	No	No	No	No	37820.9	348	PF12796	Ank_2	-	-	-	-	-	-	-
Zt469_000000F_arrow_0561	5.82339	6.06419	5.74529	6.04464	6.76461	0	0.185	0.752	.	.	-3.088	.	.	.	.	0.52	0.01	No	No	Yes	No	38109	336	.	.	-	-	-	-	-	-	-
Zt469_000000F_arrow_0562	4.34287	4.01405	3.28528	4.07972	4.51369	0	0.032	.	.	0.781	-1.22	.	.	.	.	0.417	0.64	No	No	No	No	41855.6	380	PF08450	SGL	S	SMP-30/Gluconolaconase/LRE-like region	-	ko:K01053	ko00030,ko00053,ko00930,ko01100,ko01110,ko01120,ko01130,ko01200,ko01220,map00030,map00053,map00930,map01100,map01110,map01120,map01130,map01200,map01220	M00129	-
Zt469_000000F_arrow_0563	5.30308	6.30783	6.24942	6.12017	5.61186	0	0.045	.	.	0.808	-3.088	.	.	.	CE1	0.307	0.05	No	No	Yes	No	102340	908	PF00930,PF00326	DPPIV_N,Peptidase_S9	O	Dipeptidyl peptidase IV (DPP IV) N-terminal region	GO:0000322,GO:0000323,GO:0000324,GO:0000329,GO:0003674,GO:0003824,GO:0004177,GO:0005575,GO:0005622,GO:0005623,GO:0005737,GO:0005773,GO:0005774,GO:0006508,GO:0006807,GO:0008150,GO:0008152,GO:0008233,GO:0008238,GO:0008239,GO:0010467,GO:0016020,GO:0016485,GO:0016787,GO:0019538,GO:0031090,GO:0043170,GO:0043226,GO:0043227,GO:0043229,GO:0043231,GO:0044238,GO:0044422,GO:0044424,GO:0044437,GO:0044444,GO:…	ko:K01282	-	-	-
Zt469_000000F_arrow_0564	6.30106	5.30313	5.06973	5.94655	7.5915	0.333	0.452	0.797	.	.	-1.395	.	.	.	.	0.969	0.1	No	No	No	No	27017	249	PF00834	Ribul_P_3_epim	G	Ribulose-phosphate 3 epimerase family	GO:0003674,GO:0003824,GO:0004750,GO:0005488,GO:0005575,GO:0005622,GO:0005623,GO:0005737,GO:0005829,GO:0005975,GO:0005996,GO:0006081,GO:0006098,GO:0006139,GO:0006725,GO:0006732,GO:0006733,GO:0006739,GO:0006753,GO:0006793,GO:0006796,GO:0006807,GO:0008150,GO:0008152,GO:0009052,GO:0009056,GO:0009117,GO:0009987,GO:0016052,GO:0016853,GO:0016854,GO:0016857,GO:0019321,GO:0019323,GO:0019362,GO:0019637,GO:…	ko:K01783	ko00030,ko00040,ko00710,ko01100,ko01110,ko01120,ko01130,ko01200,ko01230,map00030,map00040,map00710,map01100,map01110,map01120,map01130,map01200,map01230	M00004,M00007	-
Zt469_000000F_arrow_0565	1.02283	4.98206	4.54851	4.4086	5.49168	0	0.01	.	.	0.863	-2.143	.	.	.	.	0.028	0.05	No	No	No	No	97930.4	894	PF08241	Methyltransf_11	S	Methyltransferase domain	-	ko:K15340	-	-	-
Zt469_000000F_arrow_0566	3.12418	5.16297	5.59445	5.5547	3.51194	0.279	0.385	0.62	.	.	0.02	.	.	.	.	0.936	0.06	Yes	Yes	No	No	29358.5	262	PF01161	PBP	S	Phosphatidylethanolamine-binding protein	GO:0000322,GO:0000323,GO:0000324,GO:0000328,GO:0000329,GO:0003674,GO:0004857,GO:0005488,GO:0005543,GO:0005575,GO:0005622,GO:0005623,GO:0005634,GO:0005737,GO:0005773,GO:0005774,GO:0005775,GO:0008150,GO:0008289,GO:0009892,GO:0009966,GO:0010466,GO:0010605,GO:0010646,GO:0016020,GO:0019222,GO:0023051,GO:0030162,GO:0030234,GO:0030414,GO:0031090,GO:0031323,GO:0031324,GO:0031974,GO:0032268,GO:0032269,GO:…	ko:K06910	-	-	-
Zt469_000000F_arrow_0567	3.52907	4.87793	5.70059	3.22505	4.90583	0.02	0.158	.	0.709	.	0.904	UvHrip1,MoHrip2	.	.	.	0.029	0.81	Yes	Yes	No	No	16091.7	150	.	.	-	-	-	-	-	-	-
Zt469_000000F_arrow_0568	7.50948	7.79806	7.09277	7.4676	7.80934	0.999	0.658	0.974	.	.	-1.803	.	.	.	.	0.993	0.37	No	No	No	No	11144.9	100	PF01423	LSM	A	Binds specifically to the 3'-terminal U-tract of U6 snRNA	GO:0000375,GO:0000377,GO:0000398,GO:0000932,GO:0005575,GO:0005622,GO:0005623,GO:0005634,GO:0005681,GO:0005688,GO:0005730,GO:0005732,GO:0005737,GO:0006139,GO:0006364,GO:0006396,GO:0006397,GO:0006725,GO:0006807,GO:0008150,GO:0008152,GO:0008380,GO:0009987,GO:0010467,GO:0016070,GO:0016071,GO:0016072,GO:0022613,GO:0030532,GO:0031974,GO:0031981,GO:0032991,GO:0034470,GO:0034641,GO:0034660,GO:0035770,GO:…	ko:K12621	ko03018,ko03040,map03018,map03040	M00354,M00396,M00397	-
Zt469_000000F_arrow_0569	5.23474	3.82319	3.15869	4.32318	4.84943	0	0.052	.	.	0.952	-3.081	.	.	.	.	0.326	0.02	No	No	No	No	51863.6	469	PF01866	Diphthamide_syn	J	Putative diphthamide synthesis protein	GO:0005575,GO:0005622,GO:0005623,GO:0005737,GO:0006417,GO:0006448,GO:0006464,GO:0006807,GO:0008150,GO:0008152,GO:0009058,GO:0009889,GO:0009987,GO:0010468,GO:0010556,GO:0010608,GO:0017182,GO:0017183,GO:0018193,GO:0018202,GO:0019222,GO:0019538,GO:0031323,GO:0031326,GO:0032268,GO:0034248,GO:0036211,GO:0043170,GO:0043412,GO:0044237,GO:0044238,GO:0044249,GO:0044260,GO:0044267,GO:0044424,GO:0044464,GO:…	ko:K07561	-	-	-
Zt469_000000F_arrow_0570	4.41307	4.59358	4.235	4.8936	5.4733	0	0.123	.	.	0.902	-3.05	.	.	.	GH16_2,GH16_3,GH16	0.93	0.3	No	No	Yes	No	79257.8	714	PF03935	SKN1_KRE6_Sbg1	I	Glycoside hydrolase family 16 protein	GO:0000271,GO:0003674,GO:0003824,GO:0004553,GO:0005575,GO:0005622,GO:0005623,GO:0005737,GO:0005783,GO:0005789,GO:0005886,GO:0005933,GO:0005935,GO:0005975,GO:0005976,GO:0006073,GO:0006077,GO:0006078,GO:0006629,GO:0006643,GO:0006665,GO:0006807,GO:0008150,GO:0008152,GO:0008610,GO:0009058,GO:0009059,GO:0009250,GO:0009987,GO:0012505,GO:0015926,GO:0016020,GO:0016021,GO:0016043,GO:0016051,GO:0016787,GO:…	ko:K21850	-	-	-
Zt469_000000F_arrow_0571	3.94083	4.40637	4.03571	4.27254	2.90783	0	0.032	.	.	0.906	-1.457	.	.	.	.	0.915	0.04	No	No	No	No	63009.6	587	PF08737	Rgp1	S	Rgp1	GO:0000139,GO:0003674,GO:0005085,GO:0005088,GO:0005488,GO:0005515,GO:0005575,GO:0005622,GO:0005623,GO:0005737,GO:0005794,GO:0006810,GO:0008150,GO:0009966,GO:0009967,GO:0010646,GO:0010647,GO:0012505,GO:0016020,GO:0016192,GO:0016197,GO:0016482,GO:0017016,GO:0017112,GO:0017137,GO:0019899,GO:0023051,GO:0023056,GO:0031090,GO:0031267,GO:0031984,GO:0032006,GO:0032008,GO:0032045,GO:0032991,GO:0034066,GO:…	ko:K20477	-	-	-
Zt469_000000F_arrow_0572	4.58685	4.8997	4.44648	4.59637	3.85746	0	0.044	.	.	0.9	-1.194	.	.	.	.	0.978	0.05	No	No	No	No	149512	1362	PF02738,PF20256,PF00941,PF03450,PF01315,PF01799,PF00111	MoCoBD_1,Domain:MoCoBD_2,FAD_binding_5,Domain:CO_deh_flav_C,Domain:Ald_Xan_dh_C,Domain:Fer2_2,Domain:Fer2	F	Aldehyde oxidase and xanthine dehydrogenase, a/b hammerhead domain	GO:0000166,GO:0003674,GO:0003824,GO:0004854,GO:0005488,GO:0005575,GO:0005622,GO:0005623,GO:0005737,GO:0005829,GO:0006139,GO:0006144,GO:0006145,GO:0006725,GO:0006807,GO:0008150,GO:0008152,GO:0009056,GO:0009112,GO:0009115,GO:0009987,GO:0016491,GO:0016725,GO:0016726,GO:0016903,GO:0019439,GO:0034641,GO:0036094,GO:0043167,GO:0043168,GO:0043546,GO:0044237,GO:0044238,GO:0044248,GO:0044270,GO:0044281,GO:…	ko:K00106	ko00230,ko00232,ko00983,ko01100,ko01110,ko01120,ko04146,map00230,map00232,map00983,map01100,map01110,map01120,map04146	M00546	-
Zt469_000000F_arrow_0573	6.86446	6.75767	6.70897	7.01012	6.06681	0.063	0.073	0.861	.	.	-3.052	.	.	.	.	0.083	0.03	Yes	Yes	No	No	14873.4	139	PF06320	GCN5L1	S	GCN5-like protein 1 (GCN5L1)	-	ko:K20185	-	-	-
Zt469_000000F_arrow_0574	4.4109	4.92473	5.39012	5.12406	4.48908	0.27	0.506	.	.	0.792	-1.463	.	.	.	.	0.404	0.49	Yes	Yes	No	No	31102.3	288	PF13561,PF00106	adh_short_C2,Domain:adh_short	Q	Enoyl-(Acyl carrier protein) reductase	-	-	-	-	-
Zt469_000000F_arrow_0575	6.54344	4.32227	4.32572	3.59506	3.13623	0	0.283	.	.	0.604	1.661	.	.	.	.	0.273	0.81	Yes	Yes	No	No	41162.3	388	PF12697	Abhydrolase_6	-	-	-	-	-	-	-
Zt469_000000F_arrow_0576	4.68359	5.72623	5.08461	5.67202	6.64163	0.672	0.249	0.755	.	.	-2.727	.	.	.	.	0.105	0.03	No	No	No	No	26823.4	241	.	.	-	-	-	-	-	-	-
Zt469_000000F_arrow_0577	5.16876	5.58222	5.58738	5.69512	5.21243	0	0.072	0.515	.	.	-3.055	.	.	.	.	0.963	0.1	No	No	No	No	44675.3	417	PF00010	HLH	S	helix loop helix domain	-	-	-	-	-
Zt469_000000F_arrow_0578	2.5708	3.71448	3.92909	3.7101	1.7272	0	0.009	.	.	0.956	-1.057	.	.	.	.	0.879	0.18	No	Yes	No	Yes	83913.7	740	PF01794,PF08030	Ferric_reduct,NAD_binding_6	PQ	Ferric reductase like transmembrane component	GO:0000293,GO:0003674,GO:0003824,GO:0006873,GO:0006875,GO:0006879,GO:0006950,GO:0007154,GO:0008150,GO:0008152,GO:0009267,GO:0009605,GO:0009987,GO:0009991,GO:0010106,GO:0016491,GO:0016722,GO:0016723,GO:0019725,GO:0030003,GO:0031667,GO:0031668,GO:0031669,GO:0033554,GO:0042592,GO:0042594,GO:0046916,GO:0048878,GO:0050801,GO:0050896,GO:0051716,GO:0055065,GO:0055072,GO:0055076,GO:0055080,GO:0055082,GO:…	-	-	-	-
Zt469_000000F_arrow_0579	4.70196	3.60884	3.84797	3.33101	4.08313	0.375	0.397	0.692	.	.	-3.362	.	.	.	.	0.2	0	No	No	No	No	30528.3	278	PF00795	CN_hydrolase	E	Carbon-nitrogen hydrolase	GO:0003674,GO:0003824,GO:0004551,GO:0006139,GO:0006725,GO:0006753,GO:0006793,GO:0006796,GO:0006807,GO:0008150,GO:0008152,GO:0009056,GO:0009058,GO:0009117,GO:0009166,GO:0009987,GO:0015959,GO:0015961,GO:0015962,GO:0015964,GO:0016462,GO:0016787,GO:0016810,GO:0016817,GO:0016818,GO:0018130,GO:0019438,GO:0019439,GO:0019637,GO:0034404,GO:0034641,GO:0034654,GO:0034655,GO:0044237,GO:0044238,GO:0044248,GO:…	ko:K01431,ko:K11206	ko00240,ko00410,ko00770,ko00983,ko01100,map00240,map00410,map00770,map00983,map01100	M00046	-
Zt469_000000F_arrow_0580	3.17215	3.63356	3.5037	4.37718	4.53107	0.005	0.41	.	.	0.887	-1.963	.	.	.	.	0.914	0.6	No	No	No	No	35488.7	334	PF01180	DHO_dh	F	Catalyzes the conversion of dihydroorotate to orotate with fumarate as the electron acceptor	GO:0003674,GO:0003824,GO:0004152,GO:0005575,GO:0005622,GO:0005623,GO:0005737,GO:0006139,GO:0006206,GO:0006207,GO:0006725,GO:0006807,GO:0008150,GO:0008152,GO:0009058,GO:0009112,GO:0009987,GO:0016020,GO:0016491,GO:0016627,GO:0016635,GO:0018130,GO:0019856,GO:0019898,GO:0034641,GO:0044237,GO:0044238,GO:0044249,GO:0044271,GO:0044281,GO:0044424,GO:0044425,GO:0044464,GO:0046112,GO:0046483,GO:0055086,GO:…	ko:K00226	ko00240,ko01100,map00240,map01100	M00051	-
Zt469_000000F_arrow_0581	3.863	4.60216	4.56354	4.09368	3.95719	0	0.011	0.67	.	.	-3.108	.	.	.	.	0.137	0	No	No	No	No	93428.9	853	PF12325,PF12329	Coiled-coil:TMF_TATA_bd,Coiled-coil:TMF_DNA_bd	K	TATA element modulatory factor 1 DNA binding	GO:0005575,GO:0005622,GO:0005623,GO:0005737,GO:0005794,GO:0012505,GO:0043226,GO:0043227,GO:0043229,GO:0043231,GO:0044424,GO:0044444,GO:0044464	ko:K20286	-	-	-
Zt469_000000F_arrow_0582	4.7562	4.60504	4.828	4.29408	3.46772	0.231	0.142	0.67	.	.	-3.338	.	.	.	.	0.958	0.04	No	No	No	No	27566.7	247	PF07200	Mod_r	U	Modifier of rudimentary (Mod(r)) protein	-	-	-	-	-
Zt469_000000F_arrow_0583	3.39272	2.88639	2.04442	2.00962	2.40367	0.341	0.06	.	.	0.619	-1.582	.	.	.	.	0.917	0.2	No	Yes	No	Yes	26563.6	234	.	.	-	-	-	-	-	-	-
Zt469_000000F_arrow_0584	3.81845	4.07693	3.76704	3.75347	2.96868	0	0.056	.	.	0.676	-3.038	.	.	.	.	0.012	0.02	No	No	No	No	62280.5	571	PF00179	UQ_con	O	Belongs to the ubiquitin-conjugating enzyme family	-	ko:K10583	ko04120,map04120	-	-
Zt469_000000F_arrow_0585	6.49017	5.44292	6.016	5.48181	7.53789	0.002	0.15	0.834	.	.	-3.204	.	.	.	.	0.812	0.09	No	No	No	No	33977.2	311	.	.	-	-	-	-	-	-	-
Zt469_000000F_arrow_0586	4.22098	3.7241	3.80814	3.65279	4.15082	0	0.01	.	.	0.633	-3.022	.	.	.	.	0.241	0	No	No	No	No	58602.8	525	PF02146	SIR2	BK	Sir2 family	GO:0000018,GO:0000019,GO:0000118,GO:0000122,GO:0000166,GO:0000183,GO:0000228,GO:0000302,GO:0000726,GO:0000775,GO:0000781,GO:0000784,GO:0000785,GO:0000790,GO:0000792,GO:0000819,GO:0001300,GO:0001302,GO:0001306,GO:0001315,GO:0001316,GO:0001317,GO:0001319,GO:0001321,GO:0001322,GO:0001666,GO:0001672,GO:0001932,GO:0001933,GO:0002237,GO:0002831,GO:0002832,GO:0003674,GO:0003682,GO:0003824,GO:0004407,GO:…	ko:K11121	ko00760,ko01100,ko04213,map00760,map01100,map04213	-	-
Zt469_000000F_arrow_0587	4.92009	3.82407	3.33316	4.37297	5.44438	0	0.012	.	.	0.804	-1.939	.	.	.	.	0.987	0.03	No	No	No	No	37948	354	PF01138	RNase_PH	J	3' exoribonuclease family, domain 1	GO:0000175,GO:0000176,GO:0000177,GO:0000178,GO:0000184,GO:0000288,GO:0000291,GO:0000459,GO:0000460,GO:0000466,GO:0000467,GO:0000469,GO:0000956,GO:0003674,GO:0003676,GO:0003723,GO:0003824,GO:0004518,GO:0004527,GO:0004532,GO:0004540,GO:0005488,GO:0005575,GO:0005622,GO:0005623,GO:0005634,GO:0005737,GO:0006139,GO:0006364,GO:0006396,GO:0006399,GO:0006401,GO:0006402,GO:0006725,GO:0006807,GO:0008150,GO:…	ko:K12589	ko03018,map03018	M00390,M00391	-
Zt469_000000F_arrow_0588	4.97599	7.93601	7.86786	7.67794	6.50076	0	0.029	.	.	0.924	-3.182	PiCRN8	.	.	.	0.019	0.04	No	No	No	No	85943.2	777	PF00069	Pkinase	T	Serine/Threonine protein kinases, catalytic domain	GO:0000003,GO:0000166,GO:0003006,GO:0003674,GO:0003824,GO:0004672,GO:0004674,GO:0005488,GO:0005524,GO:0005575,GO:0005622,GO:0005623,GO:0005634,GO:0005737,GO:0006464,GO:0006468,GO:0006793,GO:0006796,GO:0006807,GO:0007049,GO:0007154,GO:0007165,GO:0008144,GO:0008150,GO:0008152,GO:0009653,GO:0009987,GO:0010468,GO:0010564,GO:0016301,GO:0016310,GO:0016740,GO:0016772,GO:0016773,GO:0017076,GO:0019222,GO:…	ko:K12765	ko04113,map04113	-	-
Zt469_000000F_arrow_0589	5.89054	5.67614	6.03069	6.19217	5.37843	0	0.012	.	.	0.924	-1.33	.	.	.	.	0.018	0.09	No	No	No	No	68064.4	639	PF02906	Fe_hyd_lg_C	Y	Belongs to the NARF family	GO:0003674,GO:0003824,GO:0003954,GO:0005488,GO:0005575,GO:0005622,GO:0005623,GO:0005737,GO:0005829,GO:0006790,GO:0006807,GO:0008150,GO:0008152,GO:0008901,GO:0009987,GO:0010467,GO:0016020,GO:0016043,GO:0016226,GO:0016491,GO:0016651,GO:0016695,GO:0016699,GO:0019538,GO:0022607,GO:0031163,GO:0043170,GO:0044085,GO:0044237,GO:0044238,GO:0044424,GO:0044444,GO:0044464,GO:0048037,GO:0051186,GO:0051536,GO:…	-	-	-	-
Zt469_000000F_arrow_0590	7.81022	7.22047	6.83864	7.44472	7.51681	1	0.919	0.93	.	.	-1.117	.	.	.	.	0.015	0.41	No	No	No	No	9621.89	88	PF03604	DNA_RNApol_7kD	K	DNA directed RNA polymerase, 7 kDa subunit	GO:0000428,GO:0003674,GO:0005488,GO:0005575,GO:0005622,GO:0005623,GO:0005634,GO:0005654,GO:0005665,GO:0005666,GO:0005730,GO:0005736,GO:0005737,GO:0006139,GO:0006351,GO:0006360,GO:0006366,GO:0006383,GO:0006399,GO:0006725,GO:0006807,GO:0008150,GO:0008152,GO:0008270,GO:0009058,GO:0009059,GO:0009304,GO:0009987,GO:0010467,GO:0016070,GO:0016591,GO:0018130,GO:0019438,GO:0030880,GO:0031974,GO:0031981,GO:…	ko:K03009	ko00230,ko00240,ko01100,ko03020,ko04623,ko05016,ko05169,map00230,map00240,map01100,map03020,map04623,map05016,map05169	M00180,M00181,M00182	-
Zt469_000000F_arrow_0591	6.592	6.38569	5.86421	6.03158	5.96844	0	0.046	.	.	0.706	-3.199	PiCRN8	.	.	.	0.666	0.16	No	No	No	No	87052.3	770	PF00069	Pkinase	T	Extension to Ser/Thr-type protein kinases	GO:0000003,GO:0000131,GO:0000902,GO:0000920,GO:0001411,GO:0003674,GO:0003824,GO:0004672,GO:0004674,GO:0005575,GO:0005622,GO:0005623,GO:0005628,GO:0005634,GO:0005737,GO:0005886,GO:0005933,GO:0005934,GO:0005935,GO:0005937,GO:0005938,GO:0006355,GO:0006357,GO:0006464,GO:0006468,GO:0006793,GO:0006796,GO:0006807,GO:0006950,GO:0006970,GO:0006996,GO:0007010,GO:0007114,GO:0007117,GO:0007118,GO:0007154,GO:…	ko:K08286	-	-	-
Zt469_000000F_arrow_0592	1.38671	2.30635	2.2497	2.3965	2.00377	0.859	0.512	.	.	0.522	-2.442	.	.	.	.	0.146	0.71	No	No	No	No	18890.5	180	.	.	-	-	-	-	-	-	-
Zt469_000000F_arrow_0593	7.34808	6.61572	6.24664	6.2941	6.98462	0	0.066	.	.	0.617	-1.381	.	.	.	.	0.014	0.04	Yes	Yes	No	No	45423.5	423	PF01145,PF16200	Band_7,Family:Band_7_C	C	C-terminal region of band_7	GO:0006996,GO:0007005,GO:0007006,GO:0008150,GO:0009987,GO:0016043,GO:0061024,GO:0071840	-	-	-	-
Zt469_000000F_arrow_0594	0	0.615099	0	0	0.0359974	0	0.193	0.928	.	.	-3.346	.	.	.	.	0.792	0.03	No	No	No	Yes	42411.8	374	PF20237	DUF6594	-	-	-	-	-	-	-
Zt469_000000F_arrow_0595	2.92075	4.21361	5.44907	5.58163	3.86583	0.022	0.222	.	.	0.872	-3.28	.	.	.	.	0.744	0.01	No	No	No	No	33603.9	299	PF20434	BD-FAE	H	Catalyzes the hydrolysis of N-formyl-L-kynurenine to L- kynurenine, the second step in the kynurenine pathway of tryptophan degradation. Kynurenine may be further oxidized to nicotinic acid, NAD(H) and NADP(H). Required for elimination of toxic metabolites	-	-	-	-	-
Zt469_000000F_arrow_0596	5.2756	5.1286	5.80675	5.89128	5.27431	0	0.016	0.753	.	.	-2.835	.	.	.	.	0.795	0.26	No	No	No	No	44860.1	406	.	.	-	-	-	-	-	-	-
Zt469_000000F_arrow_0597	5.6366	6.4286	7.03509	6.81552	7.24038	0.529	0.343	0.766	.	.	-3.369	.	.	.	.	0.031	0.04	No	No	No	Yes	22367	199	.	.	-	-	-	-	-	-	-
Zt469_000000F_arrow_0598	6.30069	5.89026	5.03734	5.76741	5.96695	0.613	0.601	0.66	.	.	-2.743	.	.	.	.	0.034	0.22	No	No	No	No	28872.7	259	PF08590,PF01713	DUF1771,Smr	L	Small MutS-related domain	GO:0003674,GO:0003824,GO:0004518,GO:0004519,GO:0005575,GO:0005622,GO:0005623,GO:0005737,GO:0006139,GO:0006259,GO:0006281,GO:0006725,GO:0006793,GO:0006796,GO:0006807,GO:0006950,GO:0006974,GO:0008150,GO:0008152,GO:0009987,GO:0016301,GO:0016310,GO:0016740,GO:0016772,GO:0016773,GO:0016787,GO:0016788,GO:0019205,GO:0033554,GO:0034641,GO:0043170,GO:0044237,GO:0044238,GO:0044260,GO:0044424,GO:0044464,GO:…	-	-	-	-
Zt469_000000F_arrow_0599	2.38066	3.13656	3.51112	2.34714	2.59812	0	0.11	.	0.667	.	-1.81	.	.	.	.	0.233	0.8	Yes	Yes	No	No	7724.33	77	PF17851	GH43_C2	G	Belongs to the glycosyl hydrolase 43 family	-	-	-	-	-
Zt469_000000F_arrow_0600	1.45981	2.72054	2.43359	2.04132	2.30477	0	0.029	.	.	0.927	-0.41	.	.	.	GH43_14,GH43_12,GH43_11,GH43_13,GH43,GH43_10,GH43_9,GH43_3,GH43_8,GH43_31,GH43_34,GH43_15,GH43_36,GH43_26,GH43_5,GH43_29,GH43_24,GH43_19,GH43_28,GH43_37,GH43_4,GH43_30,GH43_32,GH43_17,GH43_2,GH43_18,GH43_33,GH43_27,GH43_16,GH43_6	0.137	0.39	Yes	Yes	No	No	56730.5	502	PF04616,PF17851	Glyco_hydro_43,GH43_C2	G	Belongs to the glycosyl hydrolase 43 family	-	-	-	-	-
Zt469_000000F_arrow_0601	1.40712	3.06698	2.02406	1.89231	2.0923	0	0.011	.	.	0.744	-3.346	.	.	.	.	0.195	0.01	No	No	No	No	58364.9	510	.	.	-	-	-	-	-	-	-
Zt469_000000F_arrow_0602	2.8328	2.89233	3.59653	3.51539	1.68136	0	0.01	.	.	0.877	-3.348	.	.	.	.	0.037	0.26	No	No	No	Yes	64083.1	583	PF01490	Aa_trans	S	Transmembrane amino acid transporter protein	-	-	-	-	-
Zt469_000000F_arrow_0603	7.63359	6.27748	5.8157	5.89925	7.08008	0.943	0.517	0.794	.	.	-2.222	.	.	.	.	0.914	0.04	No	No	No	No	19293.2	174	.	.	-	-	-	-	-	-	-
Zt469_000000F_arrow_0604	0.0557288	0.62185	1.04721	0.618403	0.834787	0	0.299	0.823	.	.	-2.626	.	.	.	.	0.573	0.09	No	No	No	No	40788.4	369	.	.	S	SANT SWI3, ADA2, N-CoR and TFIIIB'' DNA-binding domains	-	-	-	-	-
Zt469_000000F_arrow_0605	8.05211	7.37966	7.06223	7.21579	7.25976	0.26	0.425	0.808	.	.	0.529	.	.	.	.	0.531	0.19	Yes	Yes	No	No	23381.3	202	PF01105	EMP24_GP25L	U	emp24/gp25L/p24 family/GOLD	GO:0005575,GO:0005622,GO:0005623,GO:0005737,GO:0005783,GO:0005798,GO:0006621,GO:0006810,GO:0006886,GO:0006888,GO:0006996,GO:0008104,GO:0008150,GO:0009987,GO:0012505,GO:0015031,GO:0015833,GO:0016020,GO:0016021,GO:0016043,GO:0016050,GO:0016192,GO:0030134,GO:0030135,GO:0031224,GO:0031410,GO:0031982,GO:0032507,GO:0033036,GO:0033365,GO:0034613,GO:0035437,GO:0042886,GO:0043226,GO:0043227,GO:0043229,GO:…	ko:K20347	-	-	-
Zt469_000000F_arrow_0606	1.41635	0	1.08215	0.45774	1.92156	0.322	0.267	0.741	.	.	-2.394	.	.	.	.	0.615	0.14	No	No	No	No	11997.5	107	.	.	-	-	-	-	-	-	-
Zt469_000000F_arrow_0607	6.17035	5.48221	5.51126	5.79292	5.98435	0.622	0.724	0.567	.	.	-2.745	.	.	.	.	0.129	0.01	Yes	Yes	No	No	26046.7	231	.	.	-	-	-	-	-	-	-
Zt469_000000F_arrow_0608	4.85853	3.35524	3.0508	4.44752	5.47201	0.056	0.436	.	.	0.712	-0.756	.	.	.	.	0.796	0.03	No	No	No	No	35146.3	318	PF00763,PF02882	THF_DHG_CYH,Domain:THF_DHG_CYH_C	H	Tetrahydrofolate dehydrogenase/cyclohydrolase, NAD(P)-binding domain	GO:0003674,GO:0003824,GO:0004487,GO:0005575,GO:0005622,GO:0005623,GO:0005737,GO:0005829,GO:0006082,GO:0006139,GO:0006144,GO:0006575,GO:0006725,GO:0006730,GO:0006732,GO:0006760,GO:0006766,GO:0006767,GO:0006807,GO:0008150,GO:0008152,GO:0009058,GO:0009108,GO:0009110,GO:0009112,GO:0009113,GO:0009396,GO:0009987,GO:0016053,GO:0016491,GO:0016645,GO:0016646,GO:0017144,GO:0018130,GO:0019438,GO:0019752,GO:…	ko:K00295	ko00670,ko01100,map00670,map01100	-	-
Zt469_000000F_arrow_0609	2.612	3.67488	3.46801	4.11459	4.5972	0	0.009	.	.	0.987	-3.16	.	.	.	.	0.646	0.05	No	No	No	Yes	78918.3	707	PF00083	Sugar_tr	P	Belongs to the major facilitator superfamily. Sugar transporter (TC 2.A.1.1) family	-	-	-	-	-
Zt469_000000F_arrow_0610	6.18213	5.09066	4.66179	5.50638	5.91906	0	0.011	.	.	0.92	-3.13	.	.	.	.	0.127	0.02	No	No	No	No	134062	1203	PF00076,PF12796	RRM_1,Ank_2	A	RNA recognition motif. (a.k.a. RRM, RBD, or RNP domain)	-	-	-	-	-
Zt469_000000F_arrow_0611	6.06049	9.04709	8.62705	9.08248	2.39132	1	0.932	.	0.857	.	2.435	.	.	.	.	0.658	0.79	Yes	Yes	No	No	9625.92	90	.	.	-	-	-	-	-	-	-
Zt469_000000F_arrow_0612	3.72152	5.59439	6.1905	6.06309	3.06935	0	0.01	.	.	0.808	-2.891	.	.	.	.	0.008	0	No	No	No	No	81457	724	.	.	-	-	-	-	-	-	-
Zt469_000000F_arrow_0613	2.55933	3.10448	3.29117	2.64891	3.76433	0.008	0.24	.	.	0.951	-3.19	.	.	.	.	0.901	0.21	No	No	No	Yes	31463.5	281	PF05875	Ceramidase	I	Ceramidase	-	ko:K04711	ko00600,map00600	-	-
Zt469_000000F_arrow_0614	0	0	0	0.155224	0.455836	0	0.147	.	.	0.97	-0.516	.	.	.	.	0.029	0.08	No	Yes	No	Yes	38681.2	354	.	.	-	-	-	-	-	-	-
Zt469_000000F_arrow_0615	1.5892	2.25033	1.66601	2.46079	2.52632	0	0.157	.	.	0.653	-3.346	.	.	.	.	0.744	0.07	No	No	No	No	39999.7	347	.	.	-	-	-	-	-	-	-
Zt469_000000F_arrow_0616	0.980682	9.01661	8.90004	8.39774	6.13005	0.999	0.926	.	.	0.611	2.992	.	.	.	.	0.234	0.81	Yes	Yes	No	No	10944.6	101	.	.	-	-	-	-	-	-	-
Zt469_000000F_arrow_0617	3.79332	3.40702	4.94071	3.81877	1.48165	1	0.838	0.573	.	.	2.636	.	.	.	.	0.782	0.33	Yes	Yes	No	No	14248.2	130	.	.	-	-	-	-	-	-	-
Zt469_000000F_arrow_0618	7.83761	4.35903	3.35281	2.68487	2.97235	0.009	0.245	0.75	.	.	-3.28	.	.	.	.	0.843	0.02	No	No	No	No	17630	156	.	.	S	basic region leucin zipper	-	-	-	-	-
Zt469_000000F_arrow_0619	7.29947	4.54842	2.72102	2.7441	3.12154	0.888	0.393	0.771	.	.	-3.114	.	.	.	.	0.207	0.19	No	No	No	No	26987	240	.	.	S	basic region leucin zipper	-	-	-	-	-
Zt469_000000F_arrow_0620	3.42652	2.73082	2.71748	3.07424	2.17603	0	0.01	.	.	0.912	-2.885	.	.	.	.	0.279	0.12	No	Yes	No	Yes	40128.2	349	PF01553,PF16076	Acyltransferase,Family:Acyltransf_C	I	Acyltransferase C-terminus	-	ko:K13513,ko:K13523	ko00561,ko00564,ko01100,ko01110,ko04072,map00561,map00564,map01100,map01110,map04072	M00089	-
Zt469_000000F_arrow_0621	4.24566	4.63441	3.63576	4.05276	4.13335	0	0.012	.	.	0.534	-2.751	.	.	.	.	0.237	0.26	No	No	No	No	55437.8	514	.	.	-	-	-	-	-	-	-
Zt469_000000F_arrow_0622	8.33728	10.2768	10.4835	9.93391	9.32033	0.875	0.437	0.955	.	.	-1.907	.	.	.	.	0.217	0.03	No	No	No	No	19919.5	181	PF20415	DUF6699	-	-	-	-	-	-	-
Zt469_000000F_arrow_0623	1.53721	3.96503	3.97782	3.24696	3.70248	0	0.145	.	.	0.817	-2.19	.	.	.	.	0.255	0.16	No	No	No	No	45421.4	421	PF08241	Methyltransf_11	I	Mycolic acid cyclopropane synthetase	-	ko:K00559	ko00100,ko01100,ko01110,ko01130,map00100,map01100,map01110,map01130	M00102	-
Zt469_000000F_arrow_0624	5.20405	4.73246	4.44012	4.53724	4.83824	0	0.029	.	.	0.9	-2.458	PiCRN8	.	.	.	0.331	0.08	No	No	No	No	96945.4	898	PF00069	Pkinase	T	Protein tyrosine kinase	GO:0000166,GO:0003674,GO:0003824,GO:0004672,GO:0004674,GO:0005488,GO:0005524,GO:0005575,GO:0005622,GO:0005623,GO:0005737,GO:0005829,GO:0006464,GO:0006468,GO:0006793,GO:0006796,GO:0006807,GO:0008144,GO:0008150,GO:0008152,GO:0009966,GO:0009968,GO:0009987,GO:0010646,GO:0010648,GO:0016301,GO:0016310,GO:0016740,GO:0016772,GO:0016773,GO:0017076,GO:0019538,GO:0023051,GO:0023057,GO:0030554,GO:0032006,GO:…	ko:K17541	-	-	-
Zt469_000000F_arrow_0625	4.73084	3.76314	3.13683	2.4895	1.49935	0	0.061	.	.	0.971	-2.463	.	.	.	.	0.056	0.07	No	No	No	No	53324.3	477	PF11905	DUF3425	S	Domain of unknown function (DUF3425)	-	-	-	-	-
Zt469_000000F_arrow_0626	7.24106	5.45405	4.38461	5.28209	5.78502	0	0.212	.	.	0.847	-2.775	.	.	.	.	0.029	0.1	No	No	No	No	46028.9	418	PF01063	Aminotran_4	E	Belongs to the class-IV pyridoxal-phosphate-dependent aminotransferase family	GO:0003674,GO:0003824,GO:0004084,GO:0005488,GO:0005575,GO:0005622,GO:0005623,GO:0005634,GO:0005737,GO:0005739,GO:0005759,GO:0006082,GO:0006520,GO:0006549,GO:0006551,GO:0006573,GO:0006807,GO:0008144,GO:0008150,GO:0008152,GO:0008483,GO:0008652,GO:0009056,GO:0009058,GO:0009063,GO:0009081,GO:0009082,GO:0009083,GO:0009097,GO:0009098,GO:0009099,GO:0009987,GO:0016053,GO:0016054,GO:0016740,GO:0016769,GO:…	ko:K00826	ko00270,ko00280,ko00290,ko00770,ko01100,ko01110,ko01130,ko01210,ko01230,map00270,map00280,map00290,map00770,map01100,map01110,map01130,map01210,map01230	M00019,M00036,M00119,M00570	-
Zt469_000000F_arrow_0627	2.93455	2.17342	1.34121	1.94582	3.10214	0.003	0.125	.	.	0.72	-1.924	.	.	.	.	0.019	0.18	No	No	No	No	31620.7	285	PF05721	PhyH	E	Phytanoyl-CoA dioxygenase (PhyH)	GO:0006082,GO:0008150,GO:0008152,GO:0009058,GO:0009987,GO:0016053,GO:0016999,GO:0017000,GO:0017144,GO:0018130,GO:0018904,GO:0019748,GO:0019752,GO:0043436,GO:0044237,GO:0044249,GO:0044281,GO:0044283,GO:0046394,GO:0046483,GO:0071704,GO:0097176,GO:1901360,GO:1901362,GO:1901503,GO:1901576,GO:1902084,GO:1902086	-	-	-	-
Zt469_000000F_arrow_0628	4.05026	2.68965	3.49886	4.19299	3.09113	0	0.028	.	.	0.858	-3.366	.	.	.	.	0.036	0.18	No	No	No	Yes	51811.3	481	PF01490	Aa_trans	S	Transmembrane amino acid transporter protein	-	-	-	-	-
Zt469_000000F_arrow_0629	5.65526	4.35922	4.52625	4.46251	4.04231	0	0.055	0.652	.	.	-2.562	.	.	.	.	0.936	0.04	No	No	No	No	41585.5	378	.	.	-	-	-	-	-	-	-
Zt469_000000F_arrow_0630	4.1772	4.29118	4.09952	4.84349	3.75211	0	0.203	0.72	.	.	-2.343	.	.	.	.	0.923	0.43	No	No	No	No	33033.5	308	PF10444	Nbl1_Borealin_N	S	Nbl1 / Borealin N terminal	-	-	-	-	-
Zt469_000000F_arrow_0631	7.4567	6.69885	6.22603	6.61236	7.78619	0.003	0.134	0.865	.	.	-2.432	.	.	.	.	0.137	0.16	No	No	No	No	32286.8	303	PF13519	VWA_2	O	Ssl1-like	GO:0000502,GO:0003674,GO:0005198,GO:0005488,GO:0005515,GO:0005575,GO:0005622,GO:0005623,GO:0005634,GO:0005737,GO:0005829,GO:0005838,GO:0006508,GO:0006511,GO:0006807,GO:0007088,GO:0007346,GO:0008150,GO:0008152,GO:0008540,GO:0008541,GO:0009056,GO:0009057,GO:0009896,GO:0009987,GO:0010498,GO:0010564,GO:0010638,GO:0010965,GO:0016043,GO:0019538,GO:0019941,GO:0022607,GO:0022624,GO:0030071,GO:0030163,GO:…	ko:K03029	ko03050,ko05169,map03050,map05169	M00341	-
Zt469_000000F_arrow_0632	5.26859	5.48117	5.47004	5.55994	5.63344	0	0.019	.	.	0.825	-2.714	.	.	.	AA7	0.895	0.23	No	No	No	No	56504.2	496	PF01565	FAD_binding_4	C	FAD binding domain	-	-	-	-	-
Zt469_000000F_arrow_0633	3.80136	4.0048	2.64944	3.02906	4.32073	0.007	0.506	.	.	0.797	-1.638	.	.	.	.	0.01	0.19	No	No	No	No	37246	342	PF13602	ADH_zinc_N_2	C	Zinc-binding dehydrogenase	-	-	-	-	-
Zt469_000000F_arrow_0634	0.678904	2.56409	2.41864	2.33119	2.55476	0	0.012	.	.	0.959	-2.628	.	.	.	.	0.647	0.21	No	No	Yes	No	117426	1076	.	.	-	-	-	-	-	-	-
Zt469_000000F_arrow_0635	1.7599	2.32444	0	0.264993	1.62179	0.012	0.167	.	0.779	.	0.802	CfPDIP1	.	.	.	0.33	0.88	Yes	Yes	No	No	9785.7	99	.	.	-	-	-	-	-	-	-
Zt469_000000F_arrow_0636	5.80557	6.09352	5.16952	5.29199	5.60301	0	0.112	0.585	.	.	-3.29	CgEP1	.	.	.	0.943	0.06	No	No	No	No	69997.8	625	PF13414,PF13181	TPR_11,Repeat:TPR_8	S	Tetratricopeptide repeat	GO:0000268,GO:0003674,GO:0005048,GO:0005052,GO:0005488,GO:0005515,GO:0005575,GO:0005622,GO:0005623,GO:0005737,GO:0005777,GO:0005778,GO:0005829,GO:0006082,GO:0006605,GO:0006625,GO:0006629,GO:0006631,GO:0006635,GO:0006810,GO:0006886,GO:0006996,GO:0007031,GO:0008104,GO:0008150,GO:0008152,GO:0009056,GO:0009062,GO:0009987,GO:0015031,GO:0015833,GO:0015919,GO:0016020,GO:0016042,GO:0016043,GO:0016054,GO:…	ko:K12261,ko:K13342	ko04146,map04146	-	-
Zt469_000000F_arrow_0637	4.42809	3.80237	2.81373	3.06786	3.42339	0	0.274	.	.	0.876	-1.419	.	.	.	.	0.179	0.32	Yes	Yes	No	No	44813.9	408	.	.	S	serum paraoxonase arylesterase	-	ko:K01045	ko01120,map01120	-	-
Zt469_000000F_arrow_0638	7.08638	6.08771	7.79035	6.85647	7.03684	0	0.009	.	.	0.95	-3.439	.	.	.	.	0.177	0.09	No	No	No	Yes	65046.8	585	PF07690	MFS_1	S	Major Facilitator Superfamily	GO:0000296,GO:0000297,GO:0003674,GO:0005215,GO:0005575,GO:0005622,GO:0005623,GO:0005634,GO:0005737,GO:0005886,GO:0005887,GO:0006810,GO:0006811,GO:0006812,GO:0006855,GO:0006950,GO:0006979,GO:0008150,GO:0008324,GO:0008519,GO:0009405,GO:0009987,GO:0015075,GO:0015203,GO:0015238,GO:0015244,GO:0015318,GO:0015665,GO:0015696,GO:0015846,GO:0015850,GO:0015893,GO:0015903,GO:0016020,GO:0016021,GO:0022857,GO:…	ko:K08158	-	-	-
Zt469_000000F_arrow_0639	0.593973	1.58781	1.98086	2.03859	1.16726	0	0.01	.	.	0.832	-1.256	.	.	.	.	0.68	0.43	Yes	Yes	Yes	No	107109	996	.	.	-	-	-	-	-	-	-
Zt469_000000F_arrow_0640	5.73088	5.50172	4.42159	5.165	5.98709	0.067	0.263	.	0.698	.	1.186	.	.	.	.	0.01	0.88	Yes	Yes	No	No	20248.2	204	.	.	-	-	-	-	-	-	-
Zt469_000000F_arrow_0641	3.45152	5.91725	5.81294	6.03156	5.70611	0	0.231	0.617	.	.	-2.811	.	.	.	.	0.932	0.04	No	No	No	No	40640.3	360	PF00248	Aldo_ket_red	C	Aldo/keto reductase family	-	-	-	-	-
Zt469_000000F_arrow_0642	5.51718	5.07938	4.51423	4.94463	5.09576	0	0.03	0.537	.	.	-2.784	.	.	.	GH13_40,GH13_31,GH13_29,GH13_23,GH13_17,GH13_30,GH13_36,GH13,GH13_16,GH13_35,GH13_21,GH13_20,GH13_4,GH13_39,GH13_2,GH13_14,GH13_18,GH13_1,GH13_41,GH13_12,GH13_3,GH13_32,GH13_6,GH13_26,GH13_13,GH13_37,GH13_19,GH13_10,GH13_28,GH13_11,GH13_34,GH13_27	0.881	0.09	No	No	No	No	69308.1	600	PF00128	Alpha-amylase	G	Glycoside hydrolase family 13 protein	-	ko:K01182	ko00052,ko00500,ko01100,map00052,map00500,map01100	-	-
Zt469_000000F_arrow_0643	5.64357	7.05099	7.17019	7.87086	7.28725	0.647	0.347	0.656	.	.	-3.043	.	.	.	.	0.758	0.17	No	No	No	No	7472.46	66	.	.	-	-	-	-	-	-	-
Zt469_000000F_arrow_0644	4.94604	5.32289	5.06607	6.06396	6.15999	0	0.01	.	.	0.988	-3.04	.	.	.	.	0.036	0.1	No	No	No	Yes	77111.7	701	PF07690	MFS_1	S	Major Facilitator Superfamily	-	-	-	-	-
Zt469_000000F_arrow_0645	1.31859	1.74103	1.51208	4.09749	6.22856	0	0.012	.	.	0.87	-3.346	.	.	.	.	0.112	0.08	No	No	No	No	57537.2	514	PF12937	F-box-like	S	A Receptor for Ubiquitination Targets	-	-	-	-	-
Zt469_000000F_arrow_0646	7.03049	7.25043	7.20718	7.41688	6.29941	0.308	0.577	.	.	0.555	-1.154	.	.	.	.	0.531	0.06	No	No	Yes	No	29868.8	274	PF08547	CIA30	S	Complex I intermediate-associated protein 30 (CIA30)	-	-	-	-	-
Zt469_000000F_arrow_0647	3.61114	8.1934	8.45268	8.5143	4.98322	0.152	0.327	0.591	.	.	-2.938	.	.	.	.	0.612	0.13	No	No	No	No	31639	278	.	.	S	basic region leucin zipper	-	-	-	-	-
Zt469_000000F_arrow_0648	1.60608	2.96508	3.15666	3.33521	3.9464	0.005	0.641	.	0.51	.	2.006	.	.	.	CE8	0.986	0.74	Yes	Yes	No	No	34805.9	330	PF01095	Pectinesterase	G	Involved in maceration and soft-rotting of plant tissue	GO:0005575,GO:0005576	ko:K01051,ko:K01184	ko00040,ko01100,map00040,map01100	M00081	-
Zt469_000000F_arrow_0649	4.98953	5.56336	4.69475	4.41243	4.92019	0	0.226	.	0.591	.	-0.087	.	.	.	.	0.966	0.74	No	Yes	No	Yes	39233	375	.	.	-	-	-	-	-	-	-
Zt469_000000F_arrow_0650	3.97843	6.41815	6.39162	6.66747	7.50102	0	0.171	0.559	.	.	-0.929	.	.	.	GH43_1,GH43_29,GH43_16,GH43_34,GH43,GH43_2,GH43_35,GH43_33,GH43_19,GH43_10,GH43_32,GH43_30,GH43_3,GH43_28,GH43_31,GH43_8,GH43_6,GH43_12,GH43_17,GH43_26,GH43_22,GH43_4,GH43_9,GH117,GH43_23	0.722	0.32	No	No	No	No	36334.5	324	PF04616	Glyco_hydro_43	G	Belongs to the glycosyl hydrolase 43 family	-	-	-	-	-
Zt469_000000F_arrow_0651	7.46802	6.4742	5.76208	6.19042	5.71492	0.68	0.469	.	.	0.59	-0.981	.	.	.	.	0.832	0.23	No	No	No	No	26756.2	253	PF13561	adh_short_C2	Q	KR domain	-	-	-	-	-
Zt469_000000F_arrow_0652	7.86154	5.78654	4.37748	4.5309	3.62228	0.002	0.126	0.73	.	.	-3.075	.	.	.	.	0.037	0.1	No	No	No	No	37987.5	347	.	.	-	-	-	-	-	-	-
Zt469_000000F_arrow_0653	5.68744	6.21429	6.11809	6.77782	7.52449	0.003	0.258	0.787	.	.	-3.088	.	.	.	.	0.07	0.05	No	No	No	No	14126.2	122	PF03879	Coiled-coil:Cgr1	A	Involved in nucleolar integrity and required for processing of the pre-rRNA for the 60S ribosome subunit	GO:0005575,GO:0005622,GO:0005623,GO:0005634,GO:0005730,GO:0006139,GO:0006364,GO:0006396,GO:0006725,GO:0006807,GO:0008150,GO:0008152,GO:0009987,GO:0010467,GO:0016070,GO:0016072,GO:0022613,GO:0030684,GO:0030687,GO:0031974,GO:0031981,GO:0032991,GO:0034470,GO:0034641,GO:0034660,GO:0035690,GO:0042221,GO:0042254,GO:0042493,GO:0043170,GO:0043226,GO:0043227,GO:0043228,GO:0043229,GO:0043231,GO:0043232,GO:…	ko:K14822	-	-	-
Zt469_000000F_arrow_0654	5.7888	6.25482	6.01289	6.4442	6.32141	0.005	0.385	.	.	0.92	-2.317	.	.	.	.	0.242	0.26	No	No	No	Yes	36074.7	332	PF00153	Mito_carr	C	Belongs to the mitochondrial carrier (TC 2.A.29) family	GO:0000064,GO:0003333,GO:0003674,GO:0005215,GO:0005342,GO:0005575,GO:0005622,GO:0005623,GO:0005737,GO:0005739,GO:0005740,GO:0005743,GO:0006082,GO:0006520,GO:0006525,GO:0006526,GO:0006807,GO:0006810,GO:0006811,GO:0006812,GO:0006820,GO:0006839,GO:0006855,GO:0006865,GO:0008150,GO:0008152,GO:0008324,GO:0008509,GO:0008514,GO:0008652,GO:0009058,GO:0009064,GO:0009084,GO:0009987,GO:0015075,GO:0015171,GO:…	ko:K15114	-	-	-
Zt469_000000F_arrow_0655	5.14367	6.07534	5.55834	5.65319	5.56883	0	0.031	0.649	.	.	-0.275	.	.	.	.	0.488	0	Yes	Yes	No	No	60836.6	545	PF07915	PRKCSH	S	Glucosidase II beta subunit-like protein	GO:0003674,GO:0005488,GO:0005575,GO:0005622,GO:0005623,GO:0005737,GO:0005783,GO:0005788,GO:0006508,GO:0006511,GO:0006516,GO:0006807,GO:0006810,GO:0006886,GO:0006950,GO:0006986,GO:0007154,GO:0007165,GO:0008104,GO:0008150,GO:0008152,GO:0009056,GO:0009057,GO:0009100,GO:0009987,GO:0010033,GO:0010243,GO:0010498,GO:0012505,GO:0015031,GO:0015833,GO:0016020,GO:0019538,GO:0019941,GO:0023052,GO:0030163,GO:…	ko:K10088	ko04141,map04141	M00403	-
Zt469_000000F_arrow_0656	4.10495	4.57135	4.28333	4.26122	4.30563	0	0.07	.	.	0.866	-2.594	.	.	.	.	0.358	0.11	Yes	Yes	Yes	No	89028.6	805	PF04082	Fungal_trans	B	Fungal specific transcription factor domain	GO:0000976,GO:0000977,GO:0000978,GO:0000981,GO:0000982,GO:0000987,GO:0001012,GO:0001067,GO:0003674,GO:0003676,GO:0003677,GO:0003690,GO:0003700,GO:0005488,GO:0005575,GO:0005622,GO:0005623,GO:0005634,GO:0006355,GO:0006357,GO:0008150,GO:0008270,GO:0009889,GO:0010468,GO:0010556,GO:0019219,GO:0019222,GO:0031323,GO:0031326,GO:0043167,GO:0043169,GO:0043226,GO:0043227,GO:0043229,GO:0043231,GO:0043565,GO:…	-	-	-	-
Zt469_000000F_arrow_0657	7.23677	5.8908	5.5703	5.96743	6.85047	0	0.027	.	.	0.645	-2.212	.	.	.	.	0.566	0.04	No	No	No	No	41084.5	386	PF04683,PF16550	Proteasom_Rpn13,Domain:RPN13_C	S	Proteasome complex subunit Rpn13 ubiquitin receptor	GO:0000502,GO:0003674,GO:0005488,GO:0005515,GO:0005575,GO:0005622,GO:0005623,GO:0005838,GO:0006508,GO:0006511,GO:0006807,GO:0007088,GO:0007346,GO:0008047,GO:0008150,GO:0008152,GO:0008541,GO:0009056,GO:0009057,GO:0009893,GO:0009896,GO:0009987,GO:0010498,GO:0010564,GO:0010604,GO:0010638,GO:0010950,GO:0010952,GO:0010965,GO:0016504,GO:0019222,GO:0019538,GO:0019941,GO:0022624,GO:0030071,GO:0030162,GO:…	ko:K06691	ko03050,ko05169,map03050,map05169	M00341	-
Zt469_000000F_arrow_0658	11.0235	9.32133	8.86708	9.46881	9.86725	0.385	0.419	0.831	.	.	-3.088	.	.	.	.	0.597	0.18	No	No	No	No	25361.4	227	PF01159	Ribosomal_L6e	J	Ribosomal protein L6e	GO:0000027,GO:0002181,GO:0003674,GO:0003676,GO:0003723,GO:0003735,GO:0005198,GO:0005488,GO:0005575,GO:0005622,GO:0005623,GO:0005737,GO:0005829,GO:0005840,GO:0006412,GO:0006518,GO:0006807,GO:0006996,GO:0008150,GO:0008152,GO:0009058,GO:0009059,GO:0009987,GO:0010467,GO:0015934,GO:0016043,GO:0019538,GO:0022607,GO:0022613,GO:0022618,GO:0022625,GO:0022626,GO:0032991,GO:0034622,GO:0034641,GO:0034645,GO:…	ko:K02934	ko03010,map03010	M00177	-
Zt469_000000F_arrow_0659	3.29215	4.33089	5.74612	5.96362	3.48586	0	0.028	.	.	0.73	0.291	.	.	.	CE5	0.665	0.66	Yes	Yes	No	No	37823.1	378	PF01083	Cutinase	G	Catalyzes the hydrolysis of cutin, a polyester that forms the structure of plant cuticle	-	ko:K08095	-	-	-
Zt469_000000F_arrow_0660	1.15795	5.36343	6.41669	6.48156	4.72335	0	0.01	.	.	0.947	0.701	MoCDIP1	.	.	GH55	0.566	0.87	Yes	Yes	No	No	85226.8	800	PF12708	Pectate_lyase_3	G	Pectate lyase superfamily protein	-	-	-	-	-
Zt469_000000F_arrow_0661	2.79447	2.85365	2.83166	2.98357	4.07004	0	0.013	.	.	0.905	-2.967	.	.	.	.	0.419	0.21	No	No	No	Yes	57793.5	531	PF13520	AA_permease_2	E	Amino acid permease	-	-	-	-	-
Zt469_000000F_arrow_0662	0.102086	2.18436	1.10552	0.359747	1.83969	0	0.05	.	.	0.937	-3.312	.	.	.	.	0.478	0.16	No	Yes	No	Yes	46329.3	427	.	.	-	-	-	-	-	-	-
Zt469_000000F_arrow_0663	6.01753	6.43701	6.31229	6.21159	6.46649	0.936	0.782	0.759	.	.	-1.84	.	.	.	.	0.99	0.09	No	No	No	No	19134	171	PF00575,PF03876	S1,Domain:SHS2_Rpb7-N	K	SHS2 domain found in N terminus of Rpb7p/Rpc25p/MJ0397	GO:0000291,GO:0000428,GO:0000932,GO:0000956,GO:0003674,GO:0003676,GO:0003677,GO:0003697,GO:0003723,GO:0003727,GO:0005488,GO:0005515,GO:0005575,GO:0005622,GO:0005623,GO:0005634,GO:0005654,GO:0005665,GO:0005737,GO:0006139,GO:0006351,GO:0006352,GO:0006366,GO:0006367,GO:0006401,GO:0006402,GO:0006417,GO:0006446,GO:0006725,GO:0006807,GO:0008150,GO:0008152,GO:0009056,GO:0009057,GO:0009058,GO:0009059,GO:…	ko:K03015	ko00230,ko00240,ko01100,ko03020,ko05016,ko05169,map00230,map00240,map01100,map03020,map05016,map05169	M00180	-
Zt469_000000F_arrow_0664	5.58508	5.76305	5.6206	5.80593	5.57812	0.001	0.066	0.741	.	.	-2.8	.	.	.	.	0.019	0.32	Yes	Yes	No	No	37482	360	PF08243	SPT2	S	SPT2 chromatin protein	-	-	-	-	-
Zt469_000000F_arrow_0665	11.9382	10.8547	10.3836	11.0783	11.4828	0.134	0.091	.	.	0.505	0.062	.	.	.	.	0.199	0.35	Yes	Yes	No	No	11043.1	111	PF00428	Ribosomal_60s	J	Belongs to the eukaryotic ribosomal protein P1 P2 family	GO:0000322,GO:0000323,GO:0000324,GO:0001932,GO:0001934,GO:0002181,GO:0002182,GO:0003674,GO:0003735,GO:0005198,GO:0005575,GO:0005622,GO:0005623,GO:0005737,GO:0005773,GO:0005829,GO:0005840,GO:0006412,GO:0006414,GO:0006518,GO:0006807,GO:0008047,GO:0008150,GO:0008152,GO:0009058,GO:0009059,GO:0009893,GO:0009987,GO:0010467,GO:0010562,GO:0010604,GO:0015934,GO:0019207,GO:0019209,GO:0019220,GO:0019222,GO:…	ko:K02943	ko03010,map03010	M00177	-
Zt469_000000F_arrow_0666	11.4995	10.2058	9.83242	10.4972	11.1931	0.067	0.295	0.85	.	.	-3.082	.	.	.	.	0.981	0.09	No	No	No	No	17616.5	153	PF00203	Ribosomal_S19	J	Belongs to the universal ribosomal protein uS19 family	GO:0000028,GO:0000054,GO:0000056,GO:0002181,GO:0003674,GO:0003735,GO:0005198,GO:0005575,GO:0005622,GO:0005623,GO:0005737,GO:0005829,GO:0005840,GO:0006403,GO:0006405,GO:0006407,GO:0006412,GO:0006518,GO:0006611,GO:0006807,GO:0006810,GO:0006886,GO:0006913,GO:0006996,GO:0008104,GO:0008150,GO:0008152,GO:0009058,GO:0009059,GO:0009987,GO:0010467,GO:0015031,GO:0015833,GO:0015931,GO:0015935,GO:0016043,GO:…	ko:K02958	ko03010,map03010	M00177	-
Zt469_000000F_arrow_0667	2.09742	2.55498	1.57507	1.47212	1.67916	0	0.071	.	.	0.668	-3.346	.	.	.	.	0.832	0	No	No	No	No	42661.3	370	.	.	-	-	-	-	-	-	-
Zt469_000000F_arrow_0668	5.40658	5.13681	4.91763	5.45579	5.10749	0	0.011	.	.	0.705	-1.938	.	.	.	.	0.018	0.06	No	No	No	No	46999.8	436	PF01214	CK_II_beta	DKT	Plays a complex role in regulating the basal catalytic activity of the alpha subunit	GO:0001932,GO:0001933,GO:0003674,GO:0004857,GO:0004860,GO:0005575,GO:0005622,GO:0005623,GO:0005634,GO:0005730,GO:0005956,GO:0006355,GO:0006356,GO:0006359,GO:0006464,GO:0006468,GO:0006469,GO:0006793,GO:0006796,GO:0006807,GO:0006950,GO:0006974,GO:0007154,GO:0007165,GO:0008150,GO:0008152,GO:0009889,GO:0009892,GO:0009987,GO:0010468,GO:0010556,GO:0010563,GO:0010605,GO:0016310,GO:0018105,GO:0018107,GO:…	ko:K03115	ko03008,ko04064,ko04137,ko04139,ko04310,ko04520,ko04712,ko05162,ko05168,ko05169,map03008,map04064,map04137,map04139,map04310,map04520,map04712,map05162,map05168,map05169	-	-
Zt469_000000F_arrow_0669	3.6125	4.20559	3.44208	3.70286	3.94095	0	0.101	.	.	0.958	-2.935	.	.	.	.	0.504	0.03	No	No	Yes	No	87127.4	790	PF04082,PF00172	Fungal_trans,Domain:Zn_clus	B	Plays a complex role in regulating the basal catalytic activity of the alpha subunit	-	-	-	-	-
Zt469_000000F_arrow_0670	6.01085	6.42302	5.68341	6.70442	7.41991	0.908	0.786	0.928	.	.	-2.627	.	.	.	.	0.63	0.18	No	No	No	No	17433.7	160	PF02996	Coiled-coil:Prefoldin	O	Prefoldin subunit	GO:0003674,GO:0005488,GO:0005515,GO:0005575,GO:0005622,GO:0005623,GO:0005737,GO:0006355,GO:0006357,GO:0007021,GO:0008092,GO:0008150,GO:0009889,GO:0009891,GO:0009893,GO:0009987,GO:0010468,GO:0010556,GO:0010557,GO:0010604,GO:0010628,GO:0015631,GO:0016043,GO:0016272,GO:0019219,GO:0019222,GO:0022607,GO:0031323,GO:0031325,GO:0031326,GO:0031328,GO:0032153,GO:0032784,GO:0032786,GO:0032968,GO:0032991,GO:…	ko:K04797	-	-	-
Zt469_000000F_arrow_0671	10.3785	8.63295	9.00792	9.14933	8.14068	0	0.095	.	.	0.655	-2.697	.	.	.	.	0.03	0.29	No	No	No	No	34396	322	PF07716	Coiled-coil:bZIP_2	K	Basic region leucine zipper	GO:0000122,GO:0000228,GO:0000785,GO:0000790,GO:0000976,GO:0000977,GO:0000978,GO:0000981,GO:0000987,GO:0000988,GO:0000989,GO:0001012,GO:0001067,GO:0001076,GO:0001079,GO:0001080,GO:0001134,GO:0001135,GO:0001190,GO:0001191,GO:0003674,GO:0003676,GO:0003677,GO:0003682,GO:0003690,GO:0003700,GO:0005488,GO:0005575,GO:0005622,GO:0005623,GO:0005634,GO:0005667,GO:0005694,GO:0006139,GO:0006351,GO:0006355,GO:…	ko:K09464	ko04138,map04138	-	-
Zt469_000000F_arrow_0672	3.51425	3.69991	3.4297	4.30287	4.63027	0	0.011	.	.	0.673	-3.183	.	.	.	.	0.954	0.05	No	No	No	No	79763.6	728	PF00929	RNase_T	L	EXOIII	GO:0000175,GO:0000459,GO:0000460,GO:0000466,GO:0000467,GO:0000469,GO:0000481,GO:0002107,GO:0003674,GO:0003824,GO:0004518,GO:0004527,GO:0004532,GO:0004540,GO:0005575,GO:0005622,GO:0005623,GO:0005634,GO:0006139,GO:0006364,GO:0006396,GO:0006399,GO:0006725,GO:0006807,GO:0008033,GO:0008150,GO:0008152,GO:0008408,GO:0009987,GO:0010467,GO:0016070,GO:0016072,GO:0016073,GO:0016180,GO:0016787,GO:0016788,GO:…	ko:K14570	ko03008,map03008	-	-
Zt469_000000F_arrow_0673	4.87921	5.31627	5.58658	5.77574	2.54877	0	0.032	.	.	0.606	-2.144	.	.	.	.	0.739	0.04	No	No	No	No	86389.4	795	.	.	-	-	-	-	-	-	-
Zt469_000000F_arrow_0674	4.79185	4.65895	4.65758	4.69688	3.69095	0	0.051	.	.	0.715	-2.966	.	.	.	.	0.121	0.02	No	No	No	No	131224	1185	PF12157	DUF3591	K	Protein of unknown function (DUF3591)	GO:0000428,GO:0000988,GO:0000989,GO:0000990,GO:0000991,GO:0001076,GO:0001129,GO:0001132,GO:0003674,GO:0003676,GO:0003677,GO:0003682,GO:0003824,GO:0004402,GO:0005198,GO:0005488,GO:0005515,GO:0005575,GO:0005622,GO:0005623,GO:0005634,GO:0005654,GO:0005667,GO:0005669,GO:0005737,GO:0005829,GO:0006139,GO:0006325,GO:0006351,GO:0006352,GO:0006355,GO:0006357,GO:0006366,GO:0006367,GO:0006464,GO:0006473,GO:…	ko:K03125	ko03022,map03022	-	-
Zt469_000000F_arrow_0675	4.69799	4.89342	4.50891	4.15496	4.53434	0	0.08	.	.	0.525	-2.957	.	.	.	.	0.603	0	No	No	No	No	54096.8	482	PF00179	UQ_con	O	Belongs to the ubiquitin-conjugating enzyme family	-	ko:K10585	ko04120,map04120	-	-
Zt469_000000F_arrow_0676	4.06614	4.94425	4.55142	4.1393	4.76418	0.908	0.618	.	.	0.578	-1.083	.	.	.	.	0.641	0.43	Yes	Yes	No	No	16418.1	146	PF04099	Sybindin	U	Sybindin-like family	GO:0003674,GO:0005085,GO:0005088,GO:0005488,GO:0005515,GO:0005575,GO:0005622,GO:0005623,GO:0005737,GO:0005768,GO:0005793,GO:0005794,GO:0006810,GO:0006886,GO:0006888,GO:0006996,GO:0008104,GO:0008150,GO:0009987,GO:0012505,GO:0015031,GO:0015833,GO:0016043,GO:0016192,GO:0017016,GO:0017112,GO:0017137,GO:0019899,GO:0030008,GO:0031267,GO:0031410,GO:0031982,GO:0032991,GO:0033036,GO:0034613,GO:0042886,GO:…	ko:K20303	-	-	-
Zt469_000000F_arrow_0677	8.54195	8.90341	9.84819	9.37035	7.22425	1	0.761	0.855	0.603	.	-1.302	.	.	.	.	0.767	0.65	No	No	No	No	9715.99	88	PF12734	CYSTM	S	Cysteine-rich TM module stress tolerance	-	-	-	-	-
Zt469_000000F_arrow_0678	4.1562	5.58105	5.65653	6.59611	4.986	0	0.01	0.647	.	.	-2.826	.	.	.	.	0.888	0.07	No	No	No	No	36095.9	327	.	.	-	-	-	-	-	-	-
Zt469_000000F_arrow_0679	1.74305	4.01675	3.50889	3.48568	4.84723	0	0.1	.	.	0.709	0.512	FoSep1	.	.	.	0.947	0.49	Yes	Yes	No	No	45324	435	PF00082	Peptidase_S8	O	Belongs to the peptidase S8 family	-	ko:K01336	ko04138,map04138	-	-
Zt469_000000F_arrow_0680	5.56762	5.18866	4.67081	4.9968	2.86848	1	0.966	0.642	0.895	.	2.297	.	.	.	.	0.944	0.72	Yes	Yes	No	No	7279.52	68	.	.	-	-	-	-	-	-	-
Zt469_000000F_arrow_0681	3.59905	3.65938	3.74527	3.86222	2.2846	0	0.012	.	.	0.96	-0.646	.	.	.	.	0.747	0.21	No	No	No	No	59856.9	553	PF07930,PF00144	DAP_B,Domain:Beta-lactamase	V	D-aminopeptidase, domain B	-	-	-	-	-
Zt469_000000F_arrow_0682	3.70216	4.39909	4.20872	4.40419	3.51735	0	0.03	.	.	0.822	-3.123	PiCRN8	.	.	.	0.9	0	No	No	No	No	118566	1062	PF00069,PF00498	Pkinase,FHA	T	Forkhead associated domain	GO:0000003,GO:0000075,GO:0000076,GO:0000077,GO:0000166,GO:0000278,GO:0003674,GO:0003676,GO:0003677,GO:0003688,GO:0003690,GO:0003824,GO:0004672,GO:0004674,GO:0004712,GO:0005488,GO:0005524,GO:0005575,GO:0005622,GO:0005623,GO:0005634,GO:0005737,GO:0005829,GO:0006139,GO:0006259,GO:0006260,GO:0006261,GO:0006270,GO:0006275,GO:0006281,GO:0006464,GO:0006468,GO:0006725,GO:0006753,GO:0006793,GO:0006796,GO:…	ko:K02831,ko:K06641	ko04110,ko04111,ko04113,ko04115,ko04218,ko05166,map04110,map04111,map04113,map04115,map04218,map05166	M00691	-
Zt469_000000F_arrow_0683	6.51343	5.86304	5.80448	5.68881	5.03568	0	0.011	.	.	0.766	-3.319	.	.	.	.	0.601	0.24	No	No	No	No	83735.8	797	PF00241,PF00018	Cofilin_ADF,Domain:SH3_1	Z	Cofilin/tropomyosin-type actin-binding protein	GO:0000147,GO:0003674,GO:0003779,GO:0005488,GO:0005515,GO:0005575,GO:0005622,GO:0005623,GO:0005737,GO:0005856,GO:0005937,GO:0005938,GO:0006996,GO:0007010,GO:0008064,GO:0008092,GO:0008104,GO:0008150,GO:0009987,GO:0010638,GO:0010639,GO:0015629,GO:0016043,GO:0022607,GO:0030029,GO:0030036,GO:0030427,GO:0030479,GO:0030832,GO:0030833,GO:0030834,GO:0030835,GO:0030837,GO:0030838,GO:0030863,GO:0030864,GO:…	ko:K20520	-	-	-
Zt469_000000F_arrow_0684	3.84936	3.96306	4.11716	4.27816	2.93116	0	0.009	.	.	0.839	-3.189	.	.	.	.	0.373	0.01	No	No	No	No	157818	1414	.	.	S	F-box domain containing protein	-	-	-	-	-
Zt469_000000F_arrow_0685	1.18506	0.288685	1.06822	0	0.476441	0.038	0.225	.	.	0.645	-3.026	.	.	.	.	0.674	0.33	No	No	No	Yes	19459.4	179	.	.	G	Major Facilitator Superfamily	-	-	-	-	-
Zt469_000000F_arrow_0686	4.05129	4.57468	4.21158	4.25575	4.32634	0	0.031	0.811	.	.	-3.088	.	.	.	.	0.171	0	No	No	No	No	73726.7	654	PF03343	SART-1	A	SART-1 family	GO:0000375,GO:0000377,GO:0000387,GO:0000398,GO:0000481,GO:0005575,GO:0005622,GO:0005623,GO:0005634,GO:0005681,GO:0006139,GO:0006364,GO:0006396,GO:0006397,GO:0006725,GO:0006807,GO:0008150,GO:0008152,GO:0008380,GO:0009987,GO:0010467,GO:0016043,GO:0016070,GO:0016071,GO:0016072,GO:0022607,GO:0022613,GO:0022618,GO:0030532,GO:0032991,GO:0034470,GO:0034622,GO:0034641,GO:0034660,GO:0042254,GO:0043170,GO:…	ko:K11984	ko03040,map03040	M00354	-
Zt469_000000F_arrow_0687	5.75152	4.14426	4.47168	4.64432	3.83636	0	0.232	0.749	.	.	-3.346	.	.	.	.	0.918	0	No	No	No	No	35764.5	310	PF05712,PF11717	MRG,Family:Tudor-knot	BK	MRG	GO:0000118,GO:0000123,GO:0000228,GO:0000785,GO:0000790,GO:0005575,GO:0005622,GO:0005623,GO:0005634,GO:0005654,GO:0005694,GO:0006139,GO:0006259,GO:0006275,GO:0006281,GO:0006325,GO:0006338,GO:0006342,GO:0006351,GO:0006354,GO:0006355,GO:0006357,GO:0006366,GO:0006368,GO:0006464,GO:0006473,GO:0006475,GO:0006476,GO:0006725,GO:0006807,GO:0006950,GO:0006974,GO:0006996,GO:0007163,GO:0008150,GO:0008152,GO:…	ko:K11339	-	-	-
Zt469_000000F_arrow_0688	1.91298	1.39805	1.6374	1.52019	2.31494	0	0.129	.	.	0.787	-3.038	.	.	.	.	0.212	0.07	No	No	No	No	76292.4	695	.	.	S	finger domain protein	-	-	-	-	-
Zt469_000000F_arrow_0689	5.14156	5.05659	4.77818	5.14328	5.79976	0	0.095	.	.	0.635	-3.337	.	.	.	.	0.281	0.03	No	No	No	No	43426.2	390	PF00300	His_Phos_1	G	Phosphoglycerate mutase family	-	-	-	-	-
Zt469_000000F_arrow_0690	2.06209	1.79614	2.05972	1.71988	0.934857	0	0.03	.	.	0.901	-0.107	.	.	.	.	0.992	0.77	Yes	Yes	No	No	28017.1	293	.	.	-	-	-	-	-	-	-
Zt469_000000F_arrow_0691	4.47462	4.71211	4.04361	3.09829	3.17318	0	0.03	.	.	0.862	-2.556	.	.	.	.	0.023	0.05	No	No	No	No	96476.9	856	PF11951,PF00172	Fungal_trans_2,Zn_clus	S	Fungal specific transcription factor domain	-	-	-	-	-
Zt469_000000F_arrow_0692	6.77293	3.52454	2.98311	3.40488	3.39464	0.788	0.553	0.715	.	.	-2.565	.	.	.	.	0.547	0.09	Yes	Yes	No	No	27193.9	253	PF00106	adh_short	Q	Enoyl-(Acyl carrier protein) reductase	-	-	-	-	-
Zt469_000000F_arrow_0693	5.08113	5.20358	5.07214	5.54927	4.31301	0	0.049	.	.	0.786	-2.686	CgEP1	.	.	.	0.31	0.1	No	No	No	No	97443.9	882	PF00515,PF13181	TPR_1,Repeat:TPR_8	S	Tetratricopeptide repeat	GO:0000122,GO:0000228,GO:0000785,GO:0000790,GO:0000988,GO:0000989,GO:0001076,GO:0001190,GO:0001191,GO:0003674,GO:0005488,GO:0005515,GO:0005575,GO:0005622,GO:0005623,GO:0005634,GO:0005654,GO:0005694,GO:0005737,GO:0006139,GO:0006323,GO:0006325,GO:0006333,GO:0006338,GO:0006342,GO:0006351,GO:0006355,GO:0006357,GO:0006366,GO:0006725,GO:0006807,GO:0006996,GO:0008150,GO:0008152,GO:0009058,GO:0009059,GO:…	ko:K06665	ko04011,ko04111,map04011,map04111	-	-
Zt469_000000F_arrow_0694	6.2207	6.22201	5.8589	5.76682	4.62022	0	0.043	.	.	0.899	-1.185	.	.	.	.	0.309	0.2	No	No	No	No	136510	1274	PF12931	Sec16_C	U	Steroid receptor RNA activator (SRA1)	GO:0003674,GO:0005198,GO:0005575,GO:0005622,GO:0005623,GO:0005737,GO:0005798,GO:0005937,GO:0006810,GO:0006886,GO:0006888,GO:0006900,GO:0006996,GO:0006997,GO:0006998,GO:0008104,GO:0008150,GO:0009987,GO:0010256,GO:0012505,GO:0012506,GO:0012507,GO:0015031,GO:0015833,GO:0016020,GO:0016043,GO:0016050,GO:0016192,GO:0030117,GO:0030120,GO:0030127,GO:0030133,GO:0030134,GO:0030135,GO:0030427,GO:0030658,GO:…	ko:K14005	ko04141,map04141	M00404	-
Zt469_000000F_arrow_0695	5.67733	5.40751	4.40769	5.00766	5.85264	0.114	0.296	0.789	.	.	-2.724	.	.	.	.	0.329	0.21	No	No	No	No	16309.8	147	PF00076	RRM_1	A	RNA recognition motif. (a.k.a. RRM, RBD, or RNP domain)	-	ko:K01802,ko:K09564	ko03040,map03040	M00355	-
Zt469_000000F_arrow_0696	7.14626	7.50883	7.56501	7.61426	7.42042	0.07	0.342	.	.	0.928	-0.366	.	.	.	.	0.272	0.31	Yes	Yes	Yes	No	28655.1	271	.	.	-	-	-	ko:K04794	-	-	-
Zt469_000000F_arrow_0697	0.7031	0.609148	0	0.921084	0.746466	0	0.011	.	.	0.912	-2.092	.	.	.	.	0.755	0.02	No	No	No	No	85155.5	758	.	.	-	-	-	-	-	-	-
Zt469_000000F_arrow_0698	3.5464	3.62826	2.44618	3.01028	3.14059	0	0.009	.	.	0.868	-3.188	.	.	.	.	0.966	0	No	No	No	No	83879.2	758	PF00004,PF17872,PF01426	AAA,Domain:AAA_lid_10,Domain:BAH	L	AAA domain	GO:0000075,GO:0000076,GO:0000166,GO:0000228,GO:0000278,GO:0000785,GO:0000790,GO:0000808,GO:0003674,GO:0003676,GO:0003677,GO:0003682,GO:0003688,GO:0003690,GO:0003824,GO:0005488,GO:0005524,GO:0005575,GO:0005622,GO:0005623,GO:0005634,GO:0005654,GO:0005656,GO:0005657,GO:0005664,GO:0005694,GO:0006139,GO:0006259,GO:0006260,GO:0006261,GO:0006267,GO:0006270,GO:0006325,GO:0006342,GO:0006355,GO:0006725,GO:…	ko:K02603	ko04110,ko04111,ko04113,map04110,map04111,map04113	M00284	-
Zt469_000000F_arrow_0699	4.75347	5.11516	4.58908	4.9962	5.48397	0	0.011	.	.	0.839	-3.038	.	.	.	.	0.576	0.32	No	No	No	No	55610.7	509	PF00400	WD40	A	WD domain, G-beta repeat	GO:0000151,GO:0000375,GO:0000377,GO:0000398,GO:0000974,GO:0005575,GO:0005622,GO:0005623,GO:0005634,GO:0005681,GO:0006139,GO:0006396,GO:0006397,GO:0006725,GO:0006807,GO:0008150,GO:0008152,GO:0008380,GO:0009987,GO:0010467,GO:0016070,GO:0016071,GO:0031461,GO:0032991,GO:0034641,GO:0043170,GO:0043226,GO:0043227,GO:0043229,GO:0043231,GO:0044237,GO:0044238,GO:0044422,GO:0044424,GO:0044428,GO:0044446,GO:…	ko:K11723,ko:K12862	ko03040,ko05225,map03040,map05225	M00353,M00355	-
Zt469_000000F_arrow_0700	4.77175	4.17056	3.91296	3.9802	3.19211	0	0.043	0.638	.	.	-2.493	.	.	.	.	0.336	0.04	Yes	Yes	No	No	52660.4	473	PF00642	zf-CCCH	S	zinc finger	GO:0000228,GO:0000785,GO:0000790,GO:0000956,GO:0003674,GO:0003676,GO:0003723,GO:0003824,GO:0004518,GO:0004519,GO:0004521,GO:0004540,GO:0005488,GO:0005575,GO:0005622,GO:0005623,GO:0005634,GO:0005654,GO:0005694,GO:0005847,GO:0005849,GO:0006139,GO:0006378,GO:0006396,GO:0006397,GO:0006401,GO:0006402,GO:0006403,GO:0006405,GO:0006406,GO:0006611,GO:0006725,GO:0006807,GO:0006810,GO:0006886,GO:0006913,GO:…	-	-	-	-
Zt469_000000F_arrow_0701	3.94832	4.09452	3.9127	4.17682	4.35458	0	0.255	0.637	.	.	-3.035	.	.	.	.	0.105	0.02	No	No	No	No	43215	392	PF08238	Sel1	S	Sel1-like repeats.	-	-	-	-	-
Zt469_000000F_arrow_0702	0.373668	5.05306	6.09322	5.91059	4.33672	0	0.066	0.535	.	.	-3.337	.	.	.	.	0.778	0.02	No	No	Yes	No	74701.8	667	PF00170	Coiled-coil:bZIP_1	K	bZIP Maf transcription factor	-	-	-	-	-
Zt469_000000F_arrow_0703	4.39274	5.03836	4.93702	4.75442	3.79967	0	0.009	.	.	0.874	-1.65	.	.	.	.	0.065	0.59	No	No	No	No	57940.8	537	PF07519	Tannase	G	Belongs to the tannase family	-	ko:K09252	-	-	-
Zt469_000000F_arrow_0704	4.26459	5.16076	4.89672	5.35409	5.11428	0	0.189	.	.	0.806	0.85	.	.	.	.	0.988	0.35	Yes	Yes	No	No	42806	400	PF07228	SpoIIE	T	Stage II sporulation protein E (SpoIIE)	GO:0003674,GO:0003824,GO:0004721,GO:0004722,GO:0005575,GO:0005622,GO:0005623,GO:0005634,GO:0005635,GO:0005737,GO:0005739,GO:0006464,GO:0006470,GO:0006793,GO:0006796,GO:0006807,GO:0008150,GO:0008152,GO:0009889,GO:0009891,GO:0009893,GO:0009987,GO:0010565,GO:0010566,GO:0010795,GO:0012505,GO:0016311,GO:0016787,GO:0016788,GO:0016791,GO:0019222,GO:0019538,GO:0023052,GO:0031323,GO:0031325,GO:0031326,GO:…	ko:K17508	-	-	-
Zt469_000000F_arrow_0705	4.13761	4.47796	4.27313	4.89974	5.22154	0	0.011	.	.	0.743	-3.183	.	.	.	.	0.581	0.02	No	No	No	No	58092.7	530	PF08799,PF00400	PRP4,WD40	A	pre-mRNA processing factor 4 (PRP4) like	GO:0000375,GO:0000377,GO:0000398,GO:0003674,GO:0003676,GO:0003723,GO:0005488,GO:0005575,GO:0005622,GO:0005623,GO:0005634,GO:0006139,GO:0006396,GO:0006397,GO:0006725,GO:0006807,GO:0008150,GO:0008152,GO:0008380,GO:0009987,GO:0010467,GO:0016070,GO:0016071,GO:0016074,GO:0017069,GO:0017070,GO:0030532,GO:0030621,GO:0032991,GO:0034247,GO:0034470,GO:0034641,GO:0034660,GO:0043144,GO:0043170,GO:0043226,GO:…	ko:K12662	ko03040,map03040	M00354	-
Zt469_000000F_arrow_0706	4.61014	5.22047	4.55996	4.75186	5.18395	0.936	0.787	0.913	.	.	-2.801	.	.	.	.	0.875	0.06	No	No	No	No	19992.1	181	PF03061	4HBT	S	Thioesterase superfamily	-	ko:K17362	-	-	-
Zt469_000000F_arrow_0707	4.245	4.27714	3.89154	4.22341	5.32043	0	0.351	.	.	0.803	-0.011	.	.	.	.	0.019	0.1	Yes	Yes	No	No	41549.3	380	PF02678,PF05726	Pirin,Pirin_C	S	Belongs to the pirin family	-	ko:K06911	-	-	-
Zt469_000000F_arrow_0708	5.64532	4.34879	3.73668	4.43341	6.24923	0	0.012	.	.	0.952	-0.419	.	.	.	.	0.858	0.14	No	No	No	No	60384.8	560	PF02776,PF02775,PF00205	TPP_enzyme_N,Domain:TPP_enzyme_C,Domain:TPP_enzyme_M	EH	Belongs to the TPP enzyme family	-	ko:K01652	ko00290,ko00650,ko00660,ko00770,ko01100,ko01110,ko01130,ko01210,ko01230,map00290,map00650,map00660,map00770,map01100,map01110,map01130,map01210,map01230	M00019,M00570	-
Zt469_000000F_arrow_0709	4.8815	5.55586	5.77887	5.4359	6.14576	0.04	0.218	0.769	.	.	-3.346	.	.	.	.	0.986	0	No	No	No	No	29380.2	261	PF01205	UPF0029	S	Uncharacterized protein family UPF0029	GO:0005575,GO:0005622,GO:0005623,GO:0005694,GO:0035861,GO:0043226,GO:0043228,GO:0043229,GO:0043232,GO:0044422,GO:0044424,GO:0044427,GO:0044446,GO:0044464,GO:0090734	-	-	-	-
Zt469_000000F_arrow_0710	2.5732	3.07198	2.02665	1.36969	1.49767	0	0.011	.	.	0.958	-3.366	.	.	.	.	0.136	0.07	No	No	No	Yes	62461.3	573	PF07690	MFS_1	S	Sugar (and other) transporter	-	-	-	-	-
Zt469_000000F_arrow_0711	5.05187	4.68412	3.18856	3.88447	4.02703	0.022	0.268	0.733	.	.	-3.346	.	.	.	.	0.007	0.02	No	No	No	No	30118.6	261	PF08234	Spindle_Spc25	S	Chromosome segregation protein Spc25	GO:0000003,GO:0000070,GO:0000226,GO:0000228,GO:0000278,GO:0000280,GO:0000775,GO:0000776,GO:0000777,GO:0000778,GO:0000779,GO:0000780,GO:0000793,GO:0000794,GO:0000819,GO:0003674,GO:0005198,GO:0005200,GO:0005575,GO:0005622,GO:0005623,GO:0005634,GO:0005694,GO:0006996,GO:0007010,GO:0007017,GO:0007020,GO:0007049,GO:0007059,GO:0007127,GO:0008150,GO:0008608,GO:0009987,GO:0016043,GO:0022402,GO:0022414,GO:…	ko:K11558	-	-	-
Zt469_000000F_arrow_0712	2.94622	3.14937	3.06598	3.91991	3.11228	0	0.009	.	.	0.919	-3.188	.	.	.	.	0.843	0.01	No	No	No	No	105154	949	PF10214	Rrn6	S	RNA polymerase I-specific transcription-initiation factor	-	ko:K15218	-	-	-
Zt469_000000F_arrow_0713	5.56668	8.54351	8.68738	7.90342	2.72559	1	0.941	0.743	0.89	.	2.476	.	.	.	.	0.929	0.65	Yes	Yes	No	No	8625.88	80	.	.	S	RNA polymerase I-specific transcription-initiation factor	-	ko:K15218	-	-	-
Zt469_000000F_arrow_0714	5.78349	5.52538	4.43111	4.74837	5.43169	0	0.033	.	.	0.863	-3.123	.	.	.	.	0.062	0.03	No	No	No	No	84763.3	759	PF19050	PhoD_2	-	-	GO:0005575,GO:0005622,GO:0005623,GO:0005628,GO:0005737,GO:0005739,GO:0005740,GO:0005741,GO:0005886,GO:0016020,GO:0019867,GO:0031090,GO:0031966,GO:0031967,GO:0031968,GO:0031975,GO:0042763,GO:0042764,GO:0043226,GO:0043227,GO:0043229,GO:0043231,GO:0044422,GO:0044424,GO:0044429,GO:0044444,GO:0044446,GO:0044464,GO:0071944,GO:0098588,GO:0098805	-	-	-	-
Zt469_000000F_arrow_0715	1.36188	1.42705	0.378144	0	0.955215	0.001	0.186	0.829	.	.	-2.973	.	.	.	.	0.717	0.03	No	No	No	No	36132.8	328	.	.	-	-	-	-	-	-	-
Zt469_000000F_arrow_0716	8.11322	5.90446	5.30315	4.69352	7.10329	0.048	0.311	0.774	.	.	-2.972	.	.	.	.	0.931	0.27	No	No	No	No	10169.3	93	.	.	-	-	-	-	-	-	-
Zt469_000000F_arrow_0717	6.19192	4.36872	4.26817	4.92269	5.41322	0	0.011	.	.	0.674	-3	.	.	.	.	0.898	0.03	No	No	No	No	77113.6	706	PF00004,PF17862	AAA,Domain:AAA_lid_3	O	AAA domain (dynein-related subfamily)	GO:0000054,GO:0000055,GO:0003674,GO:0003824,GO:0005575,GO:0005622,GO:0005623,GO:0005634,GO:0005730,GO:0006403,GO:0006405,GO:0006611,GO:0006810,GO:0006886,GO:0006913,GO:0008104,GO:0008150,GO:0015031,GO:0015833,GO:0015931,GO:0016462,GO:0016787,GO:0016817,GO:0016818,GO:0016887,GO:0017111,GO:0022613,GO:0030684,GO:0030687,GO:0031503,GO:0031974,GO:0031981,GO:0032991,GO:0033036,GO:0033750,GO:0034613,GO:…	ko:K14571	ko03008,map03008	-	-
Zt469_000000F_arrow_0718	6.52889	5.26323	4.4159	5.31773	7.28454	0.205	0.244	0.861	.	.	-3.338	.	.	.	.	0.86	0.01	No	No	No	No	23098	207	PF03357	Snf7	U	Snf7	GO:0000815,GO:0003674,GO:0005488,GO:0005515,GO:0005575,GO:0005622,GO:0005623,GO:0005737,GO:0005768,GO:0005829,GO:0006508,GO:0006511,GO:0006807,GO:0006810,GO:0006811,GO:0006820,GO:0006862,GO:0006886,GO:0006900,GO:0006996,GO:0007032,GO:0007034,GO:0008104,GO:0008150,GO:0008152,GO:0009056,GO:0009057,GO:0009987,GO:0010008,GO:0010256,GO:0012505,GO:0015031,GO:0015711,GO:0015748,GO:0015833,GO:0015865,GO:…	ko:K12195	ko04144,ko04217,map04144,map04217	M00412	-
Zt469_000000F_arrow_0719	6.45251	5.17141	4.99659	5.82275	6.08752	0.031	0.173	0.674	.	.	-2.949	.	.	.	.	0.431	0.04	No	No	No	No	25468	228	PF06201	PITH	O	PITH domain	GO:0005575,GO:0005622,GO:0005623,GO:0005634,GO:0005737,GO:0006950,GO:0006974,GO:0008150,GO:0009987,GO:0033554,GO:0043226,GO:0043227,GO:0043229,GO:0043231,GO:0044424,GO:0044464,GO:0050896,GO:0051716	-	-	-	-
Zt469_000000F_arrow_0720	2.71385	2.81537	2.90791	4.41576	5.53204	0	0.009	.	.	0.987	-3.446	.	.	.	.	0.74	0.06	No	No	No	Yes	68447.5	626	PF07690	MFS_1	S	Major Facilitator Superfamily	GO:0000296,GO:0000297,GO:0000322,GO:0000323,GO:0000324,GO:0000329,GO:0003674,GO:0005215,GO:0005575,GO:0005622,GO:0005623,GO:0005737,GO:0005773,GO:0005774,GO:0005886,GO:0005933,GO:0006810,GO:0006811,GO:0006812,GO:0006855,GO:0008150,GO:0008324,GO:0008519,GO:0009405,GO:0009987,GO:0015075,GO:0015101,GO:0015203,GO:0015238,GO:0015606,GO:0015695,GO:0015696,GO:0015846,GO:0015847,GO:0015848,GO:0015893,GO:…	ko:K08157	-	-	-
Zt469_000000F_arrow_0721	0.60182	0.242915	0.138867	0.433984	1.29637	0	0.01	.	.	0.954	-2.933	.	.	.	.	0.832	0.05	No	No	No	No	106964	976	PF00488,PF05192	MutS_V,Domain:MutS_III	L	ATPase domain of DNA mismatch repair MUTS family	GO:0000003,GO:0000228,GO:0000280,GO:0000793,GO:0000794,GO:0000795,GO:0003674,GO:0003676,GO:0003677,GO:0003690,GO:0003824,GO:0005488,GO:0005575,GO:0005622,GO:0005623,GO:0005634,GO:0005694,GO:0006139,GO:0006259,GO:0006281,GO:0006298,GO:0006310,GO:0006725,GO:0006807,GO:0006950,GO:0006974,GO:0006996,GO:0007049,GO:0007059,GO:0007127,GO:0007129,GO:0007131,GO:0008094,GO:0008150,GO:0008152,GO:0009987,GO:…	ko:K08741	-	-	-
Zt469_000000F_arrow_0722	6.4729	5.43023	4.9744	5.61804	5.81744	0.701	0.556	.	.	0.533	-1.55	.	.	.	.	0.037	0.1	No	Yes	No	Yes	15373.7	142	PF10270	MMgT	S	Membrane magnesium transporter	-	-	-	-	-
Zt469_000000F_arrow_0723	4.34813	4.23731	3.72853	4.50641	4.17125	0	0.01	.	.	0.652	-3.346	.	.	.	.	0.963	0.01	No	No	No	No	61835.7	542	PF01636	APH	S	Phosphotransferase enzyme family	-	-	-	-	-
Zt469_000000F_arrow_0724	3.32412	7.93109	8.20425	8.77857	4.20198	0.998	0.692	0.857	.	.	-2.381	.	.	.	.	0.884	0.43	No	No	No	No	13162.7	118	.	.	-	-	-	-	-	-	-
Zt469_000000F_arrow_0725	4.80203	3.98504	3.7419	4.78266	5.42164	0	0.01	.	.	0.87	-3.379	.	.	.	.	0.734	0	No	No	No	No	66878.9	603	PF01494	FAD_binding_3	CH	FAD binding domain	-	-	-	-	-
Zt469_000000F_arrow_0726	1.83987	3.55739	3.54736	4.50895	2.30557	1	0.931	0.727	.	.	2.744	.	.	.	.	0.179	0.57	Yes	Yes	No	No	8410.83	79	.	.	-	-	-	-	-	-	-
Zt469_000000F_arrow_0727	1.73554	5.22719	4.83836	3.75296	1.83901	0	0.009	.	.	0.659	0.007	.	.	.	.	0.443	0.66	Yes	Yes	No	No	49820.6	460	PF00026	Asp	M	aspartic-type endopeptidase activity	-	ko:K01381	ko04138,map04138	-	-
Zt469_000000F_arrow_0728	4.35585	7.66176	7.00689	7.46824	10.2615	0.029	0.421	.	.	0.52	-1.638	.	.	.	.	0.262	0.15	No	No	No	No	36336.2	340	PF00106	adh_short	Q	Enoyl-(Acyl carrier protein) reductase	GO:0003674,GO:0003824,GO:0005575,GO:0005622,GO:0005623,GO:0005737,GO:0005739,GO:0008150,GO:0008152,GO:0016491,GO:0043226,GO:0043227,GO:0043229,GO:0043231,GO:0044424,GO:0044444,GO:0044464,GO:0055114	-	-	-	-
Zt469_000000F_arrow_0729	5.86995	5.94389	5.45581	5.18885	5.29516	0	0.214	.	.	0.82	-0.028	.	.	.	.	0.016	0.2	No	No	No	No	42133.1	396	PF01212	Beta_elim_lyase	E	Beta-eliminating lyase	-	ko:K01620	ko00260,ko01100,ko01110,ko01120,ko01130,ko01230,map00260,map01100,map01110,map01120,map01130,map01230	-	-
Zt469_000000F_arrow_0730	3.98739	4.14729	3.81818	4.26206	3.64242	0	0.011	.	.	0.693	-3.182	.	.	.	.	0.699	0.01	No	No	No	No	75643.4	685	.	.	Z	WD40 repeats	GO:0000003,GO:0000280,GO:0003674,GO:0005488,GO:0005515,GO:0005575,GO:0005622,GO:0005623,GO:0005737,GO:0005815,GO:0005816,GO:0005856,GO:0005868,GO:0005875,GO:0005938,GO:0006810,GO:0006928,GO:0006996,GO:0007017,GO:0007018,GO:0007049,GO:0007097,GO:0007127,GO:0008150,GO:0009987,GO:0010970,GO:0015630,GO:0016043,GO:0022402,GO:0022414,GO:0030286,GO:0030473,GO:0030705,GO:0030863,GO:0030981,GO:0030989,GO:…	ko:K10415	ko04145,ko04962,ko05132,map04145,map04962,map05132	-	-
Zt469_000000F_arrow_0731	9.6117	8.40605	7.98883	8.70609	9.25929	0.962	0.688	0.934	.	.	-2.366	.	.	.	.	0.043	0.17	Yes	Yes	Yes	No	11700.4	104	PF05680	ATP-synt_E	S	ATP synthase E chain	GO:0000276,GO:0003674,GO:0005198,GO:0005575,GO:0005622,GO:0005623,GO:0005737,GO:0005739,GO:0005740,GO:0005743,GO:0005753,GO:0006139,GO:0006163,GO:0006164,GO:0006725,GO:0006753,GO:0006754,GO:0006793,GO:0006796,GO:0006807,GO:0006810,GO:0006811,GO:0006812,GO:0006996,GO:0007005,GO:0007006,GO:0007007,GO:0008150,GO:0008152,GO:0009058,GO:0009117,GO:0009123,GO:0009124,GO:0009126,GO:0009127,GO:0009141,GO:…	ko:K01549	ko00190,map00190	M00158	-
Zt469_000000F_arrow_0732	3.68023	3.47123	3.28175	3.64786	3.36353	0	0.031	.	.	0.767	-3.123	.	.	.	.	0.728	0	No	No	Yes	No	123963	1101	PF19326	AMP_deaminase	F	Adenosine/AMP deaminase	GO:0003674,GO:0003824,GO:0003876,GO:0005575,GO:0005622,GO:0005623,GO:0005737,GO:0006139,GO:0006144,GO:0006163,GO:0006178,GO:0006725,GO:0006753,GO:0006793,GO:0006796,GO:0006807,GO:0008150,GO:0008152,GO:0009058,GO:0009112,GO:0009113,GO:0009117,GO:0009987,GO:0016787,GO:0016810,GO:0016814,GO:0018130,GO:0019239,GO:0019438,GO:0019637,GO:0034641,GO:0034654,GO:0042440,GO:0043094,GO:0043096,GO:0043101,GO:…	ko:K01490	ko00230,ko01100,ko01110,ko01130,map00230,map01100,map01110,map01130	-	-
Zt469_000000F_arrow_0733	1.29882	1.77194	1.35349	1.84552	1.10352	0	0.056	0.539	.	.	-2.216	.	.	.	.	0.249	0.07	No	No	No	No	100512	915	.	.	-	-	-	-	-	-	-
Zt469_000000F_arrow_0734	5.57712	5.6577	4.47568	4.72033	5.41262	0.017	0.241	.	.	0.711	-2.912	.	.	.	.	0.125	0.16	No	No	No	No	27002.2	242	PF02466	Tim17	U	Tim17/Tim22/Tim23/Pmp24 family	-	ko:K13350	ko04146,map04146	-	-
Zt469_000000F_arrow_0735	0.966832	2.5133	2.29007	1.1578	2.24234	0	0.108	.	.	0.584	-3.2	MoHTR1,PIIN_08944,MoHTR2	.	.	.	0.982	0.03	No	No	No	No	76361.5	675	.	.	S	zinc finger	-	-	-	-	-
Zt469_000000F_arrow_0736	6.86086	5.79668	5.98453	6.33781	5.77806	0.043	0.302	.	.	0.823	-2.403	.	.	.	.	0.043	0.36	No	Yes	No	Yes	20798.3	189	PF03073	TspO_MBR	T	TspO/MBR family	GO:0006810,GO:0006839,GO:0008150,GO:0051179,GO:0051234,GO:0055085,GO:1990542	ko:K05770	ko04080,ko04214,ko04979,ko05166,map04080,map04214,map04979,map05166	-	-
Zt469_000000F_arrow_0737	5.99242	6.42297	6.29497	6.35952	5.49266	0	0.032	.	.	0.702	-3.346	.	.	.	.	0.972	0.01	No	No	No	No	99275.8	876	PF12066,PF04959,PF13821	SERRATE_Ars2_N,ARS2,Domain:DUF4187	A	DUF4187	GO:0000228,GO:0000785,GO:0000790,GO:0005575,GO:0005622,GO:0005623,GO:0005634,GO:0005654,GO:0005694,GO:0006325,GO:0006342,GO:0006355,GO:0006996,GO:0008150,GO:0009889,GO:0009890,GO:0009892,GO:0009987,GO:0010468,GO:0010556,GO:0010558,GO:0010605,GO:0010629,GO:0016043,GO:0016458,GO:0016604,GO:0019219,GO:0019222,GO:0031047,GO:0031048,GO:0031323,GO:0031324,GO:0031326,GO:0031327,GO:0031974,GO:0031981,GO:…	-	-	-	-
Zt469_000000F_arrow_0738	6.04509	6.57389	7.48585	7.35129	8.05298	0	0.009	.	.	0.863	-3.042	.	.	.	.	0.076	0.01	No	No	No	No	112951	1002	PF00152,PF09924,PF01336	tRNA-synt_2,LPG_synthase_C,Domain:tRNA_anti-codon	J	Uncharacterised conserved protein (DUF2156)	GO:0002181,GO:0003674,GO:0003676,GO:0003723,GO:0003824,GO:0004812,GO:0004815,GO:0005488,GO:0005575,GO:0005622,GO:0005623,GO:0005634,GO:0005737,GO:0006082,GO:0006139,GO:0006399,GO:0006412,GO:0006418,GO:0006422,GO:0006518,GO:0006520,GO:0006725,GO:0006807,GO:0008150,GO:0008152,GO:0009058,GO:0009059,GO:0009987,GO:0010467,GO:0016070,GO:0016874,GO:0016875,GO:0019538,GO:0019752,GO:0034641,GO:0034645,GO:…	ko:K01876,ko:K22503	ko00970,map00970	M00359,M00360	-
Zt469_000000F_arrow_0739	7.4163	4.59341	4.02961	4.55087	5.38505	0	0.011	.	.	0.8	-3.346	.	.	.	.	0.881	0.04	No	No	No	No	88125.5	792	PF07724,PF17871,PF10431,PF00004	AAA_2,Domain:AAA_lid_9,Domain:ClpB_D2-small,Domain:AAA	O	Belongs to the ClpA ClpB family	GO:0000002,GO:0000166,GO:0003674,GO:0003824,GO:0005488,GO:0005515,GO:0005524,GO:0005575,GO:0005622,GO:0005623,GO:0005737,GO:0005739,GO:0005759,GO:0006457,GO:0006950,GO:0006996,GO:0007005,GO:0008144,GO:0008150,GO:0009266,GO:0009408,GO:0009628,GO:0009987,GO:0016043,GO:0016462,GO:0016787,GO:0016817,GO:0016818,GO:0016887,GO:0017076,GO:0017111,GO:0030554,GO:0031647,GO:0031974,GO:0032553,GO:0032555,GO:…	ko:K01509,ko:K03695	ko00230,ko04213,ko04742,map00230,map04213,map04742	-	-
Zt469_000000F_arrow_0740	10.3317	9.15227	8.83679	9.59343	10.2208	0	0.065	0.786	.	.	-2.784	.	.	.	.	0.961	0.13	No	No	No	No	25748.5	231	PF00736,PF10587	EF1_GNE,Domain:EF-1_beta_acid	J	Belongs to the EF-1-beta EF-1-delta family	-	ko:K03232	-	-	-
Zt469_000000F_arrow_0741	3.2495	2.516	2.53967	2.88574	3.55255	0	0.009	.	.	0.606	-3.357	.	.	.	.	0.678	0.01	No	No	No	No	40406.5	361	.	.	-	-	-	-	-	-	-
Zt469_000000F_arrow_0742	2.04224	0	0	0	0	0.922	0.284	0.798	.	.	-3.043	.	.	.	.	0.013	0.09	No	No	No	No	8582.73	78	.	.	-	-	-	-	-	-	-
Zt469_000000F_arrow_0743	7.32352	6.82691	6.48785	6.74395	6.31649	0	0.011	.	.	0.609	-3.379	.	.	.	.	0.478	0.12	No	No	No	No	64602.3	586	PF08550	DUF1752	S	Fungal protein of unknown function (DUF1752)	GO:0000122,GO:0000164,GO:0003674,GO:0005575,GO:0005622,GO:0005623,GO:0005737,GO:0005975,GO:0005976,GO:0005977,GO:0006073,GO:0006091,GO:0006109,GO:0006112,GO:0006325,GO:0006342,GO:0006355,GO:0006357,GO:0006807,GO:0006950,GO:0006986,GO:0006996,GO:0007039,GO:0007154,GO:0008150,GO:0008152,GO:0008287,GO:0009056,GO:0009057,GO:0009267,GO:0009605,GO:0009889,GO:0009890,GO:0009892,GO:0009987,GO:0009991,GO:…	-	-	-	-
Zt469_000000F_arrow_0744	7.04726	6.16511	5.48758	5.46563	5.71031	0	0.01	.	.	0.921	-3.181	.	.	.	.	0.695	0	No	No	No	No	80017.6	711	PF04727,PF16457,PF11841	ELMO_CED12,PH_12,Domain:ELMO_ARM	T	ELMO/CED-12 family	-	ko:K12366	ko04062,ko05100,ko05131,map04062,map05100,map05131	-	-
Zt469_000000F_arrow_0745	3.66165	4.41608	4.41241	4.13971	2.14139	0	0.026	.	.	0.516	-2.782	.	.	.	.	0.011	0.06	No	No	No	No	53357.9	482	.	.	-	-	-	-	-	-	-
Zt469_000000F_arrow_0746	6.5823	6.73382	6.08356	5.93157	5.57787	0	0.011	0.803	.	.	-2.921	.	.	.	.	0.748	0.04	No	No	No	No	40009.2	370	PF04908	SH3BGR	S	Saccharomyces cerevisiae YFR016C	GO:0005575,GO:0005622,GO:0005623,GO:0005737,GO:0005933,GO:0044424,GO:0044464	-	-	-	-
Zt469_000000F_arrow_0747	1.37111	1.00436	1.24128	2.57637	3.02621	0	0.094	0.555	.	.	-3.346	.	.	.	.	0.11	0.11	No	No	No	No	46678.5	409	PF06985	HET	S	Heterokaryon incompatibility protein (HET)	-	-	-	-	-
Zt469_000000F_arrow_0748	3.77713	3.88674	3.12938	4.33561	3.3326	0	0.101	0.595	.	.	-3.183	.	.	.	.	0.986	0.15	No	No	No	No	42300	388	PF06839	zf-GRF	S	GRF zinc finger	-	-	-	-	-
Zt469_000000F_arrow_0749	1.72061	4.9105	5.5888	4.88559	4.25711	0	0.012	.	.	0.755	-3.038	.	.	.	.	0.032	0.08	No	No	No	No	72141.8	652	.	.	S	zinc finger	-	-	-	-	-
Zt469_000000F_arrow_0750	0.993728	1.57731	0.982276	0.992737	1.01318	0	0.047	.	.	0.884	-2.889	.	.	.	.	0.474	0.07	No	No	No	No	106575	999	.	.	-	-	-	-	-	-	-
Zt469_000000F_arrow_0751	1.2306	0.950581	0	1.33401	0.47439	0	0.01	.	.	0.984	-3.123	.	.	.	.	0.067	0.16	No	No	No	Yes	73501.4	650	.	.	-	-	-	-	-	-	-
Zt469_000000F_arrow_0752	5.02276	4.82172	4.18841	4.47234	7.32361	0.002	0.48	.	.	0.713	-2.048	.	.	.	.	0.856	0.5	No	No	No	No	35235.9	331	PF00106	adh_short	Q	Belongs to the short-chain dehydrogenases reductases (SDR) family	-	-	-	-	-
Zt469_000000F_arrow_0753	0.724752	0.963029	1.46496	1.5943	1.79947	0.229	0.238	.	0.556	.	-2.11	.	.	.	.	0.231	0.58	No	No	No	No	17380.7	167	.	.	-	-	-	-	-	-	-
Zt469_000000F_arrow_0754	8.87761	7.70815	7.1279	7.45505	7.66167	0	0.037	.	.	0.792	-3.358	.	.	.	.	0.112	0.09	No	No	No	No	70486.1	643	PF00890,PF02910	FAD_binding_2,Succ_DH_flav_C	C	Flavoprotein (FP) subunit of succinate dehydrogenase (SDH) that is involved in complex II of the mitochondrial electron transport chain and is responsible for transferring electrons from succinate to ubiquinone (coenzyme Q)	GO:0000104,GO:0000166,GO:0001539,GO:0003674,GO:0003824,GO:0005488,GO:0005575,GO:0005622,GO:0005623,GO:0005737,GO:0005739,GO:0005740,GO:0005743,GO:0005746,GO:0005749,GO:0005829,GO:0005886,GO:0006082,GO:0006091,GO:0006099,GO:0006101,GO:0006113,GO:0006119,GO:0006121,GO:0006139,GO:0006163,GO:0006725,GO:0006753,GO:0006793,GO:0006796,GO:0006807,GO:0006928,GO:0006950,GO:0006974,GO:0006996,GO:0008150,GO:…	ko:K00234	ko00020,ko00190,ko01100,ko01110,ko01120,ko01130,ko01200,ko04714,ko04932,ko05010,ko05012,ko05016,map00020,map00190,map01100,map01110,map01120,map01130,map01200,map04714,map04932,map05010,map05012,map05016	M00009,M00011,M00148	-
Zt469_000000F_arrow_0755	0.932069	1.42813	1.79117	0.783627	1.50624	0	0.009	.	.	0.988	-2.919	.	.	.	.	0.851	0.19	No	No	No	Yes	66855	609	PF00005,PF19055,PF01061	ABC_tran,ABC2_membrane_7,Family:ABC2_membrane	Q	ABC transporter	-	-	-	-	-
Zt469_000000F_arrow_0756	3.87212	5.12667	5.79873	6.53476	3.74762	0.998	0.364	.	.	0.625	0.31	.	.	.	.	0.978	0.7	Yes	Yes	No	No	21641.2	210	.	.	-	-	-	-	-	-	-
Zt469_000000F_arrow_0757	0.548023	0.755232	0	0.323373	0.45832	0.004	0.347	.	.	0.598	0.835	MoCDIP4,ChNIS1,CoNIS1	.	.	AA9,AA11	0.093	0.63	Yes	Yes	No	No	33771.6	320	PF03443	AA9	G	Glycosyl hydrolase family 61	-	-	-	-	-
Zt469_000000F_arrow_0758	3.85198	5.00637	4.52166	4.02644	3.59257	0.855	0.47	.	.	0.697	-0.829	.	.	.	.	0.809	0.04	No	No	No	No	26273.9	243	.	.	GQ	Oxidoreductase family, NAD-binding Rossmann fold	GO:0000122,GO:0001085,GO:0001102,GO:0003674,GO:0004857,GO:0005488,GO:0005515,GO:0005575,GO:0005622,GO:0005623,GO:0005634,GO:0005737,GO:0005975,GO:0005996,GO:0006012,GO:0006355,GO:0006357,GO:0008134,GO:0008150,GO:0008152,GO:0009889,GO:0009890,GO:0009892,GO:0010468,GO:0010556,GO:0010558,GO:0010563,GO:0010605,GO:0010629,GO:0019207,GO:0019210,GO:0019219,GO:0019220,GO:0019222,GO:0019318,GO:0030234,GO:…	-	-	-	-
Zt469_000000F_arrow_0759	6.53843	7.36081	6.83064	6.24814	7.49196	0	0.012	.	.	0.965	-3.366	.	.	.	.	0.856	0.13	No	No	No	Yes	57694.6	544	PF07690	MFS_1	S	Major Facilitator Superfamily	-	-	-	-	-
Zt469_000000F_arrow_0760	3.34833	2.87746	2.67738	2.53108	1.92164	0	0.009	.	.	0.925	-3.28	.	.	.	.	0.033	0.02	No	No	No	No	65453.4	584	.	.	-	-	-	-	-	-	-
Zt469_000000F_arrow_0761	3.19103	3.96589	3.81139	3.84006	3.89402	0	0.031	.	.	0.898	-2.965	.	.	.	.	0.041	0	No	No	No	No	182539	1636	PF00225,PF12473,PF16183	Kinesin,DUF3694,Family:Kinesin_assoc	Z	Belongs to the TRAFAC class myosin-kinesin ATPase superfamily. Kinesin family	-	ko:K10392	-	-	-
Zt469_000000F_arrow_0762	5.06185	4.36711	4.2306	4.32117	5.0484	0	0.02	0.809	.	.	-3.346	.	.	.	.	0.979	0.01	No	No	No	No	53868.3	474	PF02475	Met_10	A	Specifically methylates the N1 position of guanosine-37 in various cytoplasmic and mitochondrial tRNAs. Methylation is not dependent on the nature of the nucleoside 5' of the target nucleoside. This is the first step in the biosynthesis of wybutosine (yW), a modified base adjacent to the anticodon of tRNAs and required for accurate decoding	GO:0000959,GO:0000963,GO:0001510,GO:0002939,GO:0003674,GO:0003824,GO:0005575,GO:0005622,GO:0005623,GO:0005634,GO:0005737,GO:0005739,GO:0005759,GO:0006139,GO:0006396,GO:0006399,GO:0006400,GO:0006725,GO:0006807,GO:0008033,GO:0008150,GO:0008152,GO:0008168,GO:0008173,GO:0008175,GO:0008757,GO:0009019,GO:0009451,GO:0009987,GO:0010467,GO:0016070,GO:0016423,GO:0016740,GO:0016741,GO:0030488,GO:0031974,GO:…	ko:K15429	-	-	-
Zt469_000000F_arrow_0763	3.18788	4.31827	3.78967	4.16619	3.4765	0	0.05	.	.	0.862	-2.861	.	.	.	.	0.124	0.02	No	No	Yes	No	79988.2	722	PF01663	Phosphodiest	S	Type I phosphodiesterase / nucleotide pyrophosphatase	GO:0003674,GO:0003824,GO:0004518,GO:0004527,GO:0004528,GO:0004551,GO:0005575,GO:0005622,GO:0005623,GO:0005737,GO:0005783,GO:0006139,GO:0006725,GO:0006753,GO:0006793,GO:0006796,GO:0006807,GO:0006950,GO:0007154,GO:0008081,GO:0008150,GO:0008152,GO:0009141,GO:0009267,GO:0009605,GO:0009987,GO:0009991,GO:0012505,GO:0016036,GO:0016462,GO:0016787,GO:0016788,GO:0016817,GO:0016818,GO:0017111,GO:0019637,GO:…	-	-	-	-
Zt469_000000F_arrow_0764	6.15028	6.18741	5.87571	5.91683	5.5007	0	0.059	0.584	.	.	-3.204	.	.	.	.	0.026	0.16	No	No	No	No	53611.4	487	PF00010	HLH	K	helix loop helix domain	-	-	-	-	-
Zt469_000000F_arrow_0765	5.21083	4.52897	3.42833	3.87105	3.74821	0	0.024	.	.	0.877	-2.531	.	.	.	.	0.541	0.06	No	Yes	No	Yes	40244.9	365	PF08449	UAA	P	UAA transporter family	GO:0000139,GO:0000271,GO:0003674,GO:0005215,GO:0005338,GO:0005457,GO:0005462,GO:0005464,GO:0005575,GO:0005622,GO:0005623,GO:0005737,GO:0005783,GO:0005789,GO:0005794,GO:0005975,GO:0005976,GO:0006022,GO:0006023,GO:0006030,GO:0006031,GO:0006037,GO:0006038,GO:0006040,GO:0006807,GO:0006810,GO:0006811,GO:0006820,GO:0008150,GO:0008152,GO:0008509,GO:0008514,GO:0009058,GO:0009059,GO:0009272,GO:0009987,GO:…	ko:K15278	-	-	-
Zt469_000000F_arrow_0766	6.48246	7.16455	6.67256	7.20178	9.38752	0.045	0.505	0.723	.	.	-2.116	.	.	.	.	0.017	0.03	No	No	No	No	35688.9	327	PF01256	Carb_kinase	G	Catalyzes the dehydration of the S-form of NAD(P)HX at the expense of ATP, which is converted to ADP. Together with NAD(P)HX epimerase, which catalyzes the epimerization of the S- and R-forms, the enzyme allows the repair of both epimers of NAD(P)HX, a damaged form of NAD(P)H that is a result of enzymatic or heat-dependent hydration	GO:0003674,GO:0003824,GO:0005575,GO:0005622,GO:0005623,GO:0005737,GO:0006139,GO:0006725,GO:0006732,GO:0006733,GO:0006753,GO:0006793,GO:0006796,GO:0006807,GO:0008150,GO:0008152,GO:0009117,GO:0009987,GO:0016829,GO:0016835,GO:0016836,GO:0019362,GO:0019637,GO:0034641,GO:0044237,GO:0044238,GO:0044281,GO:0044424,GO:0044464,GO:0046483,GO:0046496,GO:0047453,GO:0051186,GO:0055086,GO:0071704,GO:0072524,GO:…	ko:K17757	-	-	-
Zt469_000000F_arrow_0767	8.12218	7.03119	6.15474	7.0899	9.88944	0.868	0.27	0.735	.	.	-2.044	.	.	.	.	0.95	0.33	No	No	No	No	18003.3	171	.	.	-	-	-	-	-	-	-
Zt469_000000F_arrow_0768	2.01356	2.18771	1.02701	0.359967	0.972218	0.015	0.4	0.684	.	.	-1.34	.	.	.	.	0.983	0.09	No	No	No	No	30753.3	284	PF08241	Methyltransf_11	S	ubiE/COQ5 methyltransferase family	-	-	-	-	-
Zt469_000000F_arrow_0769	3.92178	3.9849	3.899	4.13439	3.9941	0.011	0.515	.	.	0.781	-1.065	.	.	.	.	0.125	0.48	No	No	No	Yes	35990	333	PF00106	adh_short	Q	KR domain	GO:0000234,GO:0003674,GO:0003824,GO:0005575,GO:0005622,GO:0005623,GO:0005737,GO:0005739,GO:0005740,GO:0005741,GO:0005783,GO:0005789,GO:0005811,GO:0006464,GO:0006497,GO:0006505,GO:0006506,GO:0006629,GO:0006643,GO:0006644,GO:0006650,GO:0006661,GO:0006664,GO:0006665,GO:0006666,GO:0006793,GO:0006796,GO:0006807,GO:0008150,GO:0008152,GO:0008168,GO:0008170,GO:0008610,GO:0008654,GO:0008757,GO:0009058,GO:…	ko:K00039,ko:K04708	ko00040,ko00600,ko01100,map00040,map00600,map01100	M00094,M00099	-
Zt469_000000F_arrow_0770	6.39495	5.94593	4.91423	5.56178	6.55429	0.004	0.31	0.819	.	.	-3.088	.	.	.	.	0.713	0.01	No	No	No	No	25095.2	213	PF05670	NFACT-R_1	S	Domain of unknown function (DUF814)	GO:0005575,GO:0005622,GO:0005623,GO:0005737,GO:0044424,GO:0044464	-	-	-	-
Zt469_000000F_arrow_0771	5.82814	5.28598	4.747	5.01261	4.74463	0	0.01	.	.	0.729	-2.49	.	.	.	.	0.985	0.04	No	No	No	No	78542.7	706	PF03571	Peptidase_M49	O	Belongs to the peptidase M49 family	GO:0003674,GO:0003824,GO:0004177,GO:0005575,GO:0005622,GO:0005623,GO:0005634,GO:0005737,GO:0006508,GO:0006807,GO:0008150,GO:0008152,GO:0008233,GO:0008238,GO:0008239,GO:0016787,GO:0019538,GO:0043170,GO:0043226,GO:0043227,GO:0043229,GO:0043231,GO:0044238,GO:0044424,GO:0044464,GO:0070011,GO:0071704,GO:0140096,GO:1901564	ko:K01277	-	-	-
Zt469_000000F_arrow_0772	6.62786	6.24382	5.82762	6.5211	7.33842	0	0.044	.	.	0.753	0.301	.	.	.	.	0.817	0.8	Yes	Yes	No	No	18110.9	191	.	.	-	-	-	-	-	-	-
Zt469_000000F_arrow_0773	8.85781	5.37264	4.7951	4.73705	5.83779	0	0.035	.	.	0.827	-2.173	.	.	.	.	0.145	0.12	No	No	No	No	62023.7	568	PF07994,PF01658	NAD_binding_5,Family:Inos-1-P_synth	I	Myo-inositol-1-phosphate synthase	GO:0003674,GO:0003824,GO:0004512,GO:0005575,GO:0005618,GO:0005622,GO:0005623,GO:0005737,GO:0005975,GO:0006020,GO:0006021,GO:0006066,GO:0008150,GO:0008152,GO:0009058,GO:0009277,GO:0009986,GO:0009987,GO:0016051,GO:0016853,GO:0016872,GO:0019751,GO:0030312,GO:0030446,GO:0034637,GO:0044237,GO:0044238,GO:0044249,GO:0044262,GO:0044281,GO:0044283,GO:0044424,GO:0044464,GO:0046165,GO:0046173,GO:0071704,GO:…	ko:K01858	ko00521,ko00562,ko01100,ko01130,map00521,map00562,map01100,map01130	-	-
Zt469_000000F_arrow_0774	4.25724	1.84413	2.17706	3.14165	4.20408	0	0.133	.	.	0.9	0.879	.	.	.	.	0.102	0.2	Yes	Yes	No	No	41045.6	385	PF00491	Arginase	G	Belongs to the arginase family	-	ko:K01480	ko00330,ko01100,map00330,map01100	M00133	-
Zt469_000000F_arrow_0775	9.02225	6.45113	6.043	6.44795	7.58885	0.963	0.647	0.861	.	.	-2.315	.	.	.	.	0.892	0.13	No	No	No	No	11400.8	103	PF00173	Cyt-b5	S	Belongs to the cytochrome b5 family	-	-	-	-	-
Zt469_000000F_arrow_0776	3.498	4.19358	4.43626	5.00842	4.84521	0	0.031	0.659	.	.	-3.338	.	.	.	.	0.229	0.01	No	No	No	No	83939	762	PF00076	RRM_1	A	RNA recognition motif. (a.k.a. RRM, RBD, or RNP domain)	GO:0000463,GO:0000470,GO:0003674,GO:0003676,GO:0003723,GO:0003729,GO:0005488,GO:0005575,GO:0005622,GO:0005623,GO:0005634,GO:0005730,GO:0006139,GO:0006364,GO:0006396,GO:0006725,GO:0006807,GO:0008150,GO:0008152,GO:0009987,GO:0010467,GO:0016070,GO:0016072,GO:0022613,GO:0030684,GO:0030687,GO:0031974,GO:0031981,GO:0032991,GO:0034470,GO:0034641,GO:0034660,GO:0042254,GO:0042273,GO:0043170,GO:0043226,GO:…	ko:K14573	ko03008,map03008	-	-
Zt469_000000F_arrow_0777	6.49683	5.52995	5.17507	4.99763	6.66085	0	0.047	0.642	.	.	-2.968	.	.	.	.	0.777	0.05	No	No	No	No	49615.5	444	PF02845	CUE	S	Domain that may be involved in binding ubiquitin-conjugating enzymes (UBCs)	GO:0003674,GO:0005488,GO:0005515,GO:0005575,GO:0005622,GO:0005623,GO:0005737,GO:0006508,GO:0006511,GO:0006807,GO:0007154,GO:0007165,GO:0008150,GO:0008152,GO:0009056,GO:0009057,GO:0009987,GO:0019538,GO:0019899,GO:0019941,GO:0023052,GO:0030163,GO:0030674,GO:0031624,GO:0032182,GO:0043130,GO:0043170,GO:0043632,GO:0044237,GO:0044238,GO:0044248,GO:0044257,GO:0044260,GO:0044265,GO:0044267,GO:0044390,GO:…	ko:K06653	ko04111,map04111	-	-
Zt469_000000F_arrow_0778	4.77332	4.75361	4.34111	4.54775	5.18766	0	0.01	.	.	0.888	-3.28	.	.	.	.	0.995	0	No	No	No	No	74348.6	667	PF07717,PF04408,PF00271	OB_NTP_bind,Domain:HA2,Domain:Helicase_C	A	Helicase associated domain (HA2) Add an annotation	GO:0000375,GO:0000377,GO:0000398,GO:0003674,GO:0003676,GO:0003723,GO:0003724,GO:0003824,GO:0004004,GO:0004386,GO:0005488,GO:0005575,GO:0005622,GO:0005623,GO:0005634,GO:0005681,GO:0005737,GO:0006139,GO:0006396,GO:0006397,GO:0006725,GO:0006807,GO:0008026,GO:0008150,GO:0008152,GO:0008186,GO:0008380,GO:0009987,GO:0010467,GO:0016070,GO:0016071,GO:0016462,GO:0016787,GO:0016817,GO:0016818,GO:0016887,GO:…	ko:K13117	-	M00355	-
Zt469_000000F_arrow_0779	4.94009	4.74939	4.06848	4.55581	4.06206	0.015	0.168	.	.	0.855	-2.64	.	.	.	.	0.911	0.06	No	No	No	No	28287.2	254	PF13621	Cupin_8	BT	Cupin-like domain	-	-	-	-	-
Zt469_000000F_arrow_0780	4.84732	4.7727	4.37644	4.80965	5.40564	0.736	0.485	0.903	.	.	-3.271	.	.	.	.	0.094	0.16	No	No	No	No	14737	126	.	.	S	Complex 1 protein (LYR family)	-	-	-	-	-
Zt469_000000F_arrow_0781	8.6102	7.05421	6.27282	6.42637	8.15326	0.474	0.514	.	.	0.531	-2.405	.	.	.	.	0.076	0.19	No	No	No	Yes	22242.8	203	PF04191	PEMT	I	Catalyzes the second two steps of the methylation pathway of phosphatidylcholine biosynthesis, the SAM-dependent methylation of phosphatidylmonomethylethanolamine (PMME) to phosphatidyldimethylethanolamine (PDME) and of PDME to phosphatidylcholine (PC)	GO:0000003,GO:0000773,GO:0000909,GO:0003006,GO:0003674,GO:0003824,GO:0005575,GO:0005622,GO:0005623,GO:0005737,GO:0005739,GO:0005783,GO:0006629,GO:0006644,GO:0006650,GO:0006656,GO:0006793,GO:0006796,GO:0006807,GO:0007275,GO:0008150,GO:0008152,GO:0008168,GO:0008170,GO:0008610,GO:0008654,GO:0008757,GO:0009058,GO:0009987,GO:0012505,GO:0016020,GO:0016021,GO:0016740,GO:0016741,GO:0019637,GO:0019953,GO:…	ko:K00551	ko00564,ko01100,ko01110,map00564,map01100,map01110	M00091	-
Zt469_000000F_arrow_0782	2.03695	3.41229	2.9441	2.63067	2.43078	0	0.01	.	.	0.925	-2.763	CgEP1	.	.	.	0.736	0	No	No	No	No	104135	947	.	.	-	-	-	-	-	-	-
Zt469_000000F_arrow_0783	7.65165	6.51559	5.83841	5.80115	6.84581	0	0.012	.	.	0.819	-3.348	.	.	.	.	0.642	0.19	No	No	No	Yes	58796.3	535	PF01490	Aa_trans	S	Transmembrane amino acid transporter protein	-	-	-	-	-
Zt469_000000F_arrow_0784	0.366359	4.45454	5.44764	5.05819	0.119061	0.78	0.449	.	.	0.913	-2.449	.	.	.	.	0.03	0.02	Yes	Yes	Yes	No	28750	261	.	.	-	-	-	-	-	-	-
Zt469_000000F_arrow_0785	4.53456	4.35325	4.44564	5.25727	5.35162	0	0.011	0.77	.	.	-3.338	.	.	.	.	0.96	0	No	No	Yes	No	69447.5	625	PF09368,PF04000	Sas10,Sas10_Utp3	B	Sas10 C-terminal domain	GO:0000447,GO:0000460,GO:0000462,GO:0000466,GO:0000469,GO:0000472,GO:0000478,GO:0000479,GO:0000480,GO:0000966,GO:0000967,GO:0003674,GO:0003676,GO:0003723,GO:0005488,GO:0005575,GO:0005622,GO:0005623,GO:0005634,GO:0005730,GO:0006139,GO:0006364,GO:0006396,GO:0006725,GO:0006807,GO:0008150,GO:0008152,GO:0009987,GO:0010467,GO:0016070,GO:0016072,GO:0022613,GO:0030490,GO:0030515,GO:0030684,GO:0031974,GO:…	ko:K14767	-	-	-
Zt469_000000F_arrow_0786	4.33269	4.24276	3.90377	4.1396	3.3614	0	0.009	.	.	0.959	-3.182	.	.	.	.	0.028	0.01	No	No	No	No	126964	1145	PF00176,PF00271	SNF2-rel_dom,Domain:Helicase_C	KL	SNF2 family N-terminal domain	-	-	-	-	-
Zt469_000000F_arrow_0787	4.87324	5.30682	4.80009	4.91418	3.82676	0	0.012	.	.	0.899	-1.63	.	.	.	.	0.989	0.08	No	No	No	No	123972	1150	PF03983,PF00018	SHD1,Domain:SH3_1	U	SLA1 homology domain 1, SHD1	GO:0000147,GO:0003674,GO:0005488,GO:0005515,GO:0005575,GO:0005622,GO:0005623,GO:0005634,GO:0005635,GO:0005643,GO:0005737,GO:0005856,GO:0005933,GO:0005935,GO:0005937,GO:0005938,GO:0006810,GO:0006897,GO:0006898,GO:0006996,GO:0007010,GO:0007015,GO:0008064,GO:0008150,GO:0009987,GO:0010639,GO:0012505,GO:0015629,GO:0016043,GO:0016192,GO:0022607,GO:0030029,GO:0030036,GO:0030427,GO:0030447,GO:0030448,GO:…	ko:K20046	-	-	-
Zt469_000000F_arrow_0788	5.29756	5.02753	4.77703	5.09981	5.07967	0	0.009	.	.	0.964	-3.197	.	.	.	.	0.894	0.02	No	No	No	No	111561	1010	PF14500,PF12460	MMS19_N,MMS19_C	KL	Dos2-interacting transcription regulator of RNA-Pol-II	GO:0000228,GO:0000775,GO:0000785,GO:0000790,GO:0000792,GO:0005575,GO:0005622,GO:0005623,GO:0005634,GO:0005694,GO:0005720,GO:0005721,GO:0005737,GO:0006807,GO:0008150,GO:0008152,GO:0010467,GO:0019538,GO:0031618,GO:0031974,GO:0031981,GO:0043170,GO:0043226,GO:0043227,GO:0043228,GO:0043229,GO:0043231,GO:0043232,GO:0043233,GO:0044238,GO:0044422,GO:0044424,GO:0044427,GO:0044428,GO:0044446,GO:0044454,GO:…	ko:K15075	-	-	-
Zt469_000000F_arrow_0789	9.01398	8.19427	7.34453	7.71114	9.97825	0.878	0.578	0.898	.	.	-2.932	.	.	.	.	0.012	0.49	No	No	No	No	11571.8	108	.	.	-	-	-	-	-	-	-
Zt469_000000F_arrow_0790	3.7149	2.90081	3.33864	3.37825	3.75914	0.995	0.647	.	.	0.592	-1.214	.	.	.	.	0.088	0.33	No	No	No	No	12181.8	112	PF09341	Pcc1	S	Transcription factor Pcc1	-	ko:K15902	-	-	-
Zt469_000000F_arrow_0791	3.89302	3.47758	3.38973	3.43962	4.39661	0	0.013	.	.	0.893	-1.599	.	.	.	.	0.005	0.4	Yes	Yes	No	No	57859.6	547	PF01425	Amidase	J	Amidase	-	-	-	-	-
Zt469_000000F_arrow_0792	5.41473	5.81498	5.64992	5.75561	5.41685	0	0.022	.	.	0.854	-2.52	.	.	.	.	0.237	0.03	No	No	No	No	120418	1092	PF09416,PF13087,PF18141,PF13086,PF04851	UPF1_Zn_bind,Domain:AAA_12,Domain:UPF1_1B_dom,Domain:AAA_11,ResIII	L	RNA helicase (UPF2 interacting domain)	GO:0000166,GO:0000184,GO:0000288,GO:0000291,GO:0000956,GO:0003674,GO:0003676,GO:0003723,GO:0003724,GO:0003729,GO:0003824,GO:0004004,GO:0004386,GO:0005488,GO:0005524,GO:0005575,GO:0005622,GO:0005623,GO:0005737,GO:0005844,GO:0006139,GO:0006259,GO:0006310,GO:0006325,GO:0006342,GO:0006355,GO:0006401,GO:0006402,GO:0006403,GO:0006417,GO:0006449,GO:0006464,GO:0006725,GO:0006807,GO:0006950,GO:0006979,GO:…	ko:K14326	ko03013,ko03015,map03013,map03015	M00430	-
Zt469_000000F_arrow_0793	5.3512	5.64338	5.1461	5.72993	6.09454	0.02	0.174	0.759	.	.	-3.088	.	.	.	.	0.379	0.03	No	No	No	No	33569.2	295	PF04427	Brix	A	Brix	GO:0003674,GO:0003676,GO:0003677,GO:0003697,GO:0003723,GO:0005488,GO:0005575,GO:0005622,GO:0005623,GO:0005634,GO:0005730,GO:0006139,GO:0006364,GO:0006396,GO:0006725,GO:0006807,GO:0008150,GO:0008152,GO:0009987,GO:0010467,GO:0016070,GO:0016072,GO:0019843,GO:0022613,GO:0030515,GO:0030684,GO:0030686,GO:0031974,GO:0031981,GO:0032040,GO:0032991,GO:0034457,GO:0034470,GO:0034641,GO:0034660,GO:0042134,GO:…	ko:K14561	ko03008,map03008	-	-
Zt469_000000F_arrow_0794	6.19618	5.28815	5.20447	5.16965	5.40968	0.327	0.26	.	.	0.964	-3.339	.	.	.	.	0.963	0.09	No	No	No	Yes	31049.1	282	.	.	-	-	-	-	-	-	-
Zt469_000000F_arrow_0795	3.52612	3.93465	3.94824	4.62582	4.84109	0.147	0.131	0.615	.	.	-2.484	.	.	.	.	0.46	0.16	No	No	No	No	14904	138	.	.	-	-	-	-	-	-	Other
Zt469_000000F_arrow_0796	0.194991	5.72329	8.39687	9.0701	4.29085	0.07	0.154	.	0.552	.	0.347	VdPevD1	.	.	.	0.956	0.64	Yes	Yes	No	No	16964.9	160	.	.	-	-	-	-	-	-	Other
Zt469_000000F_arrow_0797	1.40771	3.2799	3.71115	3.03	3.11715	0.001	0.114	0.714	.	.	-3.338	.	.	.	.	0.935	0	No	No	No	No	17989.2	154	.	.	-	-	-	-	-	-	Other
Zt469_000000F_arrow_0798	3.19396	4.69138	4.26956	3.37868	4.77574	0.223	0.212	0.801	.	.	-2.885	.	.	.	.	0.978	0.05	No	No	No	No	27151.7	246	.	.	-	-	-	-	-	-	Other
Zt469_000000F_arrow_0799	1.37833	1.55873	0.824745	1.13716	0.806931	0	0.318	.	.	0.738	-1.868	.	.	.	.	0.918	0.39	No	No	No	No	40727.6	383	PF00195,PF02797	Chal_sti_synt_N,Domain:Chal_sti_synt_C	H	Belongs to the chalcone stilbene synthases family	-	ko:K16231	-	-	T3PKS
Zt469_000000F_arrow_0800	1.9816	3.29445	3.2796	3.30492	3.08668	0.001	0.185	.	.	0.679	0.542	.	.	.	.	0.844	0.67	Yes	Yes	No	No	31762.1	291	PF00497	SBP_bac_3	S	Bacterial periplasmic substrate-binding proteins	-	ko:K01713	ko00400,ko01100,ko01110,ko01130,ko01230,map00400,map01100,map01110,map01130,map01230	M00024	Other
Zt469_000000F_arrow_0801	7.26326	6.1722	6.02123	5.92243	5.56984	0	0.054	.	.	0.929	-2.212	.	.	.	.	0.337	0.18	No	No	No	No	53224.5	495	PF00465	Fe-ADH	C	Iron-containing alcohol dehydrogenase	-	ko:K11173	-	-	Other
Zt469_000000F_arrow_0802	4.75236	5.04914	4.42734	4.63682	3.82577	0	0.01	.	.	0.948	-2.143	.	.	.	.	0.745	0.01	No	No	No	No	206071	1888	PF00632	HECT	O	Domain Homologous to E6-AP Carboxyl Terminus with	GO:0000209,GO:0003674,GO:0003824,GO:0004842,GO:0005575,GO:0005622,GO:0005623,GO:0005634,GO:0005737,GO:0005739,GO:0006464,GO:0006508,GO:0006511,GO:0006513,GO:0006807,GO:0008150,GO:0008152,GO:0009056,GO:0009057,GO:0009889,GO:0009890,GO:0009892,GO:0009987,GO:0010556,GO:0010558,GO:0010605,GO:0010992,GO:0010994,GO:0016043,GO:0016567,GO:0016740,GO:0019219,GO:0019222,GO:0019538,GO:0019725,GO:0019787,GO:…	ko:K10590	ko04120,map04120	-	Other
Zt469_000000F_arrow_0803	3.23614	2.95097	0	2.30212	3.93026	0.99	0.711	0.854	.	.	-1.891	.	.	.	.	0.025	0.35	Yes	Yes	No	No	23824.5	226	PF08732	HIM1	T	Protein fmp-52, mitochondrial	GO:0005575,GO:0005622,GO:0005623,GO:0005737,GO:0005739,GO:0005740,GO:0005741,GO:0005783,GO:0012505,GO:0016020,GO:0019867,GO:0031090,GO:0031966,GO:0031967,GO:0031968,GO:0031975,GO:0043226,GO:0043227,GO:0043229,GO:0043231,GO:0044422,GO:0044424,GO:0044429,GO:0044444,GO:0044446,GO:0044464,GO:0098588,GO:0098805	ko:K17290	-	-	Other
Zt469_000000F_arrow_0804	3.27845	3.62226	2.24825	3.69405	3.42306	0.803	0.569	0.78	.	.	-3.106	.	.	.	.	0.382	0	No	No	No	No	21126.8	189	.	.	-	-	-	-	-	-	Other
Zt469_000000F_arrow_0805	6.19987	5.49771	4.88205	4.95279	4.49755	0	0.087	.	.	0.919	-1.418	.	.	.	.	0.138	0.21	No	No	No	No	62447.3	592	PF02826,PF00389,PF19304	2-Hacid_dh_C,Domain:2-Hacid_dh,Domain:PGDH_inter	E	Belongs to the D-isomer specific 2-hydroxyacid dehydrogenase family	-	ko:K00058	ko00260,ko00680,ko01100,ko01120,ko01130,ko01200,ko01230,map00260,map00680,map01100,map01120,map01130,map01200,map01230	M00020	Other
Zt469_000000F_arrow_0806	5.72574	5.93376	5.45661	5.71098	6.2818	0.005	0.073	.	.	0.573	-3.022	.	.	.	.	0.045	0.02	No	No	No	No	35464.1	325	PF00248	Aldo_ket_red	E	Aldo/keto reductase family	GO:0003674,GO:0005488,GO:0005515,GO:0005575,GO:0005622,GO:0005623,GO:0005737,GO:0006518,GO:0006575,GO:0006749,GO:0006750,GO:0006790,GO:0006807,GO:0008150,GO:0008152,GO:0009058,GO:0009636,GO:0009987,GO:0017109,GO:0019184,GO:0019899,GO:0030234,GO:0032991,GO:0034641,GO:0035226,GO:0035227,GO:0035229,GO:0042221,GO:0042398,GO:0043043,GO:0043085,GO:0043603,GO:0043604,GO:0044093,GO:0044237,GO:0044249,GO:…	ko:K11205	ko00270,ko00480,ko01100,ko04216,map00270,map00480,map01100,map04216	M00118	Other
Zt469_000000F_arrow_0807	6.07883	6.15858	6.09537	6.36601	6.37724	0.761	0.313	0.924	.	.	-3.28	.	.	.	.	0.715	0.06	No	No	No	No	19158.3	165	PF01217	Clat_adaptor_s	U	Belongs to the adaptor complexes small subunit family	GO:0003674,GO:0005488,GO:0005515,GO:0005575,GO:0005622,GO:0005623,GO:0005737,GO:0005768,GO:0005794,GO:0005798,GO:0006810,GO:0006886,GO:0006892,GO:0006896,GO:0007034,GO:0008104,GO:0008150,GO:0012505,GO:0012506,GO:0012510,GO:0015031,GO:0015833,GO:0016020,GO:0016192,GO:0016197,GO:0030117,GO:0030118,GO:0030119,GO:0030120,GO:0030121,GO:0030125,GO:0030130,GO:0030131,GO:0030133,GO:0030135,GO:0030136,GO:…	ko:K12394	ko04142,map04142	-	Other
Zt469_000000F_arrow_0808	5.95454	6.64519	6.51148	6.76569	5.89471	0	0.052	0.626	.	.	-2.959	.	.	.	.	0.924	0.01	No	No	No	No	43045.6	381	PF09174	Maf1	K	Mediator of diverse signals that repress RNA polymerase III transcription. Inhibits the de novo assembly of TFIIIB onto DNA	GO:0000122,GO:0000994,GO:0003674,GO:0005488,GO:0005515,GO:0005575,GO:0005622,GO:0005623,GO:0005634,GO:0005730,GO:0005737,GO:0006325,GO:0006342,GO:0006355,GO:0006357,GO:0006359,GO:0006996,GO:0008150,GO:0009889,GO:0009890,GO:0009892,GO:0009987,GO:0010468,GO:0010556,GO:0010558,GO:0010605,GO:0010629,GO:0016043,GO:0016458,GO:0016480,GO:0019219,GO:0019222,GO:0019899,GO:0031323,GO:0031324,GO:0031326,GO:…	ko:K12394	ko04142,map04142	-	Other
Zt469_000000F_arrow_0809	6.78884	4.92097	4.15811	2.8369	2.87653	0.9	0.39	0.772	.	.	-1.181	.	.	.	.	0.979	0.06	No	No	No	No	13157.9	122	.	.	-	-	-	-	-	-	-
Zt469_000000F_arrow_0810	2.87776	4.97519	5.1324	5.04247	4.77331	0	0.012	.	.	0.934	-3.038	.	.	.	.	0.92	0.14	No	No	No	No	161640	1487	.	.	-	-	-	-	-	-	-
Zt469_000000F_arrow_0811	6.47127	3.85643	3.79867	3.00926	4.72035	0.99	0.401	0.89	.	.	-2.354	.	.	.	.	0.969	0.27	No	No	No	No	16542.8	156	.	.	-	-	-	-	-	-	-
Zt469_000000F_arrow_0812	2.99971	2.59128	1.6846	2.97004	5.83902	0.003	0.074	.	0.568	.	0.304	.	.	.	PL3_2,PL3,PL3_4,PL3_1,PL3_5,PL3_3	0.232	0.62	Yes	Yes	No	No	32251.1	316	PF03211	Pectate_lyase	G	Pectate lyase	-	ko:K01728	ko00040,ko02024,map00040,map02024	-	-
Zt469_000000F_arrow_0813	4.8463	4.99967	4.82379	4.86081	5.02897	0	0.009	.	.	0.988	-3.183	.	.	.	.	0.695	0	No	No	No	Yes	152871	1383	PF16016,PF16746,PF00169	VASt,Domain:BAR_3,Domain:PH	U	Domain of unknown function (DUF4782)	GO:0003674,GO:0003712,GO:0005215,GO:0005319,GO:0005575,GO:0005622,GO:0005623,GO:0005737,GO:0005739,GO:0005783,GO:0005829,GO:0005886,GO:0005938,GO:0006355,GO:0006357,GO:0006810,GO:0006869,GO:0008150,GO:0009889,GO:0009891,GO:0009893,GO:0009987,GO:0010468,GO:0010556,GO:0010557,GO:0010604,GO:0010628,GO:0010876,GO:0012505,GO:0015248,GO:0015850,GO:0015918,GO:0016020,GO:0016021,GO:0019219,GO:0019222,GO:…	-	-	-	-
Zt469_000000F_arrow_0814	4.40274	4.43182	4.15513	4.07565	4.28655	0	0.026	.	.	0.92	-3.182	.	.	.	.	0.304	0	No	No	No	No	113537	1022	PF00400	WD40	S	WD domain, G-beta repeat	GO:0000151,GO:0005575,GO:0005622,GO:0005623,GO:0006464,GO:0006807,GO:0008150,GO:0008152,GO:0009987,GO:0019538,GO:0031461,GO:0032991,GO:0036211,GO:0043170,GO:0043412,GO:0044237,GO:0044238,GO:0044260,GO:0044267,GO:0044424,GO:0044464,GO:0070647,GO:0071704,GO:0080008,GO:1901564,GO:1902494,GO:1990234	ko:K11795	-	-	-
Zt469_000000F_arrow_0815	7.45846	8.01906	7.53598	7.8549	10.7531	0	0.017	0.527	.	.	-2.742	.	.	.	.	0.643	0.37	No	No	No	No	20844.9	203	.	.	-	-	-	-	-	-	-
Zt469_000000F_arrow_0816	9.07871	9.51261	8.92705	10.6064	13.3487	0.002	0.055	.	.	0.502	-3.141	.	.	.	.	0.044	0.41	No	No	No	No	14619.9	140	.	.	-	-	-	-	-	-	-
Zt469_000000F_arrow_0817	4.91933	5.84692	5.47314	5.76206	7.17834	0	0.029	.	.	0.86	-3.346	.	.	.	.	0.589	0.01	No	No	No	No	111568	987	PF10607	CTLH	S	C-terminal to LisH motif.	GO:0005575,GO:0005622,GO:0005623,GO:0005634,GO:0005737,GO:0005829,GO:0006109,GO:0006111,GO:0006508,GO:0006511,GO:0006807,GO:0008150,GO:0008152,GO:0009056,GO:0009057,GO:0009889,GO:0009890,GO:0009892,GO:0009987,GO:0010498,GO:0010675,GO:0010677,GO:0010906,GO:0010941,GO:0019222,GO:0019538,GO:0019941,GO:0030163,GO:0031323,GO:0031324,GO:0031326,GO:0031327,GO:0032991,GO:0034657,GO:0042981,GO:0043066,GO:…	ko:K18624	-	-	-
Zt469_000000F_arrow_0818	8.974	8.31803	8.19834	8.24544	8.16018	0.718	0.557	0.672	.	.	-1.937	.	.	.	.	0.87	0.12	Yes	Yes	No	No	21396.7	189	PF00025	Arf	U	Belongs to the small GTPase superfamily. SAR1 family	GO:0000166,GO:0000266,GO:0001882,GO:0001883,GO:0003400,GO:0003674,GO:0003824,GO:0003924,GO:0005488,GO:0005525,GO:0005575,GO:0005622,GO:0005623,GO:0005737,GO:0005783,GO:0005789,GO:0005798,GO:0006810,GO:0006886,GO:0006888,GO:0006996,GO:0006997,GO:0006998,GO:0007005,GO:0007006,GO:0007154,GO:0007165,GO:0007264,GO:0008104,GO:0008150,GO:0009987,GO:0010256,GO:0012505,GO:0012506,GO:0012507,GO:0015031,GO:…	ko:K07953	ko04141,ko05134,map04141,map05134	M00404	-
Zt469_000000F_arrow_0819	8.15325	7.0519	6.49467	6.71892	6.44851	0.92	0.181	.	.	0.645	-2.951	.	.	.	.	0.152	0.22	No	Yes	No	Yes	10365.6	95	PF07297	DPM2	O	Dolichol phosphate-mannose biosynthesis regulatory protein (DPM2)	GO:0003674,GO:0005575,GO:0005622,GO:0005623,GO:0005737,GO:0005783,GO:0005789,GO:0006066,GO:0006464,GO:0006486,GO:0006487,GO:0006493,GO:0006497,GO:0006505,GO:0006506,GO:0006629,GO:0006643,GO:0006644,GO:0006650,GO:0006661,GO:0006664,GO:0006720,GO:0006793,GO:0006796,GO:0006807,GO:0008150,GO:0008152,GO:0008610,GO:0008654,GO:0009058,GO:0009059,GO:0009100,GO:0009101,GO:0009247,GO:0009987,GO:0012505,GO:…	ko:K09658	ko00510,ko00563,ko01100,map00510,map00563,map01100	-	-
Zt469_000000F_arrow_0820	4.9623	5.62635	5.52523	4.76983	5.30425	0	0.016	.	.	0.96	-3.038	.	.	.	.	0.082	0.1	No	No	No	No	116914	1089	.	.	-	-	-	-	-	-	-
Zt469_000000F_arrow_0821	7.01649	6.99356	6.88957	6.87958	5.84165	0	0.029	.	.	0.791	-1.879	.	.	.	.	0.756	0.01	No	No	No	No	123015	1091	PF01399	PCI	J	RNA-binding component of the eukaryotic translation initiation factor 3 (eIF-3) complex, which is involved in protein synthesis of a specialized repertoire of mRNAs and, together with other initiation factors, stimulates binding of mRNA and methionyl-tRNAi to the 40S ribosome. The eIF-3 complex specifically targets and initiates translation of a subset of mRNAs involved in cell proliferation	GO:0000131,GO:0001732,GO:0002181,GO:0002183,GO:0002188,GO:0003674,GO:0003676,GO:0003723,GO:0003729,GO:0003743,GO:0005488,GO:0005575,GO:0005622,GO:0005623,GO:0005737,GO:0005852,GO:0006412,GO:0006413,GO:0006518,GO:0006807,GO:0008135,GO:0008150,GO:0008152,GO:0009058,GO:0009059,GO:0009987,GO:0010467,GO:0010494,GO:0016043,GO:0016282,GO:0019538,GO:0022607,GO:0022613,GO:0022618,GO:0032991,GO:0034622,GO:…	ko:K03254	ko03013,map03013	-	-
Zt469_000000F_arrow_0822	7.73157	8.60558	8.60304	8.64335	7.55616	0.815	0.384	0.811	.	.	-3.042	.	.	.	.	0.911	0.01	No	No	No	No	10673.1	92	PF00631	G-gamma	S	GGL domain	-	ko:K07973	ko04011,map04011	-	-
Zt469_000000F_arrow_0823	5.25149	5.48085	5.59544	6.07531	4.66369	0	0.07	.	.	0.775	-1.63	.	.	.	.	0.137	0.17	No	No	No	No	75886.1	711	PF00010	HLH	K	helix loop helix domain	-	-	-	-	-
Zt469_000000F_arrow_0824	3.08145	3.78337	3.29381	3.18132	3.83606	0	0.031	.	.	0.851	-1.857	.	.	.	.	0.903	0.08	No	No	No	No	60817.8	543	PF12014,PF12937	Cyclin_D1_bind,Domain:F-box-like	S	Domain of unknown function (DUF3506)	-	-	-	-	-
Zt469_000000F_arrow_0825	6.04728	5.80075	5.86105	5.9495	6.24039	0	0.047	.	.	0.952	-2.958	.	.	.	.	0.942	0	No	No	No	No	91965.8	832	PF01602,PF02883	Adaptin_N,Alpha_adaptinC2	U	Adaptin C-terminal domain	GO:0003674,GO:0005488,GO:0005515,GO:0005575,GO:0005622,GO:0005623,GO:0005737,GO:0005768,GO:0005794,GO:0005798,GO:0006810,GO:0006886,GO:0006892,GO:0006896,GO:0007034,GO:0008104,GO:0008150,GO:0012505,GO:0012506,GO:0012510,GO:0015031,GO:0015833,GO:0016020,GO:0016192,GO:0016197,GO:0030117,GO:0030118,GO:0030119,GO:0030120,GO:0030121,GO:0030125,GO:0030130,GO:0030131,GO:0030133,GO:0030135,GO:0030136,GO:…	ko:K12391	ko04142,map04142	-	-
Zt469_000000F_arrow_0826	3.39431	3.16179	3.13527	3.00894	3.81991	0.395	0.522	0.776	.	.	-2.611	.	.	.	.	0.929	0.09	No	No	No	No	30488.6	282	PF01885	PTS_2-RNA	J	RNA 2'-phosphotransferase, Tpt1 / KptA family	GO:0000215,GO:0000394,GO:0003674,GO:0003824,GO:0005575,GO:0005622,GO:0005623,GO:0005634,GO:0005737,GO:0006139,GO:0006388,GO:0006396,GO:0006399,GO:0006725,GO:0006807,GO:0008033,GO:0008150,GO:0008152,GO:0008380,GO:0009987,GO:0010467,GO:0016070,GO:0016740,GO:0016772,GO:0016773,GO:0019538,GO:0034470,GO:0034641,GO:0034660,GO:0043170,GO:0043226,GO:0043227,GO:0043229,GO:0043231,GO:0044237,GO:0044238,GO:…	ko:K10669	-	-	-
Zt469_000000F_arrow_0827	2.25735	7.57672	6.64043	7.13972	10.3439	0.978	0.619	0.892	.	.	-1.144	.	.	.	.	0.701	0.3	No	No	No	No	20972.1	195	.	.	-	-	-	-	-	-	-
Zt469_000000F_arrow_0828	3.82622	4.505	4.28835	4.14738	4.37424	0	0.012	.	.	0.84	-0.524	.	.	.	.	0.048	0.2	No	No	No	No	97238.6	889	.	.	J	LPXTG-motif cell wall anchor domain protein	-	-	-	-	-
Zt469_000000F_arrow_0829	5.26163	5.52986	4.78603	5.72425	5.99687	0.534	0.691	0.513	.	.	-0.492	.	.	.	.	0.427	0.04	No	No	No	No	25036.4	225	PF05891	Methyltransf_PK	S	AdoMet dependent proline di-methyltransferase	GO:0002181,GO:0003674,GO:0003824,GO:0005575,GO:0005622,GO:0005623,GO:0005737,GO:0005829,GO:0006412,GO:0006464,GO:0006479,GO:0006480,GO:0006518,GO:0006807,GO:0008150,GO:0008152,GO:0008168,GO:0008213,GO:0008276,GO:0008757,GO:0009058,GO:0009059,GO:0009987,GO:0010467,GO:0016740,GO:0016741,GO:0018016,GO:0018193,GO:0018208,GO:0019538,GO:0031365,GO:0032259,GO:0034641,GO:0034645,GO:0035568,GO:0036211,GO:…	ko:K16219	-	-	-
Zt469_000000F_arrow_0830	3.99778	4.62092	4.04544	4.57018	3.80923	0.995	0.247	.	.	0.568	-3.047	.	.	.	.	0.11	0.4	No	No	No	No	9186.78	81	.	.	-	-	-	-	-	-	-
Zt469_000000F_arrow_0831	3.82862	4.86743	4.37048	4.50338	4.58331	0	0.01	0.642	.	.	-2.799	.	.	.	GH72	0.957	0	No	No	No	No	41113.5	366	PF03198	Glyco_hydro_72	G	Splits internally a 1,3-beta-glucan molecule and transfers the newly generated reducing end (the donor) to the non- reducing end of another 1,3-beta-glucan molecule (the acceptor) forming a 1,3-beta linkage, resulting in the elongation of 1,3- beta-glucan chains in the cell wall	GO:0000003,GO:0000271,GO:0000322,GO:0000323,GO:0000324,GO:0003006,GO:0003674,GO:0003824,GO:0005575,GO:0005618,GO:0005622,GO:0005623,GO:0005737,GO:0005773,GO:0005886,GO:0005975,GO:0005976,GO:0006073,GO:0006074,GO:0006075,GO:0007049,GO:0008150,GO:0008152,GO:0009058,GO:0009059,GO:0009250,GO:0009272,GO:0009277,GO:0009653,GO:0009897,GO:0009986,GO:0009987,GO:0010383,GO:0010927,GO:0016020,GO:0016021,GO:…	-	-	-	-
Zt469_000000F_arrow_0832	1.22119	1.31254	0.79634	0.523549	1.7278	0	0.06	0.713	.	.	-3.181	.	.	.	.	0.983	0	No	No	No	No	30084.5	267	.	.	-	-	-	-	-	-	-
Zt469_000000F_arrow_0833	2.08439	2.58727	2.12935	1.85521	1.04959	0	0.013	0.593	.	.	-2.278	.	.	.	.	0.471	0	No	No	No	No	39459.9	340	.	.	-	-	-	-	-	-	-
Zt469_000000F_arrow_0834	4.00869	4.01694	4.07052	3.9038	2.33581	0	0.01	.	.	0.978	-3.037	.	.	.	.	0.885	0.1	No	No	No	Yes	58975.2	529	.	.	-	-	-	-	-	-	-
Zt469_000000F_arrow_0835	0.457434	1.09418	0	0.274105	0.0917891	0	0.218	.	.	0.778	-1.812	.	.	.	.	0.902	0.05	No	No	No	No	41959.1	385	PF06293	Kdo	S	Encoded by	-	-	-	-	-
Zt469_000000F_arrow_0836	2.2218	2.86485	1.95134	1.66462	1.36933	0.012	0.026	0.569	.	.	-1.348	.	.	.	.	0.989	0.05	No	No	No	No	22834.7	213	.	.	-	-	-	-	-	-	-
Zt469_000000F_arrow_0837	2.44883	2.39309	1.83252	1.2043	2.43402	0	0.032	.	.	0.661	-2.971	.	.	.	.	0.479	0.03	No	No	Yes	No	65585.3	581	PF13450	NAD_binding_8	Q	Pyridine nucleotide-disulphide oxidoreductase	-	-	-	-	-
Zt469_000000F_arrow_0838	7.43824	6.07523	5.73825	6.39908	7.32792	0	0.116	0.561	.	.	-3.099	.	.	.	.	0.369	0	No	No	Yes	No	73030.4	665	PF09731	Mitofilin	M	Component of the MICOS complex, a large protein complex of the mitochondrial inner membrane that plays crucial roles in the maintenance of crista junctions, inner membrane architecture, and formation of contact sites to the outer membrane	GO:0005575,GO:0005622,GO:0005623,GO:0005737,GO:0005739,GO:0005740,GO:0005743,GO:0006996,GO:0007005,GO:0007006,GO:0007007,GO:0008150,GO:0009987,GO:0016020,GO:0016021,GO:0016043,GO:0019866,GO:0031090,GO:0031224,GO:0031300,GO:0031301,GO:0031304,GO:0031305,GO:0031966,GO:0031967,GO:0031975,GO:0032592,GO:0032991,GO:0042407,GO:0043226,GO:0043227,GO:0043229,GO:0043231,GO:0044284,GO:0044422,GO:0044424,GO:…	ko:K17785	-	-	-
Zt469_000000F_arrow_0839	5.67407	3.89113	3.7453	4.56203	5.3508	0.941	0.318	0.745	.	.	-2.022	.	.	.	.	0.342	0.16	No	No	No	No	15361.3	143	PF10262	Rdx	O	Rdx family	-	ko:K07401	-	-	-
Zt469_000000F_arrow_0840	5.63548	5.92882	5.75301	5.97644	6.08846	0	0.313	0.501	.	.	-0.626	.	.	.	.	0.163	0.2	No	Yes	No	Yes	38044.6	346	PF02157	Man-6-P_recep	TU	Mannose-6-phosphate receptor	GO:0003674,GO:0005048,GO:0005488,GO:0005575,GO:0005622,GO:0005623,GO:0005737,GO:0005768,GO:0005770,GO:0006810,GO:0007034,GO:0008150,GO:0012505,GO:0016192,GO:0031410,GO:0031982,GO:0033218,GO:0042277,GO:0043226,GO:0043227,GO:0043229,GO:0044424,GO:0044444,GO:0044464,GO:0045324,GO:0046907,GO:0051179,GO:0051234,GO:0051641,GO:0051649,GO:0097708	ko:K10089	ko04142,ko04145,map04142,map04145	-	-
Zt469_000000F_arrow_0841	3.96279	4.39675	4.06177	3.94539	4.45615	0	0.012	0.847	.	.	-3.346	.	.	.	.	0.981	0.01	No	No	No	No	64232.2	561	PF01637	ATPase_2	S	ATPase domain predominantly from Archaea	-	-	-	-	-
Zt469_000000F_arrow_0842	5.10896	5.32238	5.31857	5.27189	6.07422	0	0.105	.	.	0.742	-0.393	.	.	.	.	0.98	0.94	Yes	Yes	Yes	No	70328.1	664	PF01735	PLA2_B	G	Cytoplasmic phospholipase A2, catalytic subunit	GO:0000003,GO:0000322,GO:0000323,GO:0000324,GO:0000746,GO:0000747,GO:0003674,GO:0003824,GO:0004620,GO:0004622,GO:0005575,GO:0005576,GO:0005618,GO:0005622,GO:0005623,GO:0005737,GO:0005773,GO:0005783,GO:0005886,GO:0006575,GO:0006629,GO:0006644,GO:0006650,GO:0006658,GO:0006660,GO:0006793,GO:0006796,GO:0006807,GO:0006950,GO:0006970,GO:0008150,GO:0008152,GO:0009056,GO:0009277,GO:0009395,GO:0009405,GO:…	ko:K13333	ko00564,map00564	-	-
Zt469_000000F_arrow_0843	4.09701	4.53607	4.16104	4.26883	5.06001	0	0.01	.	.	0.965	-2.959	.	.	.	.	0.954	0.02	No	No	No	No	95199.3	861	.	.	S	germ cell-less	-	-	-	-	-
Zt469_000000F_arrow_0844	6.19334	5.57337	5.84827	5.69908	6.95675	0	0.009	.	.	0.987	-3.174	.	.	.	.	0.016	0.04	No	No	No	Yes	55092.6	498	PF02628	COX15-CtaA	O	Cytochrome oxidase assembly protein	GO:0003674,GO:0003824,GO:0004129,GO:0005215,GO:0005488,GO:0005575,GO:0005622,GO:0005623,GO:0005737,GO:0005739,GO:0005740,GO:0005743,GO:0006091,GO:0006725,GO:0006778,GO:0006779,GO:0006783,GO:0006784,GO:0006790,GO:0006807,GO:0006810,GO:0006811,GO:0006812,GO:0008150,GO:0008152,GO:0008324,GO:0009055,GO:0009058,GO:0009987,GO:0015002,GO:0015075,GO:0015077,GO:0015078,GO:0015318,GO:0015672,GO:0015980,GO:…	ko:K02259	ko00190,ko00860,ko01100,ko01110,ko02020,ko04714,map00190,map00860,map01100,map01110,map02020,map04714	M00154	-
Zt469_000000F_arrow_0845	2.88296	5.66085	4.86638	4.94313	8.6555	0.137	0.16	0.844	.	.	-2.782	.	.	.	.	0.863	0.23	No	No	No	No	14333.4	136	.	.	O	Cytochrome oxidase assembly protein	GO:0003674,GO:0003824,GO:0004129,GO:0005215,GO:0005488,GO:0005575,GO:0005622,GO:0005623,GO:0005737,GO:0005739,GO:0005740,GO:0005743,GO:0006091,GO:0006725,GO:0006778,GO:0006779,GO:0006783,GO:0006784,GO:0006790,GO:0006807,GO:0006810,GO:0006811,GO:0006812,GO:0008150,GO:0008152,GO:0008324,GO:0009055,GO:0009058,GO:0009987,GO:0015002,GO:0015075,GO:0015077,GO:0015078,GO:0015318,GO:0015672,GO:0015980,GO:…	ko:K02259	ko00190,ko00860,ko01100,ko01110,ko02020,ko04714,map00190,map00860,map01100,map01110,map02020,map04714	M00154	-
Zt469_000000F_arrow_0846	3.89673	4.284	4.87894	5.03157	5.77397	0.362	0.273	0.662	.	.	-3.088	.	.	.	.	0.365	0.01	No	No	No	No	26358.7	232	PF05983	Med7	K	Component of the Mediator complex, a coactivator involved in the regulated transcription of nearly all RNA polymerase II-dependent genes. Mediator functions as a bridge to convey information from gene-specific regulatory proteins to the basal RNA polymerase II transcription machinery	GO:0000122,GO:0000228,GO:0000428,GO:0000785,GO:0000790,GO:0000791,GO:0005575,GO:0005622,GO:0005623,GO:0005634,GO:0005654,GO:0005667,GO:0005694,GO:0005719,GO:0006355,GO:0006357,GO:0008150,GO:0009889,GO:0009890,GO:0009891,GO:0009892,GO:0009893,GO:0010468,GO:0010556,GO:0010557,GO:0010558,GO:0010604,GO:0010605,GO:0010628,GO:0010629,GO:0016591,GO:0016592,GO:0019219,GO:0019222,GO:0030880,GO:0031323,GO:…	ko:K15148	-	-	-
Zt469_000000F_arrow_0847	4.44596	4.76398	3.91524	4.19505	4.11762	0.203	0.315	.	.	0.939	-3.343	.	.	.	.	0.058	0.14	No	No	No	Yes	32493.3	294	PF01569	PAP2	I	Acid phosphatase homologues	-	ko:K18693	ko00561,ko00564,ko01110,map00561,map00564,map01110	-	-
Zt469_000000F_arrow_0848	5.02851	4.29769	3.727	4.40098	3.61706	0	0.014	.	.	0.927	-3.482	.	.	.	.	0.811	0.06	No	No	No	Yes	59797.1	557	PF07690	MFS_1	U	Sugar (and other) transporter	-	-	-	-	-
Zt469_000000F_arrow_0849	9.24199	7.97346	7.73157	7.95859	8.36343	0.82	0.59	0.73	.	.	-3.07	.	.	.	.	0.005	0.14	No	No	Yes	No	13815.5	121	PF10183	ESSS	S	ESSS subunit of NADH:ubiquinone oxidoreductase (complex I)	-	-	-	-	-
Zt469_000000F_arrow_0850	3.77357	4.04988	3.79414	3.58256	2.98824	0	0.009	.	.	0.697	-2.93	.	.	.	.	0.185	0.01	No	No	No	No	74127.8	659	PF10056	DUF2293	S	Uncharacterized conserved protein (DUF2293)	-	-	-	-	-
Zt469_000000F_arrow_0851	6.75618	7.29827	7.098	6.96031	6.52248	0	0.091	.	.	0.915	-1.263	.	.	.	.	0.992	0.02	No	No	No	No	149066	1359	PF00773,PF17849,PF17877	RNB,Domain:OB_Dis3,Domain:Dis3l2_C_term	J	RNB	GO:0000175,GO:0000178,GO:0000291,GO:0000900,GO:0000932,GO:0000956,GO:0003674,GO:0003676,GO:0003723,GO:0003729,GO:0003730,GO:0003824,GO:0004518,GO:0004527,GO:0004532,GO:0004540,GO:0005488,GO:0005575,GO:0005622,GO:0005623,GO:0005634,GO:0005737,GO:0005933,GO:0005935,GO:0006139,GO:0006364,GO:0006396,GO:0006401,GO:0006402,GO:0006403,GO:0006417,GO:0006725,GO:0006807,GO:0008150,GO:0008152,GO:0008298,GO:…	ko:K18748	-	-	-
Zt469_000000F_arrow_0852	3.89763	5.02057	4.53052	5.03761	5.00823	0	0.07	0.508	.	.	-3.338	.	.	.	.	0.082	0.01	No	No	No	No	73794.1	660	PF07817	GLE1	A	GLE1-like protein	-	ko:K18723	-	-	-
Zt469_000000F_arrow_0853	8.4885	7.70932	7.18837	7.57935	8.13424	0.352	0.451	0.609	.	.	-1.32	.	.	.	.	0.47	0.29	No	No	No	No	30334.4	282	PF00227,PF10584	Proteasome,Proteasome_A_N	O	Proteasome subunit alpha type	GO:0000502,GO:0005575,GO:0005622,GO:0005623,GO:0005634,GO:0005737,GO:0005829,GO:0005839,GO:0006508,GO:0006511,GO:0006807,GO:0007088,GO:0007346,GO:0008150,GO:0008152,GO:0009056,GO:0009057,GO:0009896,GO:0009987,GO:0010498,GO:0010499,GO:0010564,GO:0010638,GO:0010965,GO:0012505,GO:0016020,GO:0019538,GO:0019773,GO:0019941,GO:0030071,GO:0030163,GO:0031331,GO:0031597,GO:0032270,GO:0032436,GO:0032991,GO:…	ko:K02726	ko03050,map03050	M00337,M00340	-
Zt469_000000F_arrow_0854	5.50745	5.75392	5.2584	5.6941	5.60204	0.002	0.251	.	.	0.858	-3.032	.	.	.	.	0.348	0.26	No	No	No	Yes	35823.4	319	PF12906	RINGv	P	The RING-variant domain is a C4HC3 zinc-finger like motif found in a number of cellular and viral proteins. Some of these proteins have been shown both in vivo and in vitro to have ubiquitin E3 ligase activity.	-	-	-	-	-
Zt469_000000F_arrow_0855	0.404168	0.285333	0.239079	0.827762	0.635847	0	0.01	0.614	.	.	-3.346	.	.	.	.	0.031	0.02	No	No	No	No	61314.3	546	.	.	-	-	-	-	-	-	-
Zt469_000000F_arrow_0856	4.07263	4.37327	4.42442	4.5954	4.48359	0	0.012	.	.	0.602	-3.188	.	.	.	.	0.677	0	No	No	No	No	55285.1	496	.	.	-	-	-	ko:K18666	-	-	-
Zt469_000000F_arrow_0857	5.64168	5.45545	4.91007	5.28589	6.06908	0	0.01	.	.	0.854	-3.048	.	.	.	.	0.016	0.03	No	No	No	No	69794.9	627	PF00012	HSP70	O	Belongs to the heat shock protein 70 family	-	-	-	-	-
Zt469_000000F_arrow_0858	5.74506	5.24609	4.88077	5.30865	6.56406	0.984	0.566	0.928	.	.	0.36	.	.	.	.	0.956	0.06	Yes	Yes	No	No	11166.5	103	.	.	-	-	-	-	-	-	-
Zt469_000000F_arrow_0859	7.62897	6.93891	6.32253	6.38386	7.17361	0.011	0.349	0.912	.	.	-3.346	.	.	.	.	0.801	0.1	No	No	No	No	33071.9	292	PF14938	SNAP	U	Soluble NSF attachment protein, SNAP	GO:0000149,GO:0000322,GO:0000323,GO:0000324,GO:0000329,GO:0001671,GO:0003674,GO:0005483,GO:0005488,GO:0005515,GO:0005575,GO:0005622,GO:0005623,GO:0005737,GO:0005773,GO:0005774,GO:0005829,GO:0006810,GO:0006886,GO:0006888,GO:0006906,GO:0006914,GO:0006996,GO:0007033,GO:0008047,GO:0008104,GO:0008150,GO:0008152,GO:0009056,GO:0009987,GO:0015031,GO:0015833,GO:0016020,GO:0016043,GO:0016050,GO:0016192,GO:…	ko:K15296	ko04138,ko04721,map04138,map04721	-	-
Zt469_000000F_arrow_0860	2.64062	2.95468	2.68498	2.63611	1.36707	0	0.009	.	.	0.829	-2.965	.	.	.	.	0.99	0	No	No	No	No	253857	2270	PF09462	Mus7	S	Mus7/MMS22 family	GO:0000151,GO:0000724,GO:0000725,GO:0005575,GO:0005622,GO:0005623,GO:0005634,GO:0006139,GO:0006259,GO:0006260,GO:0006261,GO:0006281,GO:0006302,GO:0006310,GO:0006725,GO:0006807,GO:0006950,GO:0006974,GO:0008150,GO:0008152,GO:0009058,GO:0009059,GO:0009987,GO:0031297,GO:0031461,GO:0032991,GO:0033554,GO:0034641,GO:0034645,GO:0035361,GO:0043170,GO:0043226,GO:0043227,GO:0043229,GO:0043231,GO:0044237,GO:…	-	-	-	-
Zt469_000000F_arrow_0861	4.46372	4.44448	4.20655	5.7479	6.81455	0	0.061	.	.	0.926	-2.705	.	.	.	.	0.517	0.17	No	Yes	No	Yes	44889.9	414	.	.	S	integral membrane protein	-	-	-	-	-
Zt469_000000F_arrow_0862	3.74713	5.17971	4.67247	5.8037	6.1342	0	0.051	0.691	.	.	-3.346	.	.	.	.	0.794	0.05	No	No	No	No	62766	557	PF08149	BING4CT	A	BING4CT (NUC141) domain	GO:0000447,GO:0000460,GO:0000462,GO:0000466,GO:0000469,GO:0000472,GO:0000478,GO:0000479,GO:0000480,GO:0000966,GO:0000967,GO:0003674,GO:0003676,GO:0003723,GO:0005488,GO:0005575,GO:0005622,GO:0005623,GO:0005634,GO:0005730,GO:0005732,GO:0006139,GO:0006364,GO:0006396,GO:0006725,GO:0006807,GO:0008150,GO:0008152,GO:0009987,GO:0010467,GO:0016070,GO:0016072,GO:0022613,GO:0030490,GO:0030515,GO:0030684,GO:…	ko:K14768	-	-	-
Zt469_000000F_arrow_0863	8.21207	7.618	7.25881	7.38044	6.92003	0	0.207	0.518	.	.	-3.191	.	.	.	.	0.022	0.24	No	No	No	No	46422.1	426	PF00155	Aminotran_1_2	E	Aminotransferase class I and II	GO:0000096,GO:0001300,GO:0001302,GO:0003674,GO:0003824,GO:0004069,GO:0005575,GO:0005622,GO:0005623,GO:0005737,GO:0005739,GO:0005759,GO:0006082,GO:0006103,GO:0006107,GO:0006520,GO:0006528,GO:0006529,GO:0006530,GO:0006531,GO:0006532,GO:0006533,GO:0006534,GO:0006536,GO:0006538,GO:0006790,GO:0006807,GO:0007568,GO:0007569,GO:0008150,GO:0008152,GO:0008483,GO:0008652,GO:0009056,GO:0009058,GO:0009063,GO:…	ko:K14455	ko00220,ko00250,ko00270,ko00330,ko00350,ko00360,ko00400,ko00710,ko00950,ko00960,ko01100,ko01110,ko01120,ko01130,ko01200,ko01210,ko01230,ko04975,map00220,map00250,map00270,map00330,map00350,map00360,map00400,map00710,map00950,map00960,map01100,map01110,map01120,map01130,map01200,map01210,map01230,map04975	M00170,M00171	-
Zt469_000000F_arrow_0864	7.64183	7.11672	6.85347	6.98841	8.37128	0	0.121	0.856	.	.	-3.122	.	.	.	.	0.084	0.07	No	No	No	No	18083.7	161	PF01627	Hpt	T	Histidine Phosphotransfer domain	GO:0000160,GO:0001932,GO:0001934,GO:0003674,GO:0003824,GO:0004672,GO:0005488,GO:0005515,GO:0005575,GO:0005622,GO:0005623,GO:0005634,GO:0005737,GO:0005829,GO:0006464,GO:0006468,GO:0006793,GO:0006796,GO:0006807,GO:0006950,GO:0006970,GO:0006979,GO:0007154,GO:0007165,GO:0007231,GO:0007234,GO:0007346,GO:0008150,GO:0008152,GO:0009628,GO:0009893,GO:0009927,GO:0009966,GO:0009967,GO:0009987,GO:0010389,GO:…	ko:K11232	ko02020,ko04011,map02020,map04011	M00516	-
Zt469_000000F_arrow_0865	4.50478	5.23559	5.60092	5.41761	5.13798	0	0.035	.	.	0.929	-3.068	.	.	.	GT34	0.895	0.12	No	No	Yes	No	37398.7	330	PF05637	Glyco_transf_34	I	galactosyl transferase GMA12/MNN10 family	GO:0000009,GO:0000030,GO:0000136,GO:0000137,GO:0000139,GO:0003674,GO:0003824,GO:0005575,GO:0005622,GO:0005623,GO:0005737,GO:0005783,GO:0005794,GO:0005795,GO:0006464,GO:0006486,GO:0006487,GO:0006807,GO:0008150,GO:0008152,GO:0008378,GO:0009058,GO:0009059,GO:0009100,GO:0009101,GO:0009272,GO:0009987,GO:0012505,GO:0016020,GO:0016021,GO:0016740,GO:0016757,GO:0016758,GO:0019538,GO:0030173,GO:0031090,GO:…	ko:K05532	ko00513,ko01100,map00513,map01100	M00074	-
Zt469_000000F_arrow_0866	4.65103	5.06955	5.18955	5.40685	4.74901	0	0.013	.	.	0.774	-3.346	.	.	.	.	0.135	0.01	No	No	No	No	78003.7	707	.	.	S	Genetic interactor of prohibitins 3	GO:0003674,GO:0003824,GO:0003924,GO:0005575,GO:0005622,GO:0005623,GO:0005737,GO:0005739,GO:0006996,GO:0007005,GO:0008150,GO:0009987,GO:0016043,GO:0016462,GO:0016787,GO:0016817,GO:0016818,GO:0017111,GO:0022607,GO:0022613,GO:0022618,GO:0034622,GO:0042254,GO:0042255,GO:0043226,GO:0043227,GO:0043229,GO:0043231,GO:0043933,GO:0044085,GO:0044424,GO:0044444,GO:0044464,GO:0061668,GO:0065003,GO:0070925,GO:…	ko:K19829	-	-	-
Zt469_000000F_arrow_0867	3.79351	4.81461	4.39262	4.21925	3.78115	0	0.009	.	.	0.903	-2.907	.	.	.	.	0.024	0.24	No	No	No	No	116416	1083	PF00400	WD40	S	WD domain, G-beta repeat	-	-	-	-	-
Zt469_000000F_arrow_0868	2.00037	10.3444	9.55141	8.81035	3.47455	1	0.909	0.654	0.894	.	2.261	.	.	.	.	0.077	0.78	Yes	Yes	No	No	16963	158	.	.	-	-	-	-	-	-	-
Zt469_000000F_arrow_0869	1.00724	11.0196	10.1554	9.24281	1.66613	0.154	0.52	0.519	0.778	.	1.851	.	.	.	.	0.273	0.76	Yes	Yes	No	No	14302.9	132	.	.	-	-	-	-	-	-	-
Zt469_000000F_arrow_0870	5.05745	4.39738	3.6943	3.62046	1.28206	0.014	0.499	.	.	0.87	-1.311	.	.	.	AA2	0.932	0.07	No	No	No	No	36843.8	334	PF00141	peroxidase	Q	Peroxidase	GO:0005575,GO:0005576	ko:K20205	-	-	-
Zt469_000000F_arrow_0871	5.79637	5.54721	5.35548	5.12465	4.05367	0.107	0.278	.	.	0.655	-2.579	.	.	.	.	0.419	0.23	No	No	No	No	27212.1	248	PF00010	HLH	K	helix loop helix domain	-	-	-	-	-
Zt469_000000F_arrow_0872	3.92427	8.92513	8.79102	8.64776	3.1145	1	0.942	0.589	0.997	.	3.194	Foa4,MoSPD5	.	.	.	0.01	0.8	Yes	Yes	No	No	11755	109	.	.	-	-	-	-	-	-	-
Zt469_000000F_arrow_0873	4.16525	8.23615	7.48878	7.29388	4.87372	0.999	0.816	0.872	.	.	-2.238	.	.	.	.	0.647	0.3	No	No	No	No	24208.4	215	.	.	-	-	-	-	-	-	-
Zt469_000000F_arrow_0874	4.08011	4.67065	3.9125	4.18871	3.46474	0	0.012	.	.	0.833	-3.038	.	.	.	.	0.921	0.08	No	No	Yes	No	114805	1062	PF00561	Abhydrolase_1	F	alpha/beta hydrolase fold	-	-	-	-	-
Zt469_000000F_arrow_0875	2.99236	2.50945	1.89565	1.98562	5.34866	0.281	0.296	0.667	.	.	-3.173	.	.	.	.	0.873	0.01	No	No	No	No	30644.5	269	PF11905	DUF3425	F	alpha/beta hydrolase fold	-	-	-	-	-
Zt469_000000F_arrow_0876	3.72165	2.00524	1.91996	1.60917	2.70443	0.899	0.718	0.501	.	.	-2.064	.	.	.	.	0.995	0.21	No	No	No	Yes	21274	192	.	.	S	Belongs to the sterol desaturase family	-	-	-	-	-
Zt469_000000F_arrow_0877	3.77598	3.60838	2.72391	3.49382	5.96303	0.122	0.502	0.53	.	.	-3.336	.	.	.	.	0.072	0.14	No	No	No	Yes	25234.9	218	PF10615	DUF2470	S	Protein of unknown function (DUF2470)	-	-	-	-	-
Zt469_000000F_arrow_0878	1.95158	6.18623	5.42228	6.94622	10.1727	0.935	0.294	0.874	.	.	-1.158	.	.	.	.	0.164	0.12	No	No	No	No	24077.1	233	.	.	-	-	-	-	-	-	-
Zt469_000000F_arrow_0879	1.8953	5.95483	4.656	6.50787	9.57324	0.786	0.254	0.809	.	.	-3.338	.	.	.	.	0.526	0.02	No	No	No	No	20943.5	186	.	.	-	-	-	-	-	-	-
Zt469_000000F_arrow_0880	4.43329	4.39826	4.2919	4.36696	4.19512	0	0.012	.	.	0.933	-2.144	.	.	.	.	0.724	0.07	No	No	No	No	124246	1141	PF02187	GAS2	S	Growth-Arrest-Specific Protein 2 Domain	-	-	-	-	-
Zt469_000000F_arrow_0881	5.08681	4.81575	5.28078	5.29128	4.35372	0	0.034	0.504	.	.	-2.618	.	.	.	.	0.992	0.2	No	No	No	No	58492.4	536	PF00010	HLH	K	Helix-loop-helix DNA-binding domain	-	-	-	-	-
Zt469_000000F_arrow_0882	4.65443	3.87965	4.01674	4.23321	5.67516	0	0.011	.	.	0.719	-3.173	.	.	.	.	0.966	0.01	No	No	No	No	69229.3	612	PF00817,PF11799	IMS,IMS_C	L	impB/mucB/samB family	-	ko:K03510	ko03460,map03460	-	-
Zt469_000000F_arrow_0883	3.18279	4.69258	6.00865	6.15049	6.3067	0.957	0.226	0.718	.	.	-2.63	.	.	.	.	0.435	0.25	No	No	No	No	14608.1	132	.	.	-	-	-	-	-	-	-
Zt469_000000F_arrow_0884	4.19806	5.27984	5.0088	5.46297	6.8939	0.986	0.516	0.858	.	.	-2.78	.	.	.	.	0.426	0.05	No	No	No	Yes	23880.8	226	.	.	-	-	-	-	-	-	-
Zt469_000000F_arrow_0885	4.97005	5.05821	4.74378	4.68951	5.21316	0	0.009	.	.	0.845	-3.304	.	.	.	.	0.648	0	No	No	No	Yes	80546.7	719	PF06472,PF00005	ABC_membrane_2,ABC_tran	I	ABC transporter transmembrane region 2	GO:0003674,GO:0003824,GO:0005215,GO:0005575,GO:0005622,GO:0005623,GO:0005737,GO:0005777,GO:0005778,GO:0005779,GO:0006810,GO:0006811,GO:0006820,GO:0006869,GO:0008150,GO:0010876,GO:0015399,GO:0015405,GO:0015711,GO:0015718,GO:0015849,GO:0015908,GO:0016020,GO:0016021,GO:0016462,GO:0016787,GO:0016817,GO:0016818,GO:0016887,GO:0017111,GO:0022804,GO:0022857,GO:0031090,GO:0031224,GO:0031231,GO:0031300,GO:…	ko:K15628	ko02010,ko04146,map02010,map04146	-	-
Zt469_000000F_arrow_0886	3.57416	3.86113	3.61616	3.64676	4.89054	0.001	0.186	0.696	.	.	-3.088	.	.	.	.	0.867	0	No	No	No	No	33397.8	293	.	.	-	-	-	-	-	-	-
Zt469_000000F_arrow_0887	6.28119	5.54676	4.96661	5.60981	6.00932	0.003	0.254	0.675	.	.	-3.365	.	.	.	.	0.144	0.27	No	No	No	No	25956	233	PF00252	Ribosomal_L16	J	Belongs to the universal ribosomal protein uL16 family	GO:0000048,GO:0000313,GO:0000315,GO:0003674,GO:0003676,GO:0003723,GO:0003735,GO:0003824,GO:0005198,GO:0005488,GO:0005575,GO:0005622,GO:0005623,GO:0005737,GO:0005739,GO:0005759,GO:0005761,GO:0005762,GO:0005840,GO:0006412,GO:0006518,GO:0006807,GO:0008150,GO:0008152,GO:0009058,GO:0009059,GO:0009987,GO:0010467,GO:0015934,GO:0016740,GO:0016746,GO:0016755,GO:0019538,GO:0019843,GO:0031974,GO:0032543,GO:…	-	-	-	-
Zt469_000000F_arrow_0888	4.89971	5.22374	4.61144	4.75436	4.44908	0	0.047	.	.	0.631	-2.701	.	.	.	.	0.927	0.03	No	No	No	No	119769	1091	PF08519,PF00533,PF00004	RFC1,BRCT,Domain:AAA	L	Replication factor RFC1 C terminal domain	GO:0000228,GO:0000278,GO:0000785,GO:0000790,GO:0003674,GO:0003676,GO:0003677,GO:0003682,GO:0005488,GO:0005575,GO:0005622,GO:0005623,GO:0005634,GO:0005657,GO:0005663,GO:0005694,GO:0006139,GO:0006259,GO:0006260,GO:0006261,GO:0006271,GO:0006272,GO:0006281,GO:0006298,GO:0006725,GO:0006807,GO:0006950,GO:0006974,GO:0007049,GO:0008150,GO:0008152,GO:0009058,GO:0009059,GO:0009314,GO:0009411,GO:0009416,GO:…	ko:K10754	ko03030,ko03420,ko03430,map03030,map03420,map03430	M00289,M00295	-
Zt469_000000F_arrow_0889	4.4548	3.61448	4.22071	5.02262	4.86281	0.606	0.528	.	.	0.517	-1.664	.	.	.	.	0.015	0.62	Yes	Yes	No	No	25359	245	PF13561	adh_short_C2	Q	Enoyl-(Acyl carrier protein) reductase	-	-	-	-	-
Zt469_000000F_arrow_0890	1.96493	3.52545	2.83318	3.09523	2.59165	0.425	0.3	.	.	0.703	0.657	MoSlp1	.	.	.	0.992	0.46	Yes	Yes	No	No	21603.8	203	.	.	-	-	-	-	-	-	-
Zt469_000000F_arrow_0891	5.77874	5.73095	5.40265	5.46754	5.77382	0	0.012	.	.	0.898	-2.924	.	.	.	.	0.559	0.02	No	No	No	No	98699.8	893	PF09949	APP1_cat	S	Uncharacterized conserved protein (DUF2183)	GO:0003674,GO:0003824,GO:0005575,GO:0005622,GO:0005623,GO:0005737,GO:0005856,GO:0005938,GO:0006629,GO:0006793,GO:0006796,GO:0006996,GO:0007010,GO:0008150,GO:0008152,GO:0008195,GO:0009987,GO:0015629,GO:0016043,GO:0016311,GO:0016787,GO:0016788,GO:0016791,GO:0030029,GO:0030036,GO:0030479,GO:0030863,GO:0030864,GO:0042578,GO:0043226,GO:0043228,GO:0043229,GO:0043232,GO:0044237,GO:0044238,GO:0044255,GO:…	-	-	-	-
Zt469_000000F_arrow_0892	5.62074	6.275	6.8723	6.59111	5.16468	0	0.01	.	.	0.85	-1.282	.	.	.	.	0.152	0.46	Yes	Yes	Yes	No	66059	614	PF00026	Asp	U	Belongs to the peptidase A1 family	-	-	-	-	-
Zt469_000000F_arrow_0893	2.94148	2.90011	2.95877	2.93087	3.04889	0	0.012	.	.	0.512	-3.2	.	.	.	.	0.848	0.03	No	No	No	No	79177	711	.	.	-	-	-	-	-	-	-
Zt469_000000F_arrow_0894	8.19318	6.29905	5.9003	6.45821	8.17678	0	0.034	.	.	0.731	-2.332	.	.	.	.	0.366	0.12	No	No	No	No	51039.5	462	PF13344,PF13242	Hydrolase_6,Domain:Hydrolase_like	G	Haloacid dehalogenase-like hydrolase	-	-	-	-	-
Zt469_000000F_arrow_0895	4.19738	5.2557	5.02201	4.99872	3.46873	0	0.07	.	.	0.833	-1.995	PiCRN8	.	.	.	0.876	0.06	No	No	No	No	174543	1613	PF00069	Pkinase	T	Serine/Threonine protein kinases, catalytic domain	GO:0000075,GO:0000166,GO:0000278,GO:0001558,GO:0003674,GO:0003824,GO:0004672,GO:0004674,GO:0005488,GO:0005524,GO:0005543,GO:0005575,GO:0005622,GO:0005623,GO:0005737,GO:0005739,GO:0005826,GO:0005856,GO:0005886,GO:0005938,GO:0006464,GO:0006468,GO:0006793,GO:0006796,GO:0006807,GO:0007049,GO:0007093,GO:0007154,GO:0007165,GO:0007346,GO:0008104,GO:0008144,GO:0008150,GO:0008152,GO:0008289,GO:0008360,GO:…	ko:K18669,ko:K18670	ko04111,map04111	-	-
Zt469_000000F_arrow_0896	5.03537	5.68739	5.23675	5.75052	5.93165	0	0.2	.	.	0.719	-1.545	.	.	.	.	0.985	0.27	No	No	No	No	46980.5	436	PF08438,PF01926	MMR_HSR1_C,Family:MMR_HSR1	J	GTPase of unknown function C-terminal	GO:0000166,GO:0001882,GO:0001883,GO:0003674,GO:0003824,GO:0005488,GO:0005524,GO:0005525,GO:0005575,GO:0005622,GO:0005623,GO:0005737,GO:0008144,GO:0016462,GO:0016787,GO:0016817,GO:0016818,GO:0016887,GO:0017076,GO:0017111,GO:0019001,GO:0030554,GO:0032549,GO:0032550,GO:0032553,GO:0032555,GO:0032559,GO:0032561,GO:0035639,GO:0036094,GO:0043167,GO:0043168,GO:0044424,GO:0044464,GO:0097159,GO:0097367,GO:…	ko:K06942	-	-	-
Zt469_000000F_arrow_0897	7.65923	6.75447	6.02786	6.51612	6.65772	0.008	0.064	0.61	.	.	-2.962	.	.	.	.	0.422	0.14	No	No	No	No	32271.3	298	PF04733	Coatomer_E	U	The coatomer is a cytosolic protein complex that binds to dilysine motifs and reversibly associates with Golgi non- clathrin-coated vesicles, which further mediate biosynthetic protein transport from the ER, via the Golgi up to the trans Golgi network. The coatomer complex is required for budding from Golgi membranes, and is essential for the retrograde Golgi-to-ER transport of dilysine-tagged pr…	GO:0005575,GO:0005622,GO:0005623,GO:0005737,GO:0005794,GO:0005798,GO:0006810,GO:0006886,GO:0006888,GO:0006890,GO:0006891,GO:0007034,GO:0008104,GO:0008150,GO:0012505,GO:0012506,GO:0015031,GO:0015833,GO:0016020,GO:0016192,GO:0016197,GO:0030117,GO:0030120,GO:0030126,GO:0030135,GO:0030137,GO:0030659,GO:0030660,GO:0030662,GO:0030663,GO:0031090,GO:0031410,GO:0031982,GO:0032509,GO:0032511,GO:0032991,GO:…	ko:K17268	-	-	-
Zt469_000000F_arrow_0898	5.00231	3.82508	3.87364	3.75621	5.55398	0.075	0.227	0.673	.	.	-3.113	.	.	.	.	0.018	0.01	No	No	Yes	No	31672.5	284	.	.	U	Membrane fusion protein Use1	-	-	-	-	-
Zt469_000000F_arrow_0899	9.09972	7.22159	6.78919	8.037	8.72097	0.012	0.256	0.811	.	.	-1.886	.	.	.	.	0.524	0.14	No	No	No	No	33019.7	291	PF01564,PF17284	Spermine_synth,Domain:Spermine_synt_N	H	Belongs to the spermidine spermine synthase family	GO:0003674,GO:0003824,GO:0004766,GO:0005575,GO:0005622,GO:0005623,GO:0005634,GO:0005737,GO:0006082,GO:0006575,GO:0006576,GO:0006595,GO:0006596,GO:0006732,GO:0006766,GO:0006767,GO:0006807,GO:0008150,GO:0008152,GO:0008216,GO:0008295,GO:0009058,GO:0009108,GO:0009110,GO:0009308,GO:0009309,GO:0009987,GO:0015939,GO:0015940,GO:0016053,GO:0016740,GO:0016765,GO:0019752,GO:0032787,GO:0034641,GO:0042364,GO:…	ko:K00797	ko00270,ko00330,ko00410,ko00480,ko01100,map00270,map00330,map00410,map00480,map01100	M00034,M00133	-
Zt469_000000F_arrow_0900	5.17829	3.22082	3.01991	3.48219	4.0542	0	0.013	.	.	0.926	-3.365	.	.	.	.	0.069	0.06	No	No	No	Yes	104996	955	PF06738	ThrE	S	Putative threonine/serine exporter	-	-	-	-	-
Zt469_000000F_arrow_0901	5.39386	5.23615	5.42429	5.64342	5.97374	0	0.011	.	.	0.804	-3.357	.	.	.	.	0.442	0.01	No	No	No	No	60821.7	550	PF20143,PF01513	NAD_kinase_C,Domain:NAD_kinase	G	ATP-NAD kinase	GO:0003674,GO:0003824,GO:0003951,GO:0005575,GO:0005622,GO:0005623,GO:0005634,GO:0005737,GO:0006139,GO:0006725,GO:0006732,GO:0006733,GO:0006739,GO:0006741,GO:0006753,GO:0006793,GO:0006796,GO:0006807,GO:0006873,GO:0006875,GO:0006879,GO:0008150,GO:0008152,GO:0009058,GO:0009108,GO:0009117,GO:0009165,GO:0009987,GO:0016301,GO:0016310,GO:0016740,GO:0016772,GO:0016773,GO:0018130,GO:0019359,GO:0019362,GO:…	ko:K00858	ko00760,ko01100,map00760,map01100	-	-
Zt469_000000F_arrow_0902	4.50538	5.82393	5.80249	5.98012	8.70123	0.99	0.435	0.859	.	.	-2.497	.	.	.	.	0.148	0.28	No	No	No	No	17852.3	174	.	.	S	mismatched base pair and cruciform DNA recognition	-	-	-	-	-
Zt469_000000F_arrow_0903	5.54883	5.57992	5.3817	5.92245	3.72884	0	0.01	.	.	0.89	-2.322	.	.	.	.	0.928	0.17	No	No	No	No	97565.4	899	PF04082,PF00172	Fungal_trans,Domain:Zn_clus	K	Fungal specific transcription factor domain	GO:0000429,GO:0000436,GO:0000976,GO:0000977,GO:0000978,GO:0000981,GO:0000982,GO:0000987,GO:0001012,GO:0001067,GO:0001077,GO:0001228,GO:0003674,GO:0003676,GO:0003677,GO:0003690,GO:0003700,GO:0005488,GO:0005575,GO:0005622,GO:0005623,GO:0005634,GO:0005737,GO:0006109,GO:0006111,GO:0006139,GO:0006140,GO:0006351,GO:0006355,GO:0006357,GO:0006366,GO:0006725,GO:0006807,GO:0007154,GO:0007584,GO:0008150,GO:…	ko:K09240	-	-	-
Zt469_000000F_arrow_0904	2.83908	2.28271	2.29409	2.90162	3.01985	0	0.009	.	.	0.795	-3.181	.	.	.	.	0.879	0.05	No	No	No	No	54045.1	482	.	.	S	Set domain-containing protein	GO:0003674,GO:0003824,GO:0006464,GO:0006479,GO:0006807,GO:0008150,GO:0008152,GO:0008168,GO:0008170,GO:0008213,GO:0008276,GO:0008757,GO:0009987,GO:0016278,GO:0016279,GO:0016740,GO:0016741,GO:0018022,GO:0018026,GO:0018193,GO:0018205,GO:0019538,GO:0032259,GO:0036211,GO:0043170,GO:0043412,GO:0043414,GO:0044237,GO:0044238,GO:0044260,GO:0044267,GO:0071704,GO:0140096,GO:1901564	-	-	-	-
Zt469_000000F_arrow_0905	4.00645	4.8315	3.10583	3.37885	3.28755	0	0.009	.	.	0.932	-0.839	.	.	.	.	0.343	0.08	No	No	No	No	72842.1	659	PF14671,PF00782	DSPn,Domain:DSPc	V	Dual specificity protein phosphatase, N-terminal half	GO:0000003,GO:0000022,GO:0000070,GO:0000075,GO:0000212,GO:0000226,GO:0000228,GO:0000278,GO:0000280,GO:0000281,GO:0000775,GO:0000776,GO:0000777,GO:0000778,GO:0000779,GO:0000780,GO:0000793,GO:0000794,GO:0000819,GO:0000910,GO:0000922,GO:0003674,GO:0003824,GO:0004721,GO:0004722,GO:0004725,GO:0005575,GO:0005622,GO:0005623,GO:0005634,GO:0005654,GO:0005677,GO:0005694,GO:0005730,GO:0005737,GO:0005815,GO:…	ko:K06639	ko04110,ko04111,ko04113,map04110,map04111,map04113	-	-
Zt469_000000F_arrow_0906	0	0	0	0	0	0.885	0.513	.	0.821	.	1.656	PsPNPi,RsRlpA,VdAve1,PsShr1,MoMSP1,SsCP1	.	.	.	0.98	0.9	Yes	Yes	No	No	12957.4	128	.	.	S	Mortierella verticillata NRRL 6337	-	-	-	-	-
Zt469_000000F_arrow_0907	2.98648	3.43756	1.835	3.525	3.2505	0	0.165	.	.	0.53	-1.441	.	.	.	.	0.96	0.05	No	No	No	No	39837.4	362	PF11312	Methyltransf_34	S	Putative SAM-dependent methyltransferase	GO:0000154,GO:0001510,GO:0003674,GO:0003824,GO:0005575,GO:0005622,GO:0005623,GO:0005737,GO:0006139,GO:0006364,GO:0006396,GO:0006725,GO:0006807,GO:0008150,GO:0008152,GO:0008168,GO:0008170,GO:0008173,GO:0008649,GO:0008757,GO:0009451,GO:0009987,GO:0010467,GO:0016070,GO:0016072,GO:0016436,GO:0016740,GO:0016741,GO:0022613,GO:0031167,GO:0032259,GO:0034470,GO:0034641,GO:0034660,GO:0042254,GO:0043170,GO:…	ko:K19308	-	-	-
Zt469_000000F_arrow_0908	7.93573	4.74986	4.28296	4.74175	5.97815	0.687	0.224	0.739	.	.	-3.346	.	.	.	.	0.875	0.02	No	No	No	No	21140.2	186	.	.	S	4-carboxymuconolactone decarboxylase	-	-	-	-	-
Zt469_000000F_arrow_0909	8.85754	7.67654	7.74735	8.05803	8.25353	0.959	0.745	0.835	.	.	-2.776	.	.	.	.	0.004	0.15	No	No	No	No	18812.5	169	PF00255	GSHPx	E	Belongs to the glutathione peroxidase family	GO:0000302,GO:0003674,GO:0003824,GO:0004601,GO:0004602,GO:0005575,GO:0005622,GO:0005623,GO:0005634,GO:0005737,GO:0005739,GO:0005740,GO:0005741,GO:0005743,GO:0005829,GO:0006950,GO:0006979,GO:0008150,GO:0008152,GO:0008379,GO:0009056,GO:0009636,GO:0009987,GO:0010035,GO:0016020,GO:0016209,GO:0016491,GO:0016684,GO:0016999,GO:0017001,GO:0017144,GO:0019725,GO:0019866,GO:0019867,GO:0019898,GO:0031090,GO:…	ko:K00432	ko00480,ko00590,ko04918,map00480,map00590,map04918	-	-
Zt469_000000F_arrow_0910	1.08304	0.25835	0.553517	0.756082	0.425568	0.733	0.407	0.634	.	.	-3.346	.	.	.	.	0.041	0.02	No	No	No	No	29976	257	.	.	-	-	-	-	-	-	-
Zt469_000000F_arrow_0911	3.93894	5.40757	6.02719	6.5604	3.43424	0.76	0.441	.	.	0.694	-2.541	.	.	.	.	0.239	0.2	No	No	No	No	7761.87	69	.	.	-	-	-	-	-	-	-
Zt469_000000F_arrow_0912	2.8643	4.33127	5.29804	5.63669	2.34336	0	0.012	.	.	0.787	-2.341	.	.	.	.	0.489	0.08	No	No	No	No	64866.9	592	.	.	S	zinc finger	-	-	-	-	-
Zt469_000000F_arrow_0913	3.30642	3.19859	5.49332	7.91131	5.92171	0	0.011	.	.	0.975	-3.438	.	.	.	.	0.334	0.06	No	No	No	Yes	61553.7	555	PF07690	MFS_1	S	Fungal trichothecene efflux pump (TRI12)	-	-	-	-	Other
Zt469_000000F_arrow_0914	2.54805	6.96434	7.00536	6.21388	2.97387	0	0.01	.	.	0.796	-0.145	.	.	.	.	0.919	0.27	Yes	Yes	No	No	86823.5	774	PF01432	Peptidase_M3	O	Peptidase family M3	-	ko:K13726	-	-	Other
Zt469_000000F_arrow_0915	4.94282	5.80682	5.52529	5.76241	5.9556	0	0.084	0.526	.	.	-3.346	.	.	.	.	0.133	0	No	No	No	No	50990.6	456	PF00348	polyprenyl_synt	H	Belongs to the FPP GGPP synthase family	GO:0003674,GO:0003824,GO:0004311,GO:0004659,GO:0005575,GO:0005622,GO:0005623,GO:0005737,GO:0005739,GO:0006629,GO:0006720,GO:0006721,GO:0008150,GO:0008152,GO:0008299,GO:0008610,GO:0009058,GO:0009987,GO:0016114,GO:0016740,GO:0016765,GO:0043226,GO:0043227,GO:0043229,GO:0043231,GO:0044237,GO:0044238,GO:0044249,GO:0044255,GO:0044424,GO:0044444,GO:0044464,GO:0071704,GO:1901576	ko:K00804	ko00900,ko01100,ko01110,ko01130,map00900,map01100,map01110,map01130	M00367	Terpene
Zt469_000000F_arrow_0916	7.14424	6.99379	6.56903	7.3753	7.69158	0.909	0.442	0.897	.	.	-2.964	.	.	.	.	0.946	0.08	No	No	No	No	24003.8	221	PF01248	Ribosomal_L7Ae	A	Ribosomal protein L7Ae/L30e/S12e/Gadd45 family	-	ko:K11129	ko03008,map03008	M00425	Other
Zt469_000000F_arrow_0917	3.9024	5.44587	4.71342	4.83922	5.71995	0.183	0.116	0.779	.	.	-3.165	.	.	.	.	0.955	0.05	No	No	No	No	25659.2	241	PF10187	FAM192A_Fyv6_N	S	N-terminal domain of NEFA-interacting nuclear protein NIP30	-	-	-	-	Other
Zt469_000000F_arrow_0918	0.417673	1.00677	0	0.63515	0.908939	0	0.106	.	.	0.654	-3.18	.	.	.	.	0.954	0.03	No	No	No	No	45095.6	400	.	.	-	-	-	-	-	-	Other
Zt469_000000F_arrow_0919	9.39454	8.49571	8.18793	8.64202	9.47024	0.857	0.696	0.945	.	.	-1.951	.	.	.	.	0.034	0.31	No	No	No	No	24463	228	PF00213	OSCP	C	ATP synthase delta (OSCP) subunit	GO:0000274,GO:0000276,GO:0003674,GO:0005198,GO:0005575,GO:0005622,GO:0005623,GO:0005737,GO:0005739,GO:0005740,GO:0005743,GO:0005753,GO:0006091,GO:0006119,GO:0006139,GO:0006163,GO:0006164,GO:0006725,GO:0006753,GO:0006754,GO:0006793,GO:0006796,GO:0006807,GO:0006810,GO:0006811,GO:0006812,GO:0006839,GO:0008150,GO:0008152,GO:0009058,GO:0009117,GO:0009123,GO:0009124,GO:0009126,GO:0009127,GO:0009141,GO:…	ko:K02137	ko00190,ko01100,ko04714,ko05010,ko05012,ko05016,map00190,map01100,map04714,map05010,map05012,map05016	M00158	Other
Zt469_000000F_arrow_0920	4.34512	4.63988	4.65749	4.72259	4.85802	0.981	0.531	.	.	0.673	-2.109	.	.	.	.	0.41	0.15	No	No	No	No	19606.5	179	PF01217	Clat_adaptor_s	U	Belongs to the adaptor complexes small subunit family	GO:0005575,GO:0005622,GO:0005623,GO:0005737,GO:0006605,GO:0006623,GO:0006810,GO:0006886,GO:0006892,GO:0006896,GO:0007034,GO:0008104,GO:0008150,GO:0009405,GO:0015031,GO:0015833,GO:0016020,GO:0016192,GO:0030117,GO:0030119,GO:0030123,GO:0032991,GO:0033036,GO:0033365,GO:0034613,GO:0042886,GO:0044419,GO:0044424,GO:0044425,GO:0044444,GO:0044464,GO:0045184,GO:0046907,GO:0048193,GO:0048475,GO:0051179,GO:…	ko:K12399	ko04142,map04142	-	Other
Zt469_000000F_arrow_0921	0.688768	0.377294	0.602017	0.230293	0.256929	0	0.01	.	.	0.651	-1	.	.	.	.	0.183	0.25	No	No	No	No	50827.2	465	.	.	-	-	-	-	-	-	Other
Zt469_000000F_arrow_0922	0.265357	0.209605	0	0.109789	0.10341	0.301	0.461	0.535	.	.	-2.752	.	.	.	.	0.889	0.19	No	No	No	No	28599.6	254	.	.	-	-	-	-	-	-	-
Zt469_000000F_arrow_0923	4.11003	5.56932	5.9766	7.34011	7.98446	0	0.01	.	.	0.962	-3.225	.	.	.	.	0.87	0.3	No	No	No	Yes	86821.1	800	.	.	S	plasma membrane fusion protein prm1	GO:0000003,GO:0000322,GO:0000323,GO:0000324,GO:0000746,GO:0000747,GO:0000755,GO:0005575,GO:0005622,GO:0005623,GO:0005737,GO:0005773,GO:0005886,GO:0005887,GO:0005937,GO:0007009,GO:0008150,GO:0009987,GO:0010256,GO:0016020,GO:0016021,GO:0016043,GO:0019953,GO:0022413,GO:0022414,GO:0030427,GO:0031224,GO:0031226,GO:0032220,GO:0032505,GO:0042995,GO:0043226,GO:0043227,GO:0043229,GO:0043231,GO:0043332,GO:…	-	-	-	-
Zt469_000000F_arrow_0924	3.95343	3.78327	3.51557	3.53547	2.80358	0	0.102	.	.	0.929	-2.683	.	.	.	.	0.919	0.3	No	No	Yes	No	89816.1	851	PF08539	HbrB	S	HbrB-like	GO:0001558,GO:0005575,GO:0005622,GO:0005623,GO:0005737,GO:0005886,GO:0006996,GO:0007010,GO:0007154,GO:0007163,GO:0007165,GO:0008150,GO:0009987,GO:0016020,GO:0016043,GO:0023052,GO:0030029,GO:0030036,GO:0030950,GO:0030952,GO:0031505,GO:0031929,GO:0031932,GO:0032991,GO:0035556,GO:0038201,GO:0038203,GO:0040008,GO:0044424,GO:0044464,GO:0045229,GO:0050789,GO:0050794,GO:0050896,GO:0051128,GO:0051716,GO:…	-	-	-	-
Zt469_000000F_arrow_0925	4.82352	5.55558	5.54293	5.30203	5.23469	0	0.025	.	.	0.785	-3.18	.	.	.	.	0.035	0	No	No	No	No	100364	904	PF00566	RabGAP-TBC	S	Domain in Tre-2, BUB2p, and Cdc16p. Probable Rab-GAPs.	GO:0003674,GO:0005096,GO:0005488,GO:0005515,GO:0005575,GO:0005622,GO:0005623,GO:0005737,GO:0005798,GO:0005886,GO:0006810,GO:0006886,GO:0006888,GO:0008047,GO:0008104,GO:0008150,GO:0012505,GO:0015031,GO:0015833,GO:0016020,GO:0016192,GO:0017016,GO:0017137,GO:0019899,GO:0023052,GO:0030234,GO:0030695,GO:0031267,GO:0031338,GO:0031410,GO:0031982,GO:0032879,GO:0033036,GO:0033043,GO:0034613,GO:0042886,GO:…	-	-	-	-
Zt469_000000F_arrow_0926	1.35352	2.54665	2.86409	2.53531	1.83847	0	0.048	.	.	0.885	-2.214	.	.	.	.	0.266	0.62	No	No	Yes	No	30993.1	294	.	.	-	-	-	-	-	-	-
Zt469_000000F_arrow_0927	0.166249	0	0	0	0.175427	0.053	0.35	.	.	0.915	-2.6	.	.	.	.	0.967	0.12	No	No	No	No	32754.4	291	PF20179	MSS51_C	-	-	-	ko:K17656	-	-	-
Zt469_000000F_arrow_0928	7.14166	5.8536	5.40859	5.79127	6.42686	0	0.012	.	.	0.95	-0.515	.	.	.	.	0.893	0.11	No	No	No	No	81731.3	765	PF00290,PF00291	Trp_syntA,PALP	E	Tryptophan synthase alpha chain	-	ko:K01694	ko00260,ko00400,ko01100,ko01110,ko01130,ko01230,map00260,map00400,map01100,map01110,map01130,map01230	M00023	-
Zt469_000000F_arrow_0929	3.75768	3.87597	3.01858	4.02808	2.81353	0.949	0.463	0.699	.	.	-1.827	.	.	.	.	0.252	0.07	No	No	No	No	15346.5	141	PF09696	Ctf8	S	Ctf8	-	ko:K11270	-	-	-
Zt469_000000F_arrow_0930	3.56981	5.88857	7.1508	7.12142	6.25174	0	0.011	.	.	0.751	-2.819	.	.	.	.	0.139	0.07	Yes	Yes	Yes	No	57842.5	510	PF00067	p450	Q	Belongs to the cytochrome P450 family	-	-	-	-	-
Zt469_000000F_arrow_0931	6.01472	6.38489	5.56147	6.23054	6.05059	0	0.193	0.537	.	.	-3.346	.	.	.	.	0.092	0.01	No	No	No	No	50578.2	447	PF10436,PF02518	BCDHK_Adom3,HATPase_c	T	Mitochondrial branched-chain alpha-ketoacid dehydrogenase kinase	GO:0000166,GO:0003674,GO:0003824,GO:0004672,GO:0004740,GO:0005488,GO:0005524,GO:0005575,GO:0005622,GO:0005623,GO:0005737,GO:0005739,GO:0005759,GO:0005967,GO:0006082,GO:0006084,GO:0006085,GO:0006086,GO:0006090,GO:0006139,GO:0006163,GO:0006164,GO:0006464,GO:0006468,GO:0006637,GO:0006725,GO:0006732,GO:0006753,GO:0006790,GO:0006793,GO:0006796,GO:0006807,GO:0008144,GO:0008150,GO:0008152,GO:0009058,GO:…	ko:K00898	-	-	-
Zt469_000000F_arrow_0932	4.71015	4.42238	4.16779	4.66852	4.84603	0	0.016	.	.	0.78	-3.108	.	.	.	.	0.49	0.02	Yes	Yes	No	No	55845.1	497	PF03147,PF01409	FDX-ACB,Domain:tRNA-synt_2d	J	Ferredoxin-fold anticodon binding domain	GO:0000166,GO:0000959,GO:0003674,GO:0003824,GO:0004812,GO:0004826,GO:0005488,GO:0005524,GO:0005575,GO:0005622,GO:0005623,GO:0005737,GO:0005739,GO:0006082,GO:0006139,GO:0006399,GO:0006412,GO:0006418,GO:0006432,GO:0006518,GO:0006520,GO:0006725,GO:0006807,GO:0008144,GO:0008150,GO:0008152,GO:0009058,GO:0009059,GO:0009987,GO:0010467,GO:0016070,GO:0016874,GO:0016875,GO:0017076,GO:0019538,GO:0019752,GO:…	ko:K01889	ko00970,map00970	M00359,M00360	-
Zt469_000000F_arrow_0933	6.13188	4.4659	4.36533	5.62072	5.62433	0.003	0.234	.	.	0.916	-2.15	.	.	.	.	0.264	0.29	No	No	No	No	32735	302	PF00153	Mito_carr	C	Belongs to the mitochondrial carrier (TC 2.A.29) family	GO:0003674,GO:0005215,GO:0005310,GO:0005342,GO:0005575,GO:0005622,GO:0005623,GO:0005737,GO:0005739,GO:0005740,GO:0005743,GO:0006810,GO:0006811,GO:0006817,GO:0006820,GO:0006835,GO:0006839,GO:0006855,GO:0008150,GO:0008272,GO:0008509,GO:0008514,GO:0015075,GO:0015103,GO:0015116,GO:0015117,GO:0015131,GO:0015140,GO:0015141,GO:0015238,GO:0015291,GO:0015297,GO:0015318,GO:0015556,GO:0015698,GO:0015709,GO:…	ko:K13577	ko04964,map04964	-	-
Zt469_000000F_arrow_0934	7.48347	7.46616	7.13037	7.06926	6.79574	0	0.035	.	.	0.911	-3.27	.	.	.	.	0.522	0.08	No	No	No	Yes	51974.5	476	PF00344,PF10559	SecY,Plug_translocon	U	Plug domain of Sec61p	GO:0000322,GO:0000323,GO:0000324,GO:0003674,GO:0005048,GO:0005215,GO:0005488,GO:0005575,GO:0005622,GO:0005623,GO:0005737,GO:0005773,GO:0005783,GO:0005784,GO:0005789,GO:0005791,GO:0005886,GO:0006508,GO:0006511,GO:0006605,GO:0006612,GO:0006613,GO:0006614,GO:0006616,GO:0006620,GO:0006807,GO:0006810,GO:0006886,GO:0006950,GO:0008104,GO:0008150,GO:0008152,GO:0008320,GO:0008565,GO:0009056,GO:0009057,GO:…	ko:K10956	ko03060,ko04141,ko04145,ko05110,map03060,map04141,map04145,map05110	M00401	-
Zt469_000000F_arrow_0935	4.25852	5.69214	6.12261	5.67911	4.95962	0.318	0.198	.	.	0.799	-1.606	.	.	.	.	0.844	0.28	No	Yes	No	Yes	13031	120	PF08592	Anthrone_oxy	-	-	-	-	-	-	-
Zt469_000000F_arrow_0936	4.76628	4.21171	3.86406	5.07468	6.07096	0	0.168	.	.	0.637	-1.919	.	.	.	.	0.039	0.01	No	No	No	No	41493.9	375	PF00724	Oxidored_FMN	C	NADH:flavin oxidoreductase / NADH oxidase family	GO:0008150,GO:0009636,GO:0009987,GO:0042221,GO:0050896,GO:0051716,GO:0070887,GO:0097237,GO:0098754,GO:1990748	ko:K00354	-	-	-
Zt469_000000F_arrow_0937	6.15948	6.48271	6.05598	5.62381	6.96155	0	0.01	.	.	0.807	-3.363	.	.	.	.	0.503	0.01	No	No	No	Yes	134015	1209	PF00168	C2	U	Protein kinase C conserved region 2 (CalB)	-	-	-	-	-
Zt469_000000F_arrow_0938	4.88795	5.53351	5.48639	5.31544	4.57959	0	0.123	.	.	0.954	-1.543	.	.	.	.	0.986	0.12	No	Yes	No	Yes	40801	378	PF08551	DUF1751	S	Eukaryotic integral membrane protein (DUF1751)	GO:0005575,GO:0005622,GO:0005623,GO:0005737,GO:0005794,GO:0006810,GO:0006890,GO:0008150,GO:0012505,GO:0016192,GO:0043226,GO:0043227,GO:0043229,GO:0043231,GO:0044424,GO:0044444,GO:0044464,GO:0048193,GO:0051179,GO:0051234	-	-	-	-
Zt469_000000F_arrow_0939	4.03452	4.71822	4.57288	4.77738	3.69107	0	0.01	.	.	0.803	-1.63	.	.	.	.	0.015	0.03	No	No	No	No	72548.3	664	.	.	B	LisH	-	-	-	-	-
Zt469_000000F_arrow_0940	2.68491	4.2567	3.156	3.6127	2.61582	0	0.012	.	.	0.963	-2.433	.	.	.	.	0.656	0.06	No	No	No	No	53300.4	477	PF12937	F-box-like	S	F-box-like	-	-	-	-	-
Zt469_000000F_arrow_0941	4.82188	6.25741	6.25551	5.77952	4.54886	0	0.291	.	.	0.944	-2.447	.	.	.	.	0.545	0.06	Yes	Yes	Yes	No	39389.1	355	PF07859	Abhydrolase_3	V	Steryl acetyl hydrolase	-	-	-	-	-
Zt469_000000F_arrow_0942	1.08858	0.778689	0.457312	0.297123	2.15214	0	0.011	.	.	0.925	-3.346	.	.	.	.	0.979	0.11	No	No	No	Yes	59845.2	528	.	.	-	-	-	-	-	-	-
Zt469_000000F_arrow_0943	3.41293	2.23769	1.78469	1.87579	2.20112	0.901	0.475	0.56	.	.	-2.514	.	.	.	.	0.039	0.08	No	No	No	No	27049.7	241	PF02805	Ada_Zn_binding	H	DNA repair and transcription factor Ada	-	-	-	-	-
Zt469_000000F_arrow_0944	0.0998113	0.178364	0	0	0.026583	0.02	0.178	.	.	0.771	-3.057	.	.	.	.	0.018	0	No	No	No	No	33809.5	302	PF12697	Abhydrolase_6	S	Alpha/beta hydrolase family	-	-	-	-	-
Zt469_000000F_arrow_0945	0.365509	0	0.520368	0.12277	0.200301	0.879	0.496	0.609	.	.	-2.942	.	.	.	.	0.263	0.18	No	No	No	No	25071.1	226	.	.	-	-	-	-	-	-	-
Zt469_000000F_arrow_0946	3.77412	3.65381	3.84302	3.66791	2.85487	0	0.11	.	.	0.84	-1.861	.	.	.	.	0.283	0.29	No	No	No	No	97318.6	922	.	.	-	-	-	-	-	-	-
Zt469_000000F_arrow_0947	5.98419	6.28889	7.00938	6.96178	5.41698	0	0.036	.	.	0.564	-3.193	.	.	.	.	0.041	0.09	No	No	No	No	42088.9	389	PF13259	DUF4050	S	Dip2/Utp12 Family	GO:0000462,GO:0000785,GO:0000792,GO:0003674,GO:0003676,GO:0003723,GO:0005488,GO:0005575,GO:0005622,GO:0005623,GO:0005634,GO:0005694,GO:0005730,GO:0006139,GO:0006355,GO:0006356,GO:0006364,GO:0006396,GO:0006725,GO:0006807,GO:0008150,GO:0008152,GO:0009889,GO:0009891,GO:0009893,GO:0009987,GO:0010467,GO:0010468,GO:0010556,GO:0010557,GO:0010604,GO:0010628,GO:0016070,GO:0016072,GO:0019219,GO:0019222,GO:…	ko:K14546	ko03008,map03008	-	-
Zt469_000000F_arrow_0948	0.424481	0	0	0	0.587611	0.014	0.05	0.624	.	.	-2.942	.	.	.	.	0.975	0.07	No	No	No	No	27948.5	251	.	.	S	Dip2/Utp12 Family	GO:0000462,GO:0000785,GO:0000792,GO:0003674,GO:0003676,GO:0003723,GO:0005488,GO:0005575,GO:0005622,GO:0005623,GO:0005634,GO:0005694,GO:0005730,GO:0006139,GO:0006355,GO:0006356,GO:0006364,GO:0006396,GO:0006725,GO:0006807,GO:0008150,GO:0008152,GO:0009889,GO:0009891,GO:0009893,GO:0009987,GO:0010467,GO:0010468,GO:0010556,GO:0010557,GO:0010604,GO:0010628,GO:0016070,GO:0016072,GO:0019219,GO:0019222,GO:…	ko:K14546	ko03008,map03008	-	-
Zt469_000000F_arrow_0949	5.24756	5.69906	5.6215	6.5681	6.65287	0	0.066	0.641	.	.	-2.882	.	.	.	.	0.006	0.07	No	No	No	No	51365.5	473	PF04003	Utp12	S	Dip2/Utp12 Family	GO:0000462,GO:0000785,GO:0000792,GO:0003674,GO:0003676,GO:0003723,GO:0005488,GO:0005575,GO:0005622,GO:0005623,GO:0005634,GO:0005694,GO:0005730,GO:0006139,GO:0006355,GO:0006356,GO:0006364,GO:0006396,GO:0006725,GO:0006807,GO:0008150,GO:0008152,GO:0009889,GO:0009891,GO:0009893,GO:0009987,GO:0010467,GO:0010468,GO:0010556,GO:0010557,GO:0010604,GO:0010628,GO:0016070,GO:0016072,GO:0019219,GO:0019222,GO:…	ko:K14546	ko03008,map03008	-	-
Zt469_000000F_arrow_0950	5.5484	6.16678	5.8676	6.12869	4.89234	0	0.046	.	.	0.793	-1.95	.	.	.	.	0.011	0.04	No	No	No	No	99967.6	932	PF00439,PF17035	Bromodomain,Domain:BET	K	Bromodomain extra-terminal - transcription regulation	GO:0000228,GO:0000785,GO:0000790,GO:0000812,GO:0001047,GO:0001067,GO:0001085,GO:0001091,GO:0001094,GO:0001098,GO:0001099,GO:0001672,GO:0003674,GO:0003676,GO:0003677,GO:0003682,GO:0005488,GO:0005515,GO:0005575,GO:0005622,GO:0005623,GO:0005634,GO:0005694,GO:0006139,GO:0006259,GO:0006281,GO:0006325,GO:0006338,GO:0006351,GO:0006355,GO:0006725,GO:0006807,GO:0006950,GO:0006974,GO:0006996,GO:0008134,GO:…	ko:K11684	-	-	-
Zt469_000000F_arrow_0951	5.94729	7.63119	6.16421	5.92348	4.97126	0.465	0.597	.	.	0.68	-1.476	.	.	.	.	0.708	0.31	No	No	No	No	27702.5	261	PF13561	adh_short_C2	Q	NAD dependent epimerase/dehydratase family	-	ko:K00065	ko00040,map00040	-	-
Zt469_000000F_arrow_0952	4.39584	6.34287	4.97081	5.26495	4.67106	0.004	0.324	.	.	0.801	-1.328	.	.	.	.	0.018	0.1	No	No	No	No	40543.4	380	PF08240,PF00107	ADH_N,Domain:ADH_zinc_N	Q	Alcohol dehydrogenase GroES-like domain	-	ko:K00008	ko00040,ko00051,ko01100,map00040,map00051,map01100	M00014	-
Zt469_000000F_arrow_0953	2.28438	1.58076	0.909946	0.600815	0.590502	0	0.011	.	.	0.961	-0.063	MoCDIP4	.	.	AA11	0.005	0.58	Yes	Yes	No	No	95078.3	922	.	.	S	extracellular protein	-	-	-	-	-
Zt469_000000F_arrow_0954	2.98566	3.09766	3.44087	2.80814	1.85622	0.973	0.444	0.931	.	.	-2.293	.	.	.	.	0.011	0.07	No	No	No	No	11621.2	108	PF15630	CENP-S	S	CENP-S protein	GO:0000003,GO:0000280,GO:0000712,GO:0003674,GO:0003676,GO:0003677,GO:0003682,GO:0003690,GO:0005488,GO:0005575,GO:0005622,GO:0005623,GO:0005634,GO:0005654,GO:0006139,GO:0006259,GO:0006260,GO:0006261,GO:0006281,GO:0006310,GO:0006312,GO:0006725,GO:0006807,GO:0006950,GO:0006974,GO:0006996,GO:0007049,GO:0007059,GO:0007127,GO:0007131,GO:0008150,GO:0008152,GO:0009058,GO:0009059,GO:0009987,GO:0016043,GO:…	-	-	-	-
Zt469_000000F_arrow_0955	5.73963	5.45582	5.53494	6.8364	8.50111	0.026	0.441	0.673	.	.	-1.89	.	.	.	.	0.439	0.04	No	No	No	No	33838.6	305	PF00248	Aldo_ket_red	S	Aldo/keto reductase family	-	ko:K18097,ko:K19634	ko00040,ko00561,ko01100,map00040,map00561,map01100	M00630	-
Zt469_000000F_arrow_0956	5.2942	4.34808	5.42864	6.74772	6.62303	0	0.068	0.733	.	.	-2.15	.	.	.	.	0.911	0.14	No	No	No	No	38112.7	330	PF05153	MIOX	S	Myo-inositol oxygenase	-	ko:K00469	ko00053,ko00562,map00053,map00562	-	-
Zt469_000000F_arrow_0957	6.27888	5.53511	5.12855	5.73185	5.53187	0	0.011	.	.	0.757	-2.971	.	.	.	.	0.097	0.03	No	No	No	No	130216	1154	PF00133,PF08264	tRNA-synt_1,Anticodon_1	J	Belongs to the class-I aminoacyl-tRNA synthetase family	GO:0002181,GO:0003674,GO:0003824,GO:0004812,GO:0004823,GO:0004832,GO:0005575,GO:0005622,GO:0005623,GO:0005737,GO:0006082,GO:0006139,GO:0006399,GO:0006412,GO:0006418,GO:0006429,GO:0006438,GO:0006518,GO:0006520,GO:0006725,GO:0006807,GO:0008150,GO:0008152,GO:0009058,GO:0009059,GO:0009966,GO:0009987,GO:0010467,GO:0010646,GO:0016070,GO:0016874,GO:0016875,GO:0019538,GO:0019752,GO:0023051,GO:0032006,GO:…	ko:K01869	ko00970,map00970	M00359,M00360	-
Zt469_000000F_arrow_0958	4.74518	5.63903	5.45548	5.41406	6.30428	0.895	0.637	0.894	.	.	-3.061	.	.	.	.	0.743	0.08	No	No	Yes	No	15657	135	.	.	-	-	-	-	-	-	-
Zt469_000000F_arrow_0959	7.4482	6.61785	6.20506	6.93701	8.88521	0.236	0.379	0.776	.	.	-3.088	.	.	.	.	0.553	0	Yes	Yes	No	No	27405.1	242	PF01025	GrpE	O	Essential component of the PAM complex, a complex required for the translocation of transit peptide-containing proteins from the inner membrane into the mitochondrial matrix in an ATP-dependent manner	GO:0000166,GO:0000774,GO:0001405,GO:0003674,GO:0005488,GO:0005515,GO:0005575,GO:0005622,GO:0005623,GO:0005737,GO:0005739,GO:0005740,GO:0005743,GO:0005744,GO:0005759,GO:0006457,GO:0006605,GO:0006626,GO:0006790,GO:0006810,GO:0006839,GO:0006886,GO:0006996,GO:0007005,GO:0008104,GO:0008150,GO:0008152,GO:0009987,GO:0015031,GO:0015833,GO:0016020,GO:0016043,GO:0016226,GO:0017038,GO:0017076,GO:0019866,GO:…	ko:K03687	-	-	-
Zt469_000000F_arrow_0960	6.26537	4.38696	3.65481	4.15137	4.89042	0.038	0.322	.	.	0.681	-2.405	.	.	.	.	0.855	0.19	No	No	No	No	32929.5	296	PF04909	Amidohydro_2	S	Amidohydrolase	-	-	-	-	-
Zt469_000000F_arrow_0961	3.75885	4.65138	4.09969	4.50813	4.39462	0	0.011	.	.	0.887	-3.28	.	.	.	.	0.066	0	No	No	No	No	117480	1061	PF10367,PF10366,PF00780	Vps39_2,Vps39_1,CNH	U	Vacuolar sorting protein 39 domain 1	GO:0000322,GO:0000323,GO:0000324,GO:0000329,GO:0003674,GO:0005085,GO:0005088,GO:0005488,GO:0005515,GO:0005575,GO:0005622,GO:0005623,GO:0005737,GO:0005773,GO:0005774,GO:0006810,GO:0006903,GO:0006914,GO:0006996,GO:0007033,GO:0008150,GO:0008152,GO:0009056,GO:0009966,GO:0009967,GO:0009987,GO:0010646,GO:0010647,GO:0016020,GO:0016043,GO:0016192,GO:0016237,GO:0017016,GO:0017112,GO:0017137,GO:0019899,GO:…	ko:K20183	ko04138,map04138	-	-
Zt469_000000F_arrow_0962	7.40666	6.83681	6.37148	6.74159	7.66452	0.648	0.4	0.884	.	.	-1.468	.	.	.	.	0.432	0.02	No	No	No	No	18018.6	162	PF01423	LSM	A	snRNP Sm proteins	-	ko:K12620	ko03018,map03018	M00397	-
Zt469_000000F_arrow_0963	3.1258	3.77635	3.44251	3.45697	2.92673	0	0.031	0.58	.	.	-3.123	.	.	.	.	0.095	0	No	No	No	No	97035.9	862	.	.	-	-	-	-	-	-	-
Zt469_000000F_arrow_0964	4.77082	4.75125	3.68053	3.66707	3.79357	0.001	0.18	.	.	0.717	-2.965	.	.	.	.	0.092	0.01	No	No	No	No	37464.6	344	PF00753	Lactamase_B	S	metallo-beta-lactamase superfamily protein	-	ko:K06897	ko00790,map00790	-	-
Zt469_000000F_arrow_0965	8.09595	12.6287	13.7906	13.5265	11.7354	0.952	0.652	.	0.862	.	2.39	.	.	.	.	0.961	0.84	Yes	Yes	No	No	9345.55	89	.	.	-	-	-	-	-	-	-
Zt469_000000F_arrow_0966	3.08221	4.55581	7.54752	6.61766	3.12274	0.983	0.695	0.858	.	.	2.092	.	.	.	.	0.887	0.15	Yes	Yes	No	No	8517.87	77	.	.	-	-	-	-	-	-	-
Zt469_000000F_arrow_0967	9.02995	8.8528	8.88129	8.54791	5.8547	0	0.016	.	.	0.735	0.703	BghBEC4,MoCDIP11,MoCDIP2,GoEC2,BghBEC2	.	.	.	0.027	0.82	Yes	Yes	Yes	No	25529.7	273	PF05730	CFEM	S	CFEM domain	GO:0005575,GO:0005618,GO:0005623,GO:0009277,GO:0030312,GO:0044464,GO:0071944	-	-	-	-
Zt469_000000F_arrow_0968	3.6097	1.961	0	1.36624	2.74162	0	0.111	0.802	.	.	-3.346	.	.	.	.	0.946	0.1	No	No	No	No	13685.7	114	.	.	-	-	-	-	-	-	-
Zt469_000000F_arrow_0969	3.52117	3.59886	3.68916	3.58838	3.46297	0.481	0.366	0.53	.	.	-2.32	.	.	.	.	0.938	0.21	No	No	No	No	29516.1	269	PF01753	zf-MYND	S	Sel1-like repeats.	-	-	-	-	-
Zt469_000000F_arrow_0970	3.57267	3.31447	3.07263	3.31828	2.28837	0.795	0.299	0.693	.	.	-3.114	.	.	.	.	0.986	0.02	No	No	No	No	23815.4	212	.	.	-	-	-	-	-	-	-
Zt469_000000F_arrow_0971	4.4734	5.1934	5.27022	5.53555	7.0896	0	0.009	.	.	0.943	-3.15	.	.	.	.	0.392	0.02	No	Yes	No	Yes	70103	629	.	.	-	-	-	-	-	-	-
Zt469_000000F_arrow_0972	5.44463	5.69664	5.9612	6.6263	7.62509	0.909	0.267	0.783	.	.	-1.278	.	.	.	.	0.061	0.06	No	No	No	No	14456	131	.	.	-	-	-	-	-	-	-
Zt469_000000F_arrow_0973	4.3348	4.82119	5.13645	4.97838	4.92395	0	0.015	.	.	0.947	-2.478	.	.	.	.	0.949	0.08	No	No	No	No	59082.5	538	PF00781	DAGK_cat	IT	Diacylglycerol kinase catalytic domain (presumed)	GO:0003674,GO:0003824,GO:0004143,GO:0005575,GO:0005622,GO:0005623,GO:0005634,GO:0005737,GO:0005783,GO:0005794,GO:0005829,GO:0005886,GO:0005938,GO:0006629,GO:0006643,GO:0006665,GO:0006793,GO:0006796,GO:0006807,GO:0006950,GO:0007154,GO:0007165,GO:0008150,GO:0008152,GO:0008610,GO:0009058,GO:0009266,GO:0009408,GO:0009628,GO:0009987,GO:0012505,GO:0016020,GO:0016301,GO:0016310,GO:0016740,GO:0016772,GO:…	ko:K04718	ko00600,ko01100,ko04020,ko04071,ko04072,ko04370,ko04371,ko04666,ko05152,map00600,map01100,map04020,map04071,map04072,map04370,map04371,map04666,map05152	M00100	-
Zt469_000000F_arrow_0974	5.80864	5.15456	4.92895	5.40661	6.07814	0.002	0.106	0.699	.	.	-3.287	.	.	.	.	0.817	0.02	No	No	No	No	35250.5	325	.	.	J	ribosomal protein	GO:0000313,GO:0000315,GO:0003674,GO:0003735,GO:0005198,GO:0005575,GO:0005622,GO:0005623,GO:0005737,GO:0005739,GO:0005759,GO:0005761,GO:0005762,GO:0005840,GO:0006412,GO:0006518,GO:0006807,GO:0008150,GO:0008152,GO:0009058,GO:0009059,GO:0009987,GO:0010467,GO:0015934,GO:0019538,GO:0031974,GO:0032543,GO:0032991,GO:0034641,GO:0034645,GO:0043043,GO:0043170,GO:0043226,GO:0043227,GO:0043228,GO:0043229,GO:…	ko:K02864	ko03010,map03010	M00178,M00179	-
Zt469_000000F_arrow_0975	5.13541	4.34486	3.98451	4.2857	4.14244	0	0.191	.	.	0.899	-0.77	.	.	.	.	0.842	0.09	No	No	No	No	43866.9	413	PF00591,PF02885	Glycos_transf_3,Glycos_trans_3N	E	Glycosyl transferase family, a/b domain	GO:0000162,GO:0003674,GO:0003824,GO:0004048,GO:0005575,GO:0005622,GO:0005623,GO:0005634,GO:0005737,GO:0006082,GO:0006520,GO:0006568,GO:0006576,GO:0006586,GO:0006725,GO:0006807,GO:0008150,GO:0008152,GO:0008652,GO:0009058,GO:0009072,GO:0009073,GO:0009308,GO:0009309,GO:0009987,GO:0016053,GO:0016740,GO:0016757,GO:0016763,GO:0018130,GO:0019438,GO:0019752,GO:0034641,GO:0042401,GO:0042430,GO:0042435,GO:…	ko:K00766	ko00400,ko01100,ko01110,ko01130,ko01230,map00400,map01100,map01110,map01130,map01230	M00023	-
Zt469_000000F_arrow_0976	4.49647	6.37914	6.15312	6.38839	5.0656	0	0.094	.	.	0.821	-2.515	MoCDIP2,MoCDIP11	.	.	.	0.156	0.23	No	No	Yes	No	88877.7	827	.	.	S	pre-mrna splicing factor clf1	-	-	-	-	-
Zt469_000000F_arrow_0977	6.7061	5.87272	5.79094	6.14211	6.92028	0	0.148	0.679	.	.	-2.699	.	.	.	.	0.85	0.31	No	No	No	No	40517.6	367	PF03947,PF00181	Ribosomal_L2_C,Domain:Ribosomal_L2	J	Ribosomal Proteins L2, RNA binding domain	GO:0000313,GO:0000315,GO:0003674,GO:0003676,GO:0003723,GO:0003735,GO:0005198,GO:0005488,GO:0005575,GO:0005622,GO:0005623,GO:0005737,GO:0005739,GO:0005759,GO:0005761,GO:0005762,GO:0005840,GO:0006412,GO:0006518,GO:0006807,GO:0008150,GO:0008152,GO:0009058,GO:0009059,GO:0009987,GO:0010467,GO:0015934,GO:0019538,GO:0031974,GO:0032543,GO:0032991,GO:0034641,GO:0034645,GO:0043043,GO:0043170,GO:0043226,GO:…	-	-	-	-
Zt469_000000F_arrow_0978	5.13535	5.58666	5.05871	5.06272	3.56269	0	0.089	0.741	.	.	-3.173	.	.	.	.	0.856	0.05	No	No	No	No	58145.2	523	PF00134,PF02984	Cyclin_N,Domain:Cyclin_C	D	Belongs to the cyclin family	GO:0000018,GO:0000070,GO:0000075,GO:0000079,GO:0000082,GO:0000086,GO:0000228,GO:0000278,GO:0000280,GO:0000307,GO:0000781,GO:0000784,GO:0000785,GO:0000790,GO:0000792,GO:0000819,GO:0001932,GO:0001934,GO:0003674,GO:0005488,GO:0005515,GO:0005575,GO:0005622,GO:0005623,GO:0005634,GO:0005694,GO:0005720,GO:0005724,GO:0005730,GO:0005737,GO:0005815,GO:0005816,GO:0005819,GO:0005856,GO:0005933,GO:0005935,GO:…	ko:K02220	ko04011,ko04111,map04011,map04111	M00693	-
Zt469_000000F_arrow_0979	5.70797	5.26562	4.25973	4.61138	5.38204	0.654	0.47	0.871	.	.	-3.307	.	.	.	.	0.857	0	No	No	No	No	23880.2	214	PF01230	HIT	T	HIT domain	-	-	-	-	-
Zt469_000000F_arrow_0980	0	0	0	0	0.19948	0.103	0.2	.	.	0.551	-3.28	.	.	.	.	0.789	0.03	No	No	No	No	28201.5	246	.	.	-	-	-	-	-	-	-
Zt469_000000F_arrow_0981	2.30674	6.11721	5.53277	5.38029	2.38492	0.006	0.545	.	.	0.735	-1.699	.	.	.	.	0.98	0.13	No	No	No	No	36122.7	334	PF02826,PF00389	2-Hacid_dh_C,Domain:2-Hacid_dh	E	Belongs to the D-isomer specific 2-hydroxyacid dehydrogenase family	GO:0003674,GO:0003712,GO:0003714,GO:0003824,GO:0005488,GO:0005515,GO:0005575,GO:0005622,GO:0005623,GO:0005634,GO:0005737,GO:0005739,GO:0005829,GO:0006081,GO:0006082,GO:0006091,GO:0008150,GO:0008152,GO:0009056,GO:0009436,GO:0009889,GO:0009890,GO:0009892,GO:0009987,GO:0010556,GO:0010558,GO:0010605,GO:0016054,GO:0016491,GO:0016614,GO:0016616,GO:0016618,GO:0019219,GO:0019222,GO:0019752,GO:0030267,GO:…	ko:K00015	ko00630,ko01100,ko01110,ko01120,map00630,map01100,map01110,map01120	-	-
Zt469_000000F_arrow_0982	4.75961	4.89694	5.08986	5.65689	5.14023	0	0.009	.	.	0.685	-3.18	.	.	.	.	0.244	0.15	No	No	No	No	66491.7	593	PF00172	Zn_clus	S	GAL4-like Zn(II)2Cys6 (or C6 zinc) binuclear cluster DNA-binding domain	-	ko:K21632	-	-	-
Zt469_000000F_arrow_0983	4.36649	4.7738	4.4738	4.38567	3.65855	0	0.14	.	.	0.908	-2.597	.	.	.	.	0.767	0.19	No	No	Yes	No	91570.9	836	PF04082,PF00172	Fungal_trans,Domain:Zn_clus	B	Fungal specific transcription factor domain	-	-	-	-	-
Zt469_000000F_arrow_0984	6.69661	5.98941	5.54113	5.6227	5.73466	0	0.112	0.726	.	.	-3.088	.	.	.	.	0.975	0.02	No	No	No	No	37120.5	332	PF00505	HMG_box	B	high mobility group	-	-	-	-	-
Zt469_000000F_arrow_0985	4.59957	5.24159	4.87645	5.38481	4.2068	0	0.012	.	.	0.838	-2.701	.	.	.	.	0.357	0.02	No	No	No	No	123946	1144	PF00270,PF00271	DEAD,Domain:Helicase_C	A	helicase superfamily c-terminal domain	GO:0000245,GO:0000348,GO:0000375,GO:0000377,GO:0000398,GO:0003674,GO:0003724,GO:0003824,GO:0004004,GO:0004386,GO:0005488,GO:0005575,GO:0005622,GO:0005623,GO:0005634,GO:0005681,GO:0005684,GO:0005730,GO:0005737,GO:0006139,GO:0006364,GO:0006396,GO:0006397,GO:0006725,GO:0006807,GO:0008026,GO:0008150,GO:0008152,GO:0008186,GO:0008380,GO:0009987,GO:0010467,GO:0010468,GO:0010501,GO:0016043,GO:0016070,GO:…	ko:K12811	ko03040,map03040	-	-
Zt469_000000F_arrow_0986	8.14718	7.1638	8.23699	8.2754	7.36018	0.003	0.263	.	.	0.757	-1.902	.	.	.	.	0.052	0.18	No	No	Yes	No	36477.6	329	PF04847	Calcipressin	T	Calcipressin	-	-	-	-	-
Zt469_000000F_arrow_0987	4.86185	5.49471	5.02286	4.92532	5.41185	0	0.071	0.728	.	.	-3.256	.	.	.	.	0.415	0.05	No	No	No	No	50372.6	452	.	.	S	peroxin 20	-	-	-	-	-
Zt469_000000F_arrow_0988	7.32008	6.93406	6.4391	6.75997	6.30498	0.001	0.175	.	.	0.976	-1.164	.	.	.	.	0.961	0.31	No	No	No	No	33513.5	305	PF12894,PF00400	ANAPC4_WD40,Repeat:WD40	U	Belongs to the WD repeat SEC13 family	GO:0003674,GO:0005198,GO:0005575,GO:0005622,GO:0005623,GO:0005634,GO:0005635,GO:0005643,GO:0005737,GO:0005798,GO:0006355,GO:0006508,GO:0006511,GO:0006807,GO:0006810,GO:0006886,GO:0006888,GO:0006900,GO:0006950,GO:0006996,GO:0006997,GO:0008104,GO:0008150,GO:0008152,GO:0009056,GO:0009057,GO:0009889,GO:0009891,GO:0009893,GO:0009966,GO:0009967,GO:0009987,GO:0010033,GO:0010243,GO:0010468,GO:0010498,GO:…	ko:K14004	ko03013,ko04141,ko04150,map03013,map04141,map04150	M00404,M00427	-
Zt469_000000F_arrow_0989	3.66044	2.96343	3.10957	3.63882	4.67046	0	0.066	.	.	0.645	-3.042	.	.	.	.	0.656	0.02	No	No	No	No	53180.9	466	PF01170	UPF0020	L	Putative RNA methylase family UPF0020	GO:0001510,GO:0002940,GO:0003674,GO:0003676,GO:0003723,GO:0003824,GO:0004809,GO:0005488,GO:0005575,GO:0005622,GO:0005623,GO:0005737,GO:0006139,GO:0006396,GO:0006399,GO:0006400,GO:0006725,GO:0006807,GO:0008033,GO:0008150,GO:0008152,GO:0008168,GO:0008170,GO:0008173,GO:0008175,GO:0008757,GO:0009451,GO:0009987,GO:0010467,GO:0016070,GO:0016423,GO:0016740,GO:0016741,GO:0030488,GO:0032259,GO:0032991,GO:…	ko:K15430	-	-	-
Zt469_000000F_arrow_0990	10.6948	9.62232	9.1501	9.92808	10.8025	0.979	0.808	0.89	.	.	-2.534	.	.	.	.	0.081	0.31	No	No	No	No	14550.4	130	PF01776	Ribosomal_L22e	J	Ribosomal L22e protein family	GO:0002181,GO:0003674,GO:0003676,GO:0003723,GO:0003735,GO:0005198,GO:0005488,GO:0005575,GO:0005622,GO:0005623,GO:0005737,GO:0005829,GO:0005840,GO:0006412,GO:0006518,GO:0006807,GO:0008150,GO:0008152,GO:0009058,GO:0009059,GO:0009987,GO:0010467,GO:0015934,GO:0019538,GO:0022625,GO:0022626,GO:0032991,GO:0034641,GO:0034645,GO:0043043,GO:0043170,GO:0043226,GO:0043228,GO:0043229,GO:0043232,GO:0043603,GO:…	ko:K02891	ko03010,map03010	M00177	-
Zt469_000000F_arrow_0991	4.09168	3.83264	4.02686	5.43603	5.27562	0	0.009	.	.	0.829	-3.37	.	.	.	.	0.964	0.01	No	No	No	No	137165	1248	PF08161	NUC173	S	NUC173 domain	GO:0000462,GO:0003674,GO:0003676,GO:0003723,GO:0003729,GO:0005488,GO:0005575,GO:0005622,GO:0005623,GO:0005634,GO:0005730,GO:0005737,GO:0005840,GO:0006139,GO:0006364,GO:0006396,GO:0006725,GO:0006807,GO:0008150,GO:0008152,GO:0009987,GO:0010467,GO:0016070,GO:0016072,GO:0022613,GO:0030490,GO:0030684,GO:0030686,GO:0031974,GO:0031981,GO:0032991,GO:0034470,GO:0034641,GO:0034660,GO:0042254,GO:0042274,GO:…	ko:K14794	-	-	-
Zt469_000000F_arrow_0992	5.11471	4.71069	4.39795	4.59821	4.49307	0	0.089	0.546	.	.	-3.088	.	.	.	.	0.032	0.02	No	No	No	No	44070	397	.	.	H	tRNA (Adenine-N(1)-)-methyltransferase	-	-	-	-	-
Zt469_000000F_arrow_0993	5.28276	6.27816	6.38064	6.43657	6.25947	0	0.014	.	.	0.666	-1.663	.	.	.	.	0.693	0.01	Yes	Yes	No	No	63912.5	571	PF00149	Metallophos	S	Calcineurin-like phosphoesterase	GO:0000322,GO:0000323,GO:0000324,GO:0003674,GO:0003824,GO:0004721,GO:0005575,GO:0005622,GO:0005623,GO:0005737,GO:0005773,GO:0006464,GO:0006470,GO:0006793,GO:0006796,GO:0006807,GO:0006950,GO:0006986,GO:0007089,GO:0007154,GO:0007165,GO:0007346,GO:0008150,GO:0008152,GO:0009966,GO:0009968,GO:0009987,GO:0010033,GO:0010564,GO:0010646,GO:0010648,GO:0016311,GO:0016787,GO:0016788,GO:0016791,GO:0019538,GO:…	-	-	-	-
Zt469_000000F_arrow_0994	5.59168	3.97483	6.61959	6.66552	6.84896	0	0.009	.	.	0.958	-3.213	.	.	.	.	0.703	0.16	No	No	No	No	66204.6	594	PF04082,PF00172	Fungal_trans,Domain:Zn_clus	B	GAL4-like Zn(II)2Cys6 (or C6 zinc) binuclear cluster DNA-binding domain	-	-	-	-	-
Zt469_000000F_arrow_0995	0.25081	0	0	0.170228	0.0857619	0.004	0.322	.	0.509	.	1.521	.	.	.	.	0.05	0.81	Yes	Yes	No	No	33732.8	321	PF09792	But2	S	Ubiquitin 3 binding protein But2 C-terminal domain	-	-	-	-	-
Zt469_000000F_arrow_0996	3.70404	3.59303	3.02951	4.10337	3.27111	0.809	0.486	0.777	.	.	-1.836	.	.	.	.	0.045	0.18	No	No	No	No	16279.5	149	PF14622	Ribonucleas_3_3	S	Ubiquitin 3 binding protein But2 C-terminal domain	-	-	-	-	-
Zt469_000000F_arrow_0997	1.27896	2.37783	1.78908	2.17326	1.59909	0.092	0.482	0.551	.	.	-2.351	.	.	.	.	0.855	0.02	No	No	No	No	28041.1	249	PF02826	2-Hacid_dh_C	C	D-isomer specific 2-hydroxyacid dehydrogenase, NAD binding domain	-	-	-	-	-
Zt469_000000F_arrow_0998	3.84539	4.08442	3.71305	4.42371	4.09094	0	0.009	.	.	0.988	-3.226	.	.	.	GT90	0.078	0.06	No	No	No	Yes	107226	962	PF05686	Glyco_transf_90	I	Glycosyltransferase family 90 protein	GO:0000271,GO:0003674,GO:0003824,GO:0005575,GO:0005623,GO:0005975,GO:0005976,GO:0006629,GO:0006643,GO:0006664,GO:0006665,GO:0006687,GO:0006688,GO:0006807,GO:0008150,GO:0008152,GO:0008194,GO:0008610,GO:0009058,GO:0009059,GO:0009247,GO:0009405,GO:0009987,GO:0012505,GO:0016043,GO:0016051,GO:0016740,GO:0016757,GO:0016758,GO:0016763,GO:0030148,GO:0033692,GO:0034637,GO:0034645,GO:0035252,GO:0042285,GO:…	ko:K11702	-	-	-
Zt469_000000F_arrow_0999	5.21052	4.93223	5.02454	5.31805	4.4044	0.268	0.433	0.855	.	.	-2.947	.	.	.	.	0.018	0.03	No	No	No	No	15775.8	138	PF09748	Med10	K	Transcription factor subunit Med10 of Mediator complex	GO:0000122,GO:0000428,GO:0003674,GO:0003712,GO:0003713,GO:0005575,GO:0005622,GO:0005623,GO:0005634,GO:0005654,GO:0005667,GO:0006139,GO:0006351,GO:0006352,GO:0006355,GO:0006357,GO:0006366,GO:0006367,GO:0006725,GO:0006807,GO:0008150,GO:0008152,GO:0009058,GO:0009059,GO:0009889,GO:0009890,GO:0009891,GO:0009892,GO:0009893,GO:0009987,GO:0010467,GO:0010468,GO:0010556,GO:0010557,GO:0010558,GO:0010604,GO:…	ko:K15151	-	-	-
Zt469_000000F_arrow_1000	4.68347	4.88301	4.28148	4.82678	3.41143	0	0.01	.	.	0.958	-3.362	.	.	.	.	0.825	0.03	No	No	No	Yes	61425.9	544	PF02194	PXA	S	PXA domain	-	ko:K17930	-	-	-
Zt469_000000F_arrow_1001	3.03189	6.17237	6.4691	6.50284	4.43328	0	0.052	.	.	0.534	-2.618	.	.	.	.	0.041	0.12	No	No	No	No	49165.5	452	PF03221,PF04218	HTH_Tnp_Tc5,Domain:CENP-B_N	S	Putative DNA-binding domain in centromere protein B, mouse jerky and transposases.	-	-	-	-	-
Zt469_000000F_arrow_1002	2.95896	3.60878	3.563	3.4813	4.05521	0	0.027	.	.	0.893	-1.505	.	.	.	.	0.96	0.04	No	No	No	No	108118	985	PF06602	Myotub-related	S	Belongs to the protein-tyrosine phosphatase family. Non-receptor class myotubularin subfamily	GO:0003674,GO:0003676,GO:0003723,GO:0003729,GO:0003824,GO:0004438,GO:0005488,GO:0005575,GO:0005622,GO:0005623,GO:0005737,GO:0006629,GO:0006644,GO:0006650,GO:0006793,GO:0006796,GO:0007154,GO:0007165,GO:0008150,GO:0008152,GO:0009987,GO:0016311,GO:0016787,GO:0016788,GO:0016791,GO:0019637,GO:0023052,GO:0030258,GO:0035556,GO:0042578,GO:0044237,GO:0044238,GO:0044255,GO:0044424,GO:0044464,GO:0046486,GO:…	ko:K18083	ko00562,ko01100,ko04070,ko04138,map00562,map01100,map04070,map04138	-	-
Zt469_000000F_arrow_1003	6.89171	5.89223	6.06943	6.19385	8.15945	0.007	0.119	.	.	0.726	-2.233	.	.	.	.	0.721	0.25	No	No	No	No	34198.4	317	PF01106,PF08712	NifU,Nfu_N	O	Scaffold protein Nfu/NifU N terminal	GO:0005575,GO:0005622,GO:0005623,GO:0005737,GO:0005739,GO:0005759,GO:0006807,GO:0008150,GO:0008152,GO:0010467,GO:0019538,GO:0031974,GO:0043170,GO:0043226,GO:0043227,GO:0043229,GO:0043231,GO:0043233,GO:0044238,GO:0044422,GO:0044424,GO:0044429,GO:0044444,GO:0044446,GO:0044464,GO:0051604,GO:0070013,GO:0071704,GO:0097428,GO:0106035,GO:1901564	ko:K22074	-	-	-
Zt469_000000F_arrow_1004	4.43603	2.69212	0.383696	2.66881	4.03944	0	0.032	0.712	.	.	-2.528	.	.	.	.	0.799	0.09	No	No	No	No	35325.3	323	.	.	-	-	-	-	-	-	-
Zt469_000000F_arrow_1005	2.10049	3.12636	1.22788	1.78522	0.768162	0.252	0.137	0.587	.	.	-3.346	.	.	.	.	0.977	0.16	No	No	No	No	17161.7	146	.	.	S	tetratricopeptide-like protein	-	-	-	-	-
Zt469_000000F_arrow_1006	2.45882	2.21053	3.23539	2.00623	2.15511	0.963	0.53	0.833	.	.	-2.959	.	.	.	.	0.75	0.07	No	No	No	No	11183.3	98	.	.	-	-	-	-	-	-	-
Zt469_000000F_arrow_1007	2.10843	2.43859	1.99847	1.86096	0.0234403	0.976	0.721	0.877	.	.	-3.048	.	.	.	.	0.31	0.01	No	No	No	No	19073.5	171	PF13414	TPR_11	S	Domain of unknown function (DUF4470)	-	-	-	-	-
Zt469_000000F_arrow_1008	4.3873	3.68994	3.68079	4.97505	5.16331	0	0.14	.	.	0.79	0.504	.	.	.	.	0.967	0.48	Yes	Yes	No	No	35728.4	330	.	.	-	-	-	-	-	-	-
Zt469_000000F_arrow_1009	2.15515	3.03283	2.87104	3.09191	3.44124	0.425	0.47	.	.	0.781	-2.86	.	.	.	.	0.98	0.25	No	No	No	No	27629	249	PF08030	NAD_binding_6	CH	oxidoreductase activity	-	-	-	-	-
Zt469_000000F_arrow_1010	6.47287	4.44079	4.06075	4.32248	5.10747	0.076	0.343	0.568	.	.	-1.788	.	.	.	.	0.919	0.06	No	No	No	No	33167.3	303	PF09130,PF03446	DUF1932,Domain:NAD_binding_2	S	Domain of unknown function (DUF1932)	-	-	-	-	-
Zt469_000000F_arrow_1011	4.1576	4.31062	3.89799	4.3196	3.86388	0	0.021	.	.	0.948	-3	.	.	.	.	0.023	0.11	No	No	No	No	49910.2	453	PF00814	TsaD	H	Required for the formation of a threonylcarbamoyl group on adenosine at position 37 (t(6)A37) in mitochondrial tRNAs that read codons beginning with adenine. Probably involved in the transfer of the threonylcarbamoyl moiety of threonylcarbamoyl-AMP (TC-AMP) to the N6 group of A37. Involved in mitochondrial genome maintenance	GO:0000408,GO:0000959,GO:0000963,GO:0002949,GO:0003674,GO:0003824,GO:0004175,GO:0004252,GO:0005488,GO:0005575,GO:0005622,GO:0005623,GO:0005737,GO:0005739,GO:0006139,GO:0006396,GO:0006399,GO:0006400,GO:0006508,GO:0006725,GO:0006807,GO:0008033,GO:0008150,GO:0008152,GO:0008233,GO:0008236,GO:0008270,GO:0009451,GO:0009987,GO:0010467,GO:0016070,GO:0016787,GO:0017171,GO:0019538,GO:0032991,GO:0034470,GO:…	ko:K01409	-	-	-
Zt469_000000F_arrow_1012	4.45908	4.94185	4.66465	4.64061	4.88643	0	0.009	.	.	0.887	-3.346	.	.	.	.	0.976	0.01	No	No	No	Yes	91645.8	809	PF11815,PF01734	DUF3336,Family:Patatin	I	Patatin-like phospholipase domain-containing protein	GO:0003674,GO:0003824,GO:0004806,GO:0005575,GO:0005622,GO:0005623,GO:0005811,GO:0006629,GO:0006638,GO:0006639,GO:0006641,GO:0006642,GO:0008150,GO:0008152,GO:0009636,GO:0009987,GO:0016298,GO:0016787,GO:0016788,GO:0042221,GO:0043226,GO:0043228,GO:0043229,GO:0043232,GO:0044237,GO:0044238,GO:0044255,GO:0044424,GO:0044464,GO:0046486,GO:0050896,GO:0051716,GO:0052689,GO:0070887,GO:0071704,GO:0097237,GO:…	-	-	-	-
Zt469_000000F_arrow_1013	4.54032	5.5787	5.7568	6.23962	4.21733	0	0.029	.	.	0.922	-1	.	.	.	.	0.567	0.02	No	No	No	No	100738	922	PF00233	PDEase_I	T	3'5'-cyclic nucleotide phosphodiesterase	-	ko:K01120	ko00230,map00230	-	-
Zt469_000000F_arrow_1014	4.33537	4.96033	5.25583	4.90098	5.06095	0	0.011	0.514	.	.	-2.196	.	.	.	.	0.31	0.13	No	No	No	No	42384.4	390	.	.	-	-	-	-	-	-	-
Zt469_000000F_arrow_1015	2.92488	7.7719	7.99295	8.31243	7.56731	0.003	0.349	.	.	0.947	-3.111	.	.	.	.	0.978	0.33	No	Yes	No	Yes	33464.7	299	.	.	-	-	-	-	-	-	-
Zt469_000000F_arrow_1016	5.5042	4.90219	4.8722	5.06777	5.12885	0	0.009	.	.	0.957	-2.877	.	.	.	.	0.596	0.08	No	No	No	No	113529	1021	PF19282,PF08389	Exportin-T,Xpo1	JUY	Exportin 1-like protein	GO:0000049,GO:0000166,GO:0001882,GO:0001883,GO:0003674,GO:0003676,GO:0003723,GO:0005488,GO:0005515,GO:0005525,GO:0005575,GO:0005622,GO:0005623,GO:0005634,GO:0005635,GO:0005643,GO:0005737,GO:0005739,GO:0006403,GO:0006405,GO:0006409,GO:0006611,GO:0006810,GO:0006886,GO:0006913,GO:0008104,GO:0008150,GO:0008536,GO:0012505,GO:0015031,GO:0015833,GO:0015931,GO:0016020,GO:0016021,GO:0016363,GO:0017016,GO:…	ko:K14288	ko03013,map03013	-	-
Zt469_000000F_arrow_1017	4.02028	5.17222	5.94072	6.38423	5.93791	0	0.053	.	.	0.501	-2.579	MoHTR1,PIIN_08944,MoHTR2	.	.	.	0.888	0.29	No	No	No	No	39713.7	361	PF00096	zf-C2H2	S	Zinc finger, C2H2 type	GO:0000122,GO:0000976,GO:0000977,GO:0000978,GO:0000981,GO:0000982,GO:0000987,GO:0001012,GO:0001067,GO:0001078,GO:0001227,GO:0003674,GO:0003676,GO:0003677,GO:0003690,GO:0003700,GO:0005488,GO:0005575,GO:0005622,GO:0005623,GO:0005634,GO:0006355,GO:0006357,GO:0006873,GO:0006875,GO:0006882,GO:0006950,GO:0007154,GO:0008150,GO:0009267,GO:0009605,GO:0009889,GO:0009890,GO:0009892,GO:0009987,GO:0009991,GO:…	-	-	-	-
Zt469_000000F_arrow_1018	4.03771	4.81701	4.79934	4.82618	3.66131	0	0.011	.	.	0.901	-1.933	.	.	.	.	0.962	0.08	No	No	Yes	No	101422	938	PF07969	Amidohydro_3	Q	Amidohydrolase family	-	-	-	-	-
Zt469_000000F_arrow_1019	10.4508	8.68288	8.39928	8.90664	9.82512	0.779	0.445	0.924	.	.	-2.784	.	.	.	.	0.028	0.01	No	No	No	No	19583.1	174	PF05873	Mt_ATP-synt_D	C	Mitochondrial membrane ATP synthase (F(1)F(0) ATP synthase or Complex V) produces ATP from ADP in the presence of a proton gradient across the membrane which is generated by electron transport complexes of the respiratory chain. F-type ATPases consist of two structural domains, F(1) - containing the extramembraneous catalytic core, and F(0) - containing the membrane proton channel, linked togethe…	GO:0000274,GO:0000276,GO:0003674,GO:0005198,GO:0005575,GO:0005622,GO:0005623,GO:0005737,GO:0005739,GO:0005740,GO:0005743,GO:0005753,GO:0006091,GO:0006119,GO:0006139,GO:0006163,GO:0006164,GO:0006725,GO:0006753,GO:0006754,GO:0006793,GO:0006796,GO:0006807,GO:0006810,GO:0006811,GO:0006812,GO:0006839,GO:0008150,GO:0008152,GO:0009058,GO:0009117,GO:0009123,GO:0009124,GO:0009126,GO:0009127,GO:0009141,GO:…	ko:K02138	ko00190,ko01100,ko04714,ko05010,ko05012,ko05016,map00190,map01100,map04714,map05010,map05012,map05016	M00158	-
Zt469_000000F_arrow_1020	9.44075	9.1009	8.51444	9.28125	10.1077	0.016	0.135	0.794	.	.	-3.153	.	.	.	.	0.953	0.07	No	No	No	No	22013.2	205	PF01849,PF19026	NAC,HYPK_UBA	K	NAC domain	GO:0003674,GO:0005488,GO:0005515,GO:0005543,GO:0005575,GO:0005622,GO:0005623,GO:0005737,GO:0005840,GO:0005844,GO:0005854,GO:0006457,GO:0006458,GO:0006605,GO:0006612,GO:0006620,GO:0006810,GO:0006886,GO:0008104,GO:0008150,GO:0008289,GO:0009986,GO:0009987,GO:0015031,GO:0015833,GO:0032266,GO:0032991,GO:0033036,GO:0033365,GO:0034613,GO:0035091,GO:0042788,GO:0042886,GO:0043167,GO:0043168,GO:0043226,GO:…	ko:K03626	-	-	-
Zt469_000000F_arrow_1021	10.5915	10.28	9.8775	10.369	11.2764	0.985	0.486	0.898	.	.	-1.579	.	.	.	.	0.146	0.25	No	No	No	No	16063.6	146	PF01929,PF00467	Ribosomal_L14e,Family:KOW	J	Ribosomal protein L14	-	ko:K02875	ko03010,map03010	M00177,M00179	-
Zt469_000000F_arrow_1022	4.31937	3.45894	3.47452	4.39748	4.07907	0.001	0.184	.	.	0.639	-3.346	.	.	.	.	0.816	0.04	No	No	No	No	39342.7	348	.	.	-	-	-	-	-	-	-
Zt469_000000F_arrow_1023	5.0278	4.49839	3.99993	3.89498	5.03764	0	0.052	0.518	.	.	-2.446	.	.	.	.	0.696	0.04	No	No	No	No	61921.5	564	PF03291	Pox_MCEL	A	Belongs to the class I-like SAM-binding methyltransferase superfamily. mRNA cap 0 methyltransferase family	GO:0000428,GO:0001510,GO:0003674,GO:0003824,GO:0004482,GO:0005575,GO:0005622,GO:0005623,GO:0005634,GO:0005654,GO:0005737,GO:0005829,GO:0005845,GO:0006139,GO:0006370,GO:0006396,GO:0006397,GO:0006725,GO:0006807,GO:0008150,GO:0008152,GO:0008168,GO:0008170,GO:0008173,GO:0008174,GO:0008757,GO:0009451,GO:0009452,GO:0009987,GO:0010467,GO:0016070,GO:0016071,GO:0016556,GO:0016591,GO:0016740,GO:0016741,GO:…	ko:K00565	ko03015,map03015	-	-
Zt469_000000F_arrow_1024	7.18512	5.96721	6.03526	5.98408	6.5446	0	0.019	.	.	0.654	-1.479	.	.	.	.	0.781	0.05	No	No	No	No	55638.8	509	PF10602,PF01399	RPN7,PCI	O	26S proteasome subunit RPN7	GO:0000502,GO:0003674,GO:0005198,GO:0005575,GO:0005622,GO:0005623,GO:0005634,GO:0005838,GO:0006508,GO:0006511,GO:0006807,GO:0007088,GO:0007346,GO:0008150,GO:0008152,GO:0008541,GO:0009056,GO:0009057,GO:0009896,GO:0009987,GO:0010498,GO:0010564,GO:0010638,GO:0010965,GO:0019538,GO:0019941,GO:0022624,GO:0030071,GO:0030163,GO:0031331,GO:0032270,GO:0032436,GO:0032991,GO:0033043,GO:0033044,GO:0033045,GO:…	ko:K03037	ko03050,ko05169,map03050,map05169	M00341	-
Zt469_000000F_arrow_1025	3.7418	5.03317	4.37595	4.32165	2.94384	0	0.087	.	.	0.833	-2.628	.	.	.	.	0.245	0.2	No	No	No	No	115870	1073	PF04082,PF00172	Fungal_trans,Domain:Zn_clus	B	Fungal specific transcription factor domain	GO:0000976,GO:0000977,GO:0000978,GO:0000981,GO:0000982,GO:0000987,GO:0001012,GO:0001067,GO:0003674,GO:0003676,GO:0003677,GO:0003690,GO:0003700,GO:0005488,GO:0005575,GO:0005622,GO:0005623,GO:0005634,GO:0005737,GO:0006355,GO:0006357,GO:0008150,GO:0008270,GO:0009889,GO:0010468,GO:0010556,GO:0019219,GO:0019222,GO:0031323,GO:0031326,GO:0043167,GO:0043169,GO:0043226,GO:0043227,GO:0043229,GO:0043231,GO:…	-	-	-	-
Zt469_000000F_arrow_1026	5.15511	4.55854	4.93796	5.36578	3.96383	0.578	0.429	0.776	.	.	-3.088	.	.	.	.	0.018	0.01	No	No	No	No	23432.4	209	PF09631	Sen15	S	Sen15 protein	GO:0000214,GO:0000379,GO:0000394,GO:0005575,GO:0005622,GO:0005623,GO:0005634,GO:0006139,GO:0006388,GO:0006396,GO:0006399,GO:0006725,GO:0006807,GO:0008033,GO:0008150,GO:0008152,GO:0008380,GO:0009987,GO:0010467,GO:0016070,GO:0032991,GO:0034470,GO:0034641,GO:0034660,GO:0043170,GO:0043226,GO:0043227,GO:0043229,GO:0043231,GO:0044237,GO:0044238,GO:0044422,GO:0044424,GO:0044428,GO:0044446,GO:0044464,GO:…	ko:K15325	-	-	-
Zt469_000000F_arrow_1027	7.52175	5.87369	6.54395	7.45242	6.13696	0.281	0.547	0.771	.	.	-2.307	.	.	.	.	0.947	0.19	No	No	No	No	28794.5	250	PF02798,PF00043	GST_N,Domain:GST_C	O	Glutathione S-transferase, C-terminal domain	-	ko:K00799	ko00480,ko00980,ko00982,ko00983,ko01524,ko05200,ko05204,ko05225,ko05418,map00480,map00980,map00982,map00983,map01524,map05200,map05204,map05225,map05418	-	-
Zt469_000000F_arrow_1028	6.05953	6.53201	5.58512	5.2707	6.18612	0	0.009	.	.	0.987	-3.407	.	.	.	.	0.41	0.07	No	No	No	Yes	66510.1	593	PF01794,PF08030,PF08022	Ferric_reduct,NAD_binding_6,Domain:FAD_binding_8	PQ	FAD-binding domain	-	-	-	-	-
Zt469_000000F_arrow_1029	7.86077	7.39264	7.18285	6.92901	7.20422	0.319	0.211	0.512	.	.	-2.026	.	.	.	.	0.518	0.35	No	No	No	No	26141.2	252	PF00071	Ras	U	Rab subfamily of small GTPases	GO:0000011,GO:0003674,GO:0003824,GO:0003924,GO:0005575,GO:0005622,GO:0005623,GO:0005737,GO:0005739,GO:0005740,GO:0005741,GO:0005768,GO:0005769,GO:0005770,GO:0005886,GO:0006605,GO:0006623,GO:0006810,GO:0006886,GO:0006892,GO:0006895,GO:0006897,GO:0006914,GO:0006996,GO:0007032,GO:0007033,GO:0007034,GO:0008104,GO:0008150,GO:0008152,GO:0009056,GO:0009987,GO:0010256,GO:0012505,GO:0015031,GO:0015833,GO:…	ko:K07889,ko:K07976	ko04014,ko04144,ko04145,ko04962,ko05146,ko05152,map04014,map04144,map04145,map04962,map05146,map05152	-	-
Zt469_000000F_arrow_1030	4.07963	3.72663	2.90918	3.18881	3.42966	0	0.011	.	.	0.81	-2.487	.	.	.	.	0.968	0.01	No	No	No	No	69298	632	PF01243	Putative_PNPOx	S	oxidoreductase	-	-	-	-	-
Zt469_000000F_arrow_1031	1.51537	3.10521	2.76047	3.05725	1.91821	0	0.031	.	.	0.889	-3.188	.	.	.	.	0.968	0.01	No	No	No	No	96700.5	874	PF00350,PF01031,PF02212	Dynamin_N,Dynamin_M,Family:GED	U	Belongs to the TRAFAC class dynamin-like GTPase superfamily. Dynamin Fzo YdjA family	-	-	-	-	-
Zt469_000000F_arrow_1032	2.65451	3.73249	2.0687	2.62166	1.30611	0	0.048	.	.	0.73	-2.942	.	.	.	.	0.329	0	No	No	No	No	109009	977	PF06657,PF14197	Cep57_MT_bd,Coiled-coil:Cep57_CLD_2	S	Centrosome microtubule-binding domain of Cep57	GO:0000226,GO:0000278,GO:0003674,GO:0005488,GO:0005515,GO:0005575,GO:0005622,GO:0005623,GO:0005737,GO:0005815,GO:0005816,GO:0005823,GO:0005856,GO:0006996,GO:0007010,GO:0007017,GO:0007049,GO:0007051,GO:0007052,GO:0008017,GO:0008092,GO:0008104,GO:0008150,GO:0009987,GO:0015630,GO:0015631,GO:0016043,GO:0022402,GO:0033036,GO:0033365,GO:0034613,GO:0043226,GO:0043228,GO:0043229,GO:0043232,GO:0044380,GO:…	-	-	-	-
Zt469_000000F_arrow_1033	3.50273	3.70286	3.66807	3.34434	3.87391	0	0.045	0.585	.	.	-3.2	.	.	.	.	0.187	0.02	No	No	No	No	52479.4	468	PF07967,PF08600	zf-C3HC,Domain:Rsm1	S	Rsm1-like	-	-	-	-	-
Zt469_000000F_arrow_1034	3.53276	3.84822	3.84702	3.84407	2.93201	0	0.011	.	.	0.959	-2.628	.	.	.	.	0.076	0.07	No	No	No	No	80786.6	740	PF04082,PF00172	Fungal_trans,Domain:Zn_clus	B	Fungal specific transcription factor domain	-	-	-	-	-
Zt469_000000F_arrow_1035	6.46292	6.84282	6.13681	6.43538	7.57563	0.04	0.29	0.794	.	.	-3.338	.	.	.	.	0.804	0.03	No	No	No	No	22003.9	195	PF04969	CS	T	CS domain	GO:0000070,GO:0000278,GO:0000280,GO:0000819,GO:0003674,GO:0005488,GO:0005515,GO:0005575,GO:0005622,GO:0005623,GO:0005634,GO:0005737,GO:0005856,GO:0006457,GO:0006810,GO:0006928,GO:0006996,GO:0007017,GO:0007018,GO:0007049,GO:0007059,GO:0007097,GO:0008150,GO:0009987,GO:0010970,GO:0016043,GO:0022402,GO:0030473,GO:0030705,GO:0031505,GO:0032502,GO:0043226,GO:0043227,GO:0043228,GO:0043229,GO:0043231,GO:…	-	-	-	-
Zt469_000000F_arrow_1036	9.96346	9.00566	8.30176	8.42141	9.31717	0.765	0.692	0.536	.	.	-1.685	.	.	.	.	0.966	0.22	No	No	No	No	22741.6	210	.	.	S	ethyl tert-butyl ether degradation	-	-	-	-	-
Zt469_000000F_arrow_1037	4.48082	4.68478	3.89366	4.4133	3.75582	0.511	0.42	0.794	.	.	-3.209	.	.	.	.	0.875	0.03	Yes	Yes	No	No	27160.1	237	PF03992	ABM	S	Domain of unknown function (DUF3506)	-	-	-	-	-
Zt469_000000F_arrow_1038	5.82658	6.81232	6.67308	6.316	6.79668	0.637	0.368	0.817	.	.	-3.192	.	.	.	.	0.856	0.13	No	No	No	No	17141.1	155	.	.	-	-	-	-	-	-	-
Zt469_000000F_arrow_1039	4.62949	5.07904	4.97587	4.72508	4.1449	0	0.027	.	.	0.989	-2.628	.	.	.	.	0.795	0.03	No	No	Yes	No	85260.4	783	PF00735	Septin	DZ	Belongs to the TRAFAC class TrmE-Era-EngA-EngB-Septin- like GTPase superfamily. Septin GTPase family	-	-	-	-	-
Zt469_000000F_arrow_1040	3.14169	3.82836	3.82474	3.12893	2.47091	0	0.022	0.589	.	.	-0.294	.	.	.	GT90	0.264	0.17	Yes	Yes	No	No	49402.2	426	PF05686	Glyco_transf_90	S	Putative lipopolysaccharide-modifying enzyme.	-	-	-	-	-
Zt469_000000F_arrow_1041	6.28427	6.37863	6.1902	6.63888	5.44758	0	0.052	.	.	0.532	-1.457	.	.	.	.	0.508	0.09	No	No	No	No	60576.6	567	PF02136,PF00076	NTF2,Domain:RRM_1	A	Nuclear transport factor 2 (NTF2) domain	GO:0000932,GO:0003674,GO:0003676,GO:0003723,GO:0003729,GO:0005488,GO:0005575,GO:0005622,GO:0005623,GO:0005737,GO:0005829,GO:0006464,GO:0006508,GO:0006807,GO:0006914,GO:0008150,GO:0008152,GO:0009056,GO:0009987,GO:0010494,GO:0016236,GO:0016579,GO:0019538,GO:0032386,GO:0032879,GO:0032991,GO:0034517,GO:0035770,GO:0035973,GO:0036211,GO:0036464,GO:0043021,GO:0043170,GO:0043226,GO:0043228,GO:0043229,GO:…	ko:K19718	ko04139,map04139	-	-
Zt469_000000F_arrow_1042	5.6852	5.75286	5.35475	5.66195	6.32737	0	0.026	.	.	0.679	-3.284	.	.	.	.	0.923	0.29	No	No	No	No	74997.2	696	PF08601,PF00170	PAP1,Coiled-coil:bZIP_1	K	Transcription factor PAP1	GO:0000003,GO:0000122,GO:0000228,GO:0000302,GO:0000304,GO:0000785,GO:0000790,GO:0000976,GO:0000977,GO:0000978,GO:0000981,GO:0000982,GO:0000987,GO:0000988,GO:0000989,GO:0001012,GO:0001067,GO:0001076,GO:0001077,GO:0001079,GO:0001080,GO:0001134,GO:0001135,GO:0001190,GO:0001191,GO:0001228,GO:0003006,GO:0003674,GO:0003676,GO:0003677,GO:0003682,GO:0003690,GO:0003700,GO:0005488,GO:0005515,GO:0005575,GO:…	ko:K09043	-	-	-
Zt469_000000F_arrow_1043	4.82059	5.30739	4.20231	4.62427	4.93516	0.558	0.297	0.779	.	.	-2.713	.	.	.	.	0.006	0.1	No	No	No	No	30322	283	.	.	A	RNA splicing	GO:0000244,GO:0000375,GO:0000377,GO:0000387,GO:0000398,GO:0005575,GO:0005622,GO:0005623,GO:0005634,GO:0005681,GO:0006139,GO:0006396,GO:0006397,GO:0006725,GO:0006807,GO:0008150,GO:0008152,GO:0008380,GO:0009987,GO:0010467,GO:0016043,GO:0016070,GO:0016071,GO:0022607,GO:0022613,GO:0022618,GO:0032991,GO:0034622,GO:0034641,GO:0043170,GO:0043226,GO:0043227,GO:0043229,GO:0043231,GO:0043933,GO:0044085,GO:…	ko:K12839	ko03040,map03040	-	-
Zt469_000000F_arrow_1044	3.78216	4.27743	3.49357	3.08838	4.20787	0.912	0.66	.	.	0.605	-2.752	.	.	.	.	0.927	0.32	No	Yes	No	Yes	24267.3	218	.	.	-	-	-	-	-	-	-
Zt469_000000F_arrow_1045	6.56333	4.95336	4.56087	4.76784	6.29628	0.314	0.42	0.585	.	.	-2.149	.	.	.	.	0.422	0.11	No	No	No	No	28410.8	258	PF04402	SIMPL	S	Protein of unknown function (DUF541)	-	-	-	-	-
Zt469_000000F_arrow_1046	1.48742	1.43427	2.14763	1.3832	0.279343	0.667	0.347	0.839	.	.	-3.189	.	.	.	.	0.067	0.08	No	No	No	No	23025.3	210	.	.	-	-	-	-	-	-	-
Zt469_000000F_arrow_1047	7.69211	7.22417	6.17004	6.01971	4.18183	0	0.121	0.853	.	.	-2.751	.	.	.	.	0.151	0.23	No	No	No	No	9195.93	85	.	.	-	-	-	-	-	-	-
Zt469_000000F_arrow_1048	4.7464	4.62762	3.71164	4.26383	3.52465	0.072	0.487	.	.	0.706	0.047	.	.	.	.	0.087	0.09	No	No	No	No	35304.3	327	PF02826,PF00389	2-Hacid_dh_C,Domain:2-Hacid_dh	E	Belongs to the D-isomer specific 2-hydroxyacid dehydrogenase family	-	ko:K00018	ko00260,ko00630,ko00680,ko01100,ko01110,ko01120,ko01130,ko01200,map00260,map00630,map00680,map01100,map01110,map01120,map01130,map01200	M00346	-
Zt469_000000F_arrow_1049	4.25546	4.55766	3.60693	4.38399	3.66869	0	0.009	.	.	0.902	-3.19	PiCRN8	.	.	.	0.863	0.03	No	No	No	Yes	76625.9	691	PF00069	Pkinase	T	Protein tyrosine kinase	GO:0003674,GO:0003824,GO:0004672,GO:0006464,GO:0006468,GO:0006793,GO:0006796,GO:0006807,GO:0008150,GO:0008152,GO:0009987,GO:0016301,GO:0016310,GO:0016740,GO:0016772,GO:0016773,GO:0019538,GO:0036211,GO:0043170,GO:0043412,GO:0044237,GO:0044238,GO:0044260,GO:0044267,GO:0071704,GO:0140096,GO:1901564	ko:K08286	-	-	-
Zt469_000000F_arrow_1050	3.66494	3.88769	3.78079	4.02171	5.46378	0	0.045	.	.	0.631	-3.338	.	.	.	.	0.97	0.02	No	No	No	No	122282	1076	.	.	S	biological adhesion	-	-	-	-	-
Zt469_000000F_arrow_1051	1.77965	3.13144	1.67218	2.21509	1.7107	0	0.12	.	.	0.775	-3.059	CfTom1	.	.	GH5_9,GH5_45,GH5,GH5_50,GH5_14,GH5_54,GH5_15,GH5_47,GH5_44,GH5_46,GH5_22,GH5_49,GH5_33,GH5_25,GH5_23,GH5_38,GH5_36,GH5_5,GH5_39,GH5_4	0.946	0.03	No	No	Yes	No	86301.8	761	PF00150	Cellulase	G	Belongs to the glycosyl hydrolase 5 (cellulase A) family	GO:0000003,GO:0000272,GO:0000746,GO:0000747,GO:0000935,GO:0003674,GO:0003824,GO:0004338,GO:0004553,GO:0005575,GO:0005576,GO:0005622,GO:0005623,GO:0005856,GO:0005886,GO:0005937,GO:0005975,GO:0005976,GO:0006073,GO:0008150,GO:0008152,GO:0008422,GO:0009056,GO:0009057,GO:0009251,GO:0009986,GO:0009987,GO:0015629,GO:0015926,GO:0016020,GO:0016021,GO:0016043,GO:0016052,GO:0016787,GO:0016798,GO:0019953,GO:…	ko:K01210	ko00500,map00500	-	-
Zt469_000000F_arrow_1052	4.78285	6.51569	5.99596	5.64871	3.58317	0	0.082	.	.	0.553	-2.312	.	.	.	.	0.54	0.76	No	No	No	No	26606.5	269	.	.	-	-	-	-	-	-	-
Zt469_000000F_arrow_1053	5.86123	5.98235	5.76993	6.06215	4.89075	0	0.01	.	.	0.87	-2.035	.	.	.	.	0.455	0.08	No	No	No	No	117723	1076	PF00667,PF01558,PF00175,PF17147	FAD_binding_1,POR,Domain:NAD_binding_1,Domain:PFOR_II	C	Pyruvate:ferredoxin oxidoreductase core domain II	GO:0000103,GO:0003674,GO:0003824,GO:0003958,GO:0004783,GO:0005575,GO:0005622,GO:0005623,GO:0006790,GO:0008150,GO:0008152,GO:0009337,GO:0009987,GO:0016491,GO:0016651,GO:0016653,GO:0016667,GO:0016668,GO:0032991,GO:0044237,GO:0044424,GO:0044464,GO:0055114	ko:K00380	ko00920,ko01100,ko01120,map00920,map01100,map01120	M00176	-
Zt469_000000F_arrow_1054	3.10811	1.67144	0.813191	1.90266	2.47517	0	0.096	.	.	0.879	-2.973	.	.	.	.	0.022	0.04	No	No	No	No	43148.2	390	.	.	-	-	-	-	-	-	-
Zt469_000000F_arrow_1055	4.66711	3.57376	2.4978	2.40154	2.30089	0	0.116	.	.	0.63	-2.891	.	.	.	.	0.348	0.11	No	No	No	No	38514.4	341	PF13489	Methyltransf_23	I	Methyltransferase domain	-	-	-	-	-
Zt469_000000F_arrow_1056	3.92271	2.17155	1.91126	2.22467	2.04426	0	0.009	.	.	0.856	-3.378	MoCDIP6	.	.	.	0.356	0	No	No	No	No	62150	543	.	.	-	-	-	-	-	-	-
Zt469_000000F_arrow_1057	7.72857	6.81506	6.58298	6.92745	9.97139	0.635	0.11	0.834	.	.	-3.23	.	.	.	.	0.057	0.25	No	No	No	No	15041.1	146	.	.	-	-	-	-	-	-	-
Zt469_000000F_arrow_1058	2.93628	1.54713	1.44872	1.16843	3.42525	0.07	0.558	0.549	.	.	1.127	.	.	.	.	0.944	0.56	Yes	Yes	No	No	30829.5	284	PF11579	DUF3238	-	-	-	-	-	-	-
Zt469_000000F_arrow_1059	2.35217	3.33026	2.70472	2.51419	0.789792	0	0.011	.	.	0.599	-3.114	.	.	.	.	0.519	0.02	No	No	No	No	83843.8	746	.	.	-	-	-	-	-	-	-
Zt469_000000F_arrow_1060	4.22728	2.91958	2.89158	2.70515	2.78803	0	0.038	.	.	0.902	-1.702	.	.	.	.	0.139	0.21	No	No	No	No	50401.1	460	PF03095	PTPA	O	PPIases accelerate the folding of proteins. It catalyzes the cis-trans isomerization of proline imidic peptide bonds in oligopeptides	GO:0000082,GO:0000159,GO:0000278,GO:0000413,GO:0003674,GO:0003755,GO:0003824,GO:0005575,GO:0005622,GO:0005623,GO:0005634,GO:0005737,GO:0006139,GO:0006259,GO:0006281,GO:0006355,GO:0006357,GO:0006464,GO:0006725,GO:0006807,GO:0006950,GO:0006970,GO:0006974,GO:0007049,GO:0008047,GO:0008150,GO:0008152,GO:0008160,GO:0008287,GO:0009628,GO:0009889,GO:0009987,GO:0010468,GO:0010556,GO:0010921,GO:0016853,GO:…	ko:K17605	ko04931,map04931	-	-
Zt469_000000F_arrow_1061	8.73563	6.0556	4.17699	3.8162	3.42416	0	0.096	.	.	0.663	-2.85	.	.	.	.	0.536	0.29	No	Yes	No	Yes	52210.5	491	PF07690	MFS_1	G	Major Facilitator Superfamily	-	ko:K02429	-	-	-
Zt469_000000F_arrow_1062	1.21888	8.81152	10.0294	11.0116	3.78342	0.996	0.918	.	0.865	.	2.753	.	.	.	.	0.987	0.89	Yes	Yes	No	No	12308.8	116	.	.	-	-	-	-	-	-	-
Zt469_000000F_arrow_1063	3.79872	3.94139	3.64331	4.17575	3.76813	0	0.052	.	.	0.776	-2.216	.	.	.	.	0.775	0.02	No	No	No	No	57685.6	534	.	.	L	SMR domain-containing protein	GO:0003674,GO:0005488,GO:0005515,GO:0032182,GO:0043130	-	-	-	-
Zt469_000000F_arrow_1064	4.6341	3.66147	2.76868	3.13784	4.2465	0.088	0.266	0.564	.	.	-3.162	.	.	.	.	0.111	0.02	No	No	No	No	30500.9	278	PF06172	Cupin_5	S	Cupin superfamily (DUF985)	GO:0005575,GO:0005622,GO:0005623,GO:0005634,GO:0005737,GO:0043226,GO:0043227,GO:0043229,GO:0043231,GO:0044424,GO:0044464	ko:K09705	-	-	-
Zt469_000000F_arrow_1065	2.87721	3.63877	3.85164	4.64787	3.56349	0	0.031	.	.	0.95	-2.474	.	.	.	.	0.816	0.28	No	No	No	No	42459.7	398	.	.	-	-	-	-	-	-	-
Zt469_000000F_arrow_1066	0.12506	0.323441	0	0	0	0	0.085	.	.	0.641	0.237	.	.	.	.	0.988	0.6	Yes	Yes	No	No	50448.9	475	PF00026	Asp	O	Belongs to the peptidase A1 family	-	ko:K06004	-	-	-
Zt469_000000F_arrow_1067	6.96024	6.31781	5.46421	5.46195	5.41937	0.007	0.43	.	.	0.831	-2.562	.	.	.	.	0.65	0.49	Yes	Yes	No	No	37779.3	358	PF13561	adh_short_C2	Q	KR domain	-	ko:K17742	ko00051,map00051	-	-
Zt469_000000F_arrow_1068	0.0922128	0	0	1.03858	0.0114689	0	0.019	.	.	0.84	-0.949	.	.	.	.	0.992	0.22	Yes	Yes	No	No	38625.6	352	.	.	-	-	-	-	-	-	-
Zt469_000000F_arrow_1069	5.30722	5.43564	5.00351	5.349	4.12578	0	0.009	.	.	0.959	-3.198	.	.	.	.	0.074	0.09	No	No	No	No	79507.3	712	.	.	K	GAL4-like Zn(II)2Cys6 (or C6 zinc) binuclear cluster DNA-binding domain	GO:0000981,GO:0000982,GO:0001067,GO:0001101,GO:0003674,GO:0003676,GO:0003677,GO:0003700,GO:0005488,GO:0005575,GO:0005622,GO:0005623,GO:0005634,GO:0005737,GO:0005739,GO:0006082,GO:0006355,GO:0006357,GO:0006520,GO:0006725,GO:0006807,GO:0008150,GO:0008152,GO:0009056,GO:0009063,GO:0009072,GO:0009074,GO:0009268,GO:0009628,GO:0009889,GO:0009891,GO:0009893,GO:0009987,GO:0010033,GO:0010034,GO:0010447,GO:…	-	-	-	-
Zt469_000000F_arrow_1070	0.335043	0.906206	0.49161	0.377319	0.35703	0	0.011	.	.	0.803	-2.467	.	.	.	.	0.793	0.01	No	Yes	No	Yes	58736.6	539	.	.	-	-	-	-	-	-	-
Zt469_000000F_arrow_1071	8.59217	9.68004	9.49135	9.02579	8.35461	0	0.03	0.524	.	.	-1.208	.	.	.	.	0.776	0.07	Yes	Yes	No	No	74543	683	PF00012	HSP70	O	Belongs to the heat shock protein 70 family	GO:0000003,GO:0000166,GO:0000271,GO:0000741,GO:0000742,GO:0000746,GO:0000747,GO:0003674,GO:0003824,GO:0005488,GO:0005515,GO:0005524,GO:0005575,GO:0005622,GO:0005623,GO:0005634,GO:0005635,GO:0005737,GO:0005783,GO:0005788,GO:0005938,GO:0005975,GO:0005976,GO:0006073,GO:0006508,GO:0006511,GO:0006605,GO:0006612,GO:0006613,GO:0006614,GO:0006616,GO:0006620,GO:0006807,GO:0006810,GO:0006886,GO:0006950,GO:…	ko:K09490	ko03060,ko04141,ko04918,ko05020,map03060,map04141,map04918,map05020	-	-
Zt469_000000F_arrow_1072	3.5026	3.91506	3.72939	3.67807	2.57232	0.015	0.009	0.501	.	.	-3.346	.	.	.	.	0.015	0.13	No	No	No	No	26816.4	235	PF00646	F-box	S	F-box domain-containing protein	-	-	-	-	-
Zt469_000000F_arrow_1073	4.75657	5.19413	6.19958	6.46002	4.67815	0	0.029	0.699	.	.	-3.346	.	.	.	.	0.554	0.06	No	No	No	No	45858.1	399	.	.	-	-	-	-	-	-	-
Zt469_000000F_arrow_1074	0.433127	0.80211	0.482328	0.529048	0.125256	0	0.011	.	.	0.933	0.019	PpCBEL	.	.	.	0.928	0.69	Yes	Yes	No	No	100619	993	.	.	-	-	-	-	-	-	-
Zt469_000000F_arrow_1075	6.06941	6.41318	6.34841	6.41584	7.03585	0.001	0.091	0.823	.	.	-2.879	.	.	.	.	0.123	0.04	No	No	No	No	15529.6	140	PF15454	LAMTOR	S	Late endosomal/lysosomal adaptor and MAPK and MTOR activator	-	-	-	-	-
Zt469_000000F_arrow_1076	2.59654	2.97652	3.15404	3.7601	3.26936	0	0.029	.	.	0.893	-3.093	.	.	.	.	0.204	0	No	No	No	No	150117	1360	PF10441	Urb2	S	Urb2/Npa2 family	GO:0005575,GO:0005622,GO:0005623,GO:0005634,GO:0005730,GO:0006139,GO:0006725,GO:0006807,GO:0008150,GO:0008152,GO:0009987,GO:0016070,GO:0016072,GO:0022613,GO:0031974,GO:0031981,GO:0034641,GO:0034660,GO:0042254,GO:0043170,GO:0043226,GO:0043227,GO:0043228,GO:0043229,GO:0043231,GO:0043232,GO:0043233,GO:0044085,GO:0044237,GO:0044238,GO:0044422,GO:0044424,GO:0044428,GO:0044446,GO:0044464,GO:0046483,GO:…	ko:K14862	-	-	-
Zt469_000000F_arrow_1077	9.08986	7.7053	7.65735	8.0733	9.0628	0.404	0.228	.	.	0.798	-2.739	.	.	.	.	0.015	0.34	No	No	Yes	No	10751.3	99	PF04418	DUF543	S	Component of the MICOS complex, a large protein complex of the mitochondrial inner membrane that plays crucial roles in the maintenance of crista junctions, inner membrane architecture, and formation of contact sites to the outer membrane	GO:0005575,GO:0005622,GO:0005623,GO:0005737,GO:0005739,GO:0005740,GO:0005743,GO:0006996,GO:0007005,GO:0007006,GO:0007007,GO:0008150,GO:0009987,GO:0016020,GO:0016021,GO:0016043,GO:0019866,GO:0031090,GO:0031224,GO:0031300,GO:0031301,GO:0031304,GO:0031305,GO:0031966,GO:0031967,GO:0031975,GO:0032592,GO:0032991,GO:0042407,GO:0043226,GO:0043227,GO:0043229,GO:0043231,GO:0044284,GO:0044422,GO:0044424,GO:…	ko:K17784	-	-	-
Zt469_000000F_arrow_1078	4.60842	5.29789	5.6177	5.63376	5.60177	0	0.153	0.67	.	.	-3.346	PIIN_08944,MoHTR1	.	.	.	0.976	0.03	No	No	No	No	46889.8	415	.	.	A	zinc finger	-	-	-	-	-
Zt469_000000F_arrow_1079	3.43732	2.47299	4.13801	4.21282	3.62516	0.904	0.616	.	0.629	.	-0.799	.	.	.	.	0.084	0.55	No	No	No	No	10958.3	104	.	.	-	-	-	-	-	-	-
Zt469_000000F_arrow_1080	4.70698	4.58297	4.61858	4.87386	4.31348	0	0.01	.	.	0.986	-2.688	.	.	.	.	0.007	0.02	No	No	Yes	No	62277.6	561	PF00067	p450	IQ	Cytochrome P450	-	-	-	-	-
Zt469_000000F_arrow_1081	3.0069	2.26765	1.88992	2.44025	1.91507	0	0.009	.	.	0.719	0.606	.	.	.	GH16_1,GH16,GH16_3	0.59	0.81	Yes	Yes	No	No	49608.4	477	.	.	G	Glycoside hydrolase family 16 protein	-	-	-	-	-
Zt469_000000F_arrow_1082	7.04541	6.83713	6.27614	6.17747	7.3728	0.037	0.366	0.528	.	.	-3.224	.	.	.	.	0.603	0.01	No	No	No	No	30834.9	273	PF01467	CTP_transf_like	H	Belongs to the eukaryotic NMN adenylyltransferase family	GO:0000309,GO:0003674,GO:0003824,GO:0004515,GO:0005575,GO:0005622,GO:0005623,GO:0005634,GO:0005737,GO:0006082,GO:0006139,GO:0006520,GO:0006531,GO:0006725,GO:0006732,GO:0006733,GO:0006753,GO:0006793,GO:0006796,GO:0006807,GO:0008150,GO:0008152,GO:0009058,GO:0009066,GO:0009108,GO:0009117,GO:0009165,GO:0009435,GO:0009987,GO:0016740,GO:0016772,GO:0016779,GO:0018130,GO:0019355,GO:0019359,GO:0019362,GO:…	ko:K06210	ko00760,ko01100,map00760,map01100	M00115	-
Zt469_000000F_arrow_1083	8.27256	6.52961	5.7999	6.06238	8.3062	0.006	0.457	0.716	.	.	-2.315	.	.	.	.	0.885	0.25	No	No	No	No	36978.3	322	PF00903	Glyoxalase	G	Catalyzes the conversion of hemimercaptal, formed from methylglyoxal and glutathione, to S-lactoylglutathione	GO:0003674,GO:0003824,GO:0004462,GO:0005488,GO:0005575,GO:0005622,GO:0005623,GO:0005634,GO:0005737,GO:0006081,GO:0006082,GO:0006089,GO:0006518,GO:0006575,GO:0006749,GO:0006790,GO:0006807,GO:0006950,GO:0006970,GO:0008150,GO:0008152,GO:0008270,GO:0009056,GO:0009438,GO:0009628,GO:0009636,GO:0009987,GO:0016829,GO:0016846,GO:0019243,GO:0019752,GO:0032787,GO:0033554,GO:0034641,GO:0042180,GO:0042182,GO:…	ko:K01759	ko00620,map00620	-	-
Zt469_000000F_arrow_1084	6.95076	5.82673	4.9821	5.32144	6.33153	0.894	0.537	.	.	0.735	-1.725	.	.	.	.	0.814	0.23	No	No	No	No	24495	234	PF00106	adh_short	Q	Enoyl-(Acyl carrier protein) reductase	-	-	-	-	-
Zt469_000000F_arrow_1085	4.84299	5.39265	5.72398	5.22703	4.84398	0	0.049	.	.	0.958	-1.928	.	.	.	.	0.813	0.01	No	No	No	No	122711	1101	PF00388,PF00387	PI-PLC-X,Family:PI-PLC-Y	I	phospholipase C	-	ko:K05857	ko00562,ko01100,ko04020,ko04070,ko04919,ko04933,map00562,map01100,map04020,map04070,map04919,map04933	M00130	-
Zt469_000000F_arrow_1086	2.43599	2.1815	2.97801	3.19184	3.65487	0.819	0.334	0.867	.	.	-2.398	.	.	.	.	0.229	0.08	No	No	No	No	16887.1	152	.	.	-	-	-	-	-	-	-
Zt469_000000F_arrow_1087	1.84207	5.26988	4.09868	3.95486	5.21048	0	0.087	.	.	0.722	-3.057	.	.	.	.	0.146	0.16	No	No	No	No	67866.5	599	PF00743	FMO-like	Q	Pyridine nucleotide-disulphide oxidoreductase	-	-	-	-	-
Zt469_000000F_arrow_1088	3.67458	3.46074	3.04328	2.84688	1.84001	0	0.026	.	.	0.567	-1.45	.	.	.	.	0.67	0.18	Yes	Yes	No	No	81737.6	756	.	.	DKLT	FHA domain binding	GO:0000075,GO:0000076,GO:0000077,GO:0000278,GO:0005575,GO:0005622,GO:0005623,GO:0005634,GO:0005694,GO:0005819,GO:0005856,GO:0006139,GO:0006259,GO:0006260,GO:0006261,GO:0006270,GO:0006725,GO:0006807,GO:0006950,GO:0006974,GO:0007049,GO:0007093,GO:0007095,GO:0007346,GO:0008150,GO:0008152,GO:0009058,GO:0009059,GO:0009987,GO:0010389,GO:0010564,GO:0010948,GO:0010972,GO:0015630,GO:0022402,GO:0031570,GO:…	-	-	-	-
Zt469_000000F_arrow_1089	0.679938	0	0	0	0.299335	0	0.053	.	.	0.879	-3.007	.	.	.	.	0.307	0.34	No	No	No	Yes	47083.1	422	PF02116	STE2	S	Fungal pheromone mating factor STE2 GPCR	GO:0000003,GO:0000746,GO:0000747,GO:0000749,GO:0000750,GO:0000755,GO:0001653,GO:0003674,GO:0004888,GO:0004930,GO:0004932,GO:0004934,GO:0005488,GO:0005549,GO:0005550,GO:0005575,GO:0005622,GO:0005623,GO:0005737,GO:0005886,GO:0005887,GO:0005937,GO:0005938,GO:0007154,GO:0007165,GO:0007186,GO:0008150,GO:0008528,GO:0009966,GO:0009967,GO:0009987,GO:0010033,GO:0010469,GO:0010646,GO:0010647,GO:0016020,GO:…	ko:K11213	ko04011,map04011	-	-
Zt469_000000F_arrow_1090	5.01124	5.29279	5.03491	5.31409	6.06679	0.715	0.388	0.824	.	.	-2.926	.	.	.	.	0.118	0.07	No	No	No	No	16297.1	148	PF08555	FAM32A	S	Eukaryotic family of unknown function (DUF1754)	GO:0005575,GO:0005622,GO:0005623,GO:0005634,GO:0005730,GO:0031974,GO:0031981,GO:0043226,GO:0043227,GO:0043228,GO:0043229,GO:0043231,GO:0043232,GO:0043233,GO:0044422,GO:0044424,GO:0044428,GO:0044446,GO:0044464,GO:0070013	ko:K13120	-	-	-
Zt469_000000F_arrow_1091	4.4654	4.05058	3.55434	3.85022	3.6012	0	0.163	0.745	.	.	-3.357	.	.	.	.	0.044	0.02	No	No	No	No	44859.7	407	PF00730,PF00633	HhH-GPD,Motif:HHH	L	Bifunctional DNA N-glycosylase with associated apurinic apyrimidinic (AP) lyase function that catalyzes the first step in base excision repair (BER), the primary repair pathway for the repair of oxidative DNA damage. The DNA N-glycosylase activity releases the damaged DNA base from DNA by cleaving the N- glycosidic bond, leaving an AP site. The AP lyase activity cleaves the phosphodiester bond 3'…	GO:0000702,GO:0000703,GO:0003674,GO:0003676,GO:0003677,GO:0003824,GO:0003906,GO:0005488,GO:0005575,GO:0005622,GO:0005623,GO:0005634,GO:0005737,GO:0005739,GO:0005759,GO:0006139,GO:0006259,GO:0006275,GO:0006281,GO:0006284,GO:0006285,GO:0006289,GO:0006296,GO:0006725,GO:0006807,GO:0006950,GO:0006974,GO:0006979,GO:0008150,GO:0008152,GO:0008534,GO:0009889,GO:0009891,GO:0009893,GO:0009987,GO:0010556,GO:…	ko:K10773	ko03410,map03410	-	-
Zt469_000000F_arrow_1092	0.332906	0.674181	0.704112	1.11627	0.476752	0	0.011	.	.	0.886	-3.533	.	.	.	.	0.156	0.03	No	No	No	Yes	144094	1323	.	.	-	-	-	-	-	-	-
Zt469_000000F_arrow_1093	5.87621	6.60606	7.08133	7.2074	5.83949	0	0.035	.	.	0.606	-2.971	.	.	.	.	0.68	0.02	No	No	No	No	53446.9	474	PF00067	p450	Q	Belongs to the cytochrome P450 family	-	ko:K07824	ko00362,ko00627,ko01100,ko01120,ko01220,map00362,map00627,map01100,map01120,map01220	-	-
Zt469_000000F_arrow_1094	2.27769	2.69176	2.76746	3.62869	5.04638	0	0.009	.	.	0.948	-3.359	.	.	.	.	0.281	0.01	No	No	No	Yes	81823	722	PF04083	Abhydro_lipase	I	Partial alpha/beta-hydrolase lipase region	GO:0000032,GO:0003674,GO:0003824,GO:0004771,GO:0005575,GO:0005622,GO:0005623,GO:0005811,GO:0005886,GO:0006056,GO:0006057,GO:0006629,GO:0006807,GO:0008150,GO:0008152,GO:0008202,GO:0009058,GO:0009059,GO:0009100,GO:0009101,GO:0009987,GO:0016020,GO:0016021,GO:0016125,GO:0016298,GO:0016787,GO:0016788,GO:0019538,GO:0031224,GO:0031506,GO:0034645,GO:0042546,GO:0043170,GO:0043226,GO:0043228,GO:0043229,GO:…	-	-	-	-
Zt469_000000F_arrow_1095	3.87453	4.45855	3.80259	3.91486	3.03488	0	0.012	.	.	0.986	0.259	.	.	.	.	0.97	0.05	No	No	No	No	161769	1508	PF00004	AAA	O	ATPase family associated with various cellular activities (AAA)	GO:0001302,GO:0001881,GO:0003674,GO:0003824,GO:0005488,GO:0005515,GO:0005575,GO:0005622,GO:0005623,GO:0005737,GO:0005777,GO:0005829,GO:0006082,GO:0006605,GO:0006625,GO:0006629,GO:0006631,GO:0006810,GO:0006886,GO:0006996,GO:0007031,GO:0007568,GO:0007569,GO:0008104,GO:0008150,GO:0008152,GO:0009987,GO:0015031,GO:0015833,GO:0015919,GO:0016043,GO:0016462,GO:0016558,GO:0016562,GO:0016787,GO:0016817,GO:…	ko:K13339	ko04146,map04146	-	-
Zt469_000000F_arrow_1096	4.94444	5.62573	4.99721	5.0103	4.48249	0	0.07	.	.	0.714	-2.375	.	.	.	.	0.056	0.18	No	No	Yes	No	45857.8	426	.	.	-	-	-	-	-	-	-
Zt469_000000F_arrow_1097	7.46558	6.62945	6.889	8.00057	7.05714	0	0.011	0.772	.	.	-2.413	.	.	.	.	0.942	0.13	No	No	No	No	51235	492	PF00076	RRM_1	A	RNA recognition motif. (a.k.a. RRM, RBD, or RNP domain)	GO:0000028,GO:0001651,GO:0003674,GO:0003676,GO:0003677,GO:0003697,GO:0003723,GO:0003729,GO:0005048,GO:0005488,GO:0005575,GO:0005622,GO:0005623,GO:0005634,GO:0005635,GO:0005730,GO:0005732,GO:0005737,GO:0005739,GO:0006139,GO:0006364,GO:0006396,GO:0006725,GO:0006807,GO:0006996,GO:0008139,GO:0008150,GO:0008152,GO:0009987,GO:0010467,GO:0012505,GO:0016043,GO:0016070,GO:0016072,GO:0022607,GO:0022613,GO:…	ko:K11294	ko05130,map05130	-	-
[truncated: 11,167 more rows]

## Sheet: TableS4
Table S4. Summary of gene models, functional annotations and gene expression in vitro in Za100.
[truncated: 12,403 more rows]

## Sheet: TableS5
Table S5. Summary of gene models per category in Zt469 and Za100.
[truncated: 24,667 more rows]

[truncated: 2 more sheets: TableS6, TableS7]
