# Supplementary material for: Interspecies hybridization as a route of accessory chromosome origin in fungal pathogens
Source: mBio. 2026 Feb 24;17(4):e03468-25. doi: 10.1128/mbio.03468-25 (PMC13059725; doi:10.1128/mbio.03468-25)
Supplement: Supplemental tables part 2 — Tables S8 to S15. [file mbio.03468-25-s0004.xlsx]

## Sheet: TableS8
Table S8. Coverage of histone methylation marks per unitig in Zt469 and Za100 genomes.
Percentage of coverage of the euchromatic (H3K4me2) and heterochromatic (H3K27me3 and H3K9me3) methylation marks was calculated based on the length of coverage (in base pairs) of each methylation mark over the total length (in base pairs) of each corresponding unitig. Accessory unitigs are highlighted in light gray.
Isolate	Unitig	Unitig length (bp)	Methylation mark	Length coverage (bp)	Percentage coverage (%)
Zt469	000000F_arrow	6531927	H3K27me3	473199	7.24
Zt469	000000F_arrow	6531927	H3K4me2	1939786	29.7
Zt469	000000F_arrow	6531927	H3K9me3	1028757	15.75
Zt469	000001F_arrow	3948906	H3K27me3	349409	8.85
Zt469	000001F_arrow	3948906	H3K4me2	966636	24.48
Zt469	000001F_arrow	3948906	H3K9me3	1004687	25.44
Zt469	000002F_arrow	2908364	H3K27me3	497408	17.1
Zt469	000002F_arrow	2908364	H3K4me2	752397	25.87
Zt469	000002F_arrow	2908364	H3K9me3	528575	18.17
Zt469	000003F_arrow	2249385	H3K27me3	191362	8.51
Zt469	000003F_arrow	2249385	H3K4me2	585398	26.02
Zt469	000003F_arrow	2249385	H3K9me3	385274	17.13
Zt469	000004F_arrow	2198200	H3K27me3	295832	13.46
Zt469	000004F_arrow	2198200	H3K4me2	612985	27.89
Zt469	000004F_arrow	2198200	H3K9me3	267117	12.15
Zt469	000005F_arrow	2029979	H3K27me3	372950	18.37
Zt469	000005F_arrow	2029979	H3K4me2	404382	19.92
Zt469	000005F_arrow	2029979	H3K9me3	548529	27.02
Zt469	000006F_arrow	1984119	H3K27me3	413467	20.84
Zt469	000006F_arrow	1984119	H3K4me2	441306	22.24
Zt469	000006F_arrow	1984119	H3K9me3	375322	18.92
Zt469	000007F_arrow	1899340	H3K27me3	41226	2.17
Zt469	000007F_arrow	1899340	H3K4me2	454697	23.94
Zt469	000007F_arrow	1899340	H3K9me3	374201	19.7
Zt469	000008F_arrow	1770034	H3K27me3	416719	23.54
Zt469	000008F_arrow	1770034	H3K4me2	435185	24.59
Zt469	000008F_arrow	1770034	H3K9me3	397749	22.47
Zt469	000009F_arrow	1659336	H3K27me3	871100	52.5
Zt469	000009F_arrow	1659336	H3K4me2	51418	3.1
Zt469	000009F_arrow	1659336	H3K9me3	450102	27.13
Zt469	000010F_arrow	1521640	H3K27me3	241415	15.87
Zt469	000010F_arrow	1521640	H3K4me2	300767	19.77
Zt469	000010F_arrow	1521640	H3K9me3	394444	25.92
Zt469	000011F_arrow	1454794	H3K27me3	118423	8.14
Zt469	000011F_arrow	1454794	H3K4me2	405132	27.85
Zt469	000011F_arrow	1454794	H3K9me3	88704	6.1
Zt469	000012F_arrow	1401356	H3K27me3	115254	8.22
Zt469	000012F_arrow	1401356	H3K4me2	398209	28.42
Zt469	000012F_arrow	1401356	H3K9me3	196423	14.02
Zt469	000013F_arrow	1346505	H3K27me3	104789	7.78
Zt469	000013F_arrow	1346505	H3K4me2	346478	25.73
Zt469	000013F_arrow	1346505	H3K9me3	258941	19.23
Zt469	000014F_arrow	1283061	H3K27me3	213042	16.6
Zt469	000014F_arrow	1283061	H3K4me2	283772	22.12
Zt469	000014F_arrow	1283061	H3K9me3	360006	28.06
Zt469	000015F_arrow	1292575	H3K27me3	162118	12.54
Zt469	000015F_arrow	1292575	H3K4me2	251148	19.43
Zt469	000015F_arrow	1292575	H3K9me3	329682	25.51
Zt469	000016F_arrow	1175116	H3K27me3	163384	13.9
Zt469	000016F_arrow	1175116	H3K4me2	230845	19.64
Zt469	000016F_arrow	1175116	H3K9me3	251964	21.44
Zt469	000017F_arrow	979065	H3K27me3	747523	76.35
Zt469	000017F_arrow	979065	H3K4me2	81137	8.29
Zt469	000017F_arrow	979065	H3K9me3	112623	11.5
Zt469	000018F_arrow	523248	H3K27me3	488079	93.28
Zt469	000018F_arrow	523248	H3K4me2	36487	6.97
Zt469	000018F_arrow	523248	H3K9me3	90966	17.38
Zt469	000019F_arrow	462837	H3K27me3	449181	97.05
Zt469	000019F_arrow	462837	H3K4me2	31697	6.85
Zt469	000019F_arrow	462837	H3K9me3	75754	16.37
Zt469	000020F_arrow	345747	H3K27me3	179937	52.04
Zt469	000020F_arrow	345747	H3K4me2	51889	15.01
Zt469	000020F_arrow	345747	H3K9me3	97874	28.31
Za100	000000F_arrow	3658090	H3K27me3	91612	2.5
Za100	000000F_arrow	3658090	H3K4me2	1033318	28.25
Za100	000000F_arrow	3658090	H3K9me3	561012	15.34
Za100	000001F_arrow	3009863	H3K27me3	142572	4.74
Za100	000001F_arrow	3009863	H3K4me2	825807	27.44
Za100	000001F_arrow	3009863	H3K9me3	626447	20.81
Za100	000002F_arrow	2556244	H3K27me3	157002	6.14
Za100	000002F_arrow	2556244	H3K4me2	567763	22.21
Za100	000002F_arrow	2556244	H3K9me3	485263	18.98
Za100	000003F_arrow	2535676	H3K27me3	390089	15.38
Za100	000003F_arrow	2535676	H3K4me2	151013	5.96
Za100	000003F_arrow	2535676	H3K9me3	543678	21.44
Za100	000004F_arrow	2340375	H3K27me3	35355	1.51
Za100	000004F_arrow	2340375	H3K4me2	653365	27.92
Za100	000004F_arrow	2340375	H3K9me3	340694	14.56
Za100	000005F_arrow	2234022	H3K27me3	73165	3.28
Za100	000005F_arrow	2234022	H3K4me2	582345	26.07
Za100	000005F_arrow	2234022	H3K9me3	522994	23.41
Za100	000006F_arrow	2149811	H3K27me3	159737	7.43
Za100	000006F_arrow	2149811	H3K4me2	585948	27.26
Za100	000006F_arrow	2149811	H3K9me3	391785	18.22
Za100	000007F_arrow	1835522	H3K27me3	165133	9
Za100	000007F_arrow	1835522	H3K4me2	441673	24.06
Za100	000007F_arrow	1835522	H3K9me3	302440	16.48
Za100	000008F_arrow	1677216	H3K27me3	5505	0.33
Za100	000008F_arrow	1677216	H3K4me2	475984	28.38
Za100	000008F_arrow	1677216	H3K9me3	491414	29.3
Za100	000009F_arrow	1605790	H3K27me3	31497	1.96
Za100	000009F_arrow	1605790	H3K4me2	311134	19.38
Za100	000009F_arrow	1605790	H3K9me3	494691	30.81
Za100	000010F_arrow	1587310	H3K27me3	687599	43.32
Za100	000010F_arrow	1587310	H3K4me2	164128	10.34
Za100	000010F_arrow	1587310	H3K9me3	590093	37.18
Za100	000011F_arrow	1547388	H3K27me3	89329	5.77
Za100	000011F_arrow	1547388	H3K4me2	420044	27.15
Za100	000011F_arrow	1547388	H3K9me3	179154	11.58
Za100	000012F_arrow	1503728	H3K27me3	222518	14.8
Za100	000012F_arrow	1503728	H3K4me2	410547	27.3
Za100	000012F_arrow	1503728	H3K9me3	115409	7.67
Za100	000013F_arrow	1481452	H3K27me3	105460	7.12
Za100	000013F_arrow	1481452	H3K4me2	382531	25.82
Za100	000013F_arrow	1481452	H3K9me3	344098	23.23
Za100	000014F_arrow	1460592	H3K27me3	48862	3.35
Za100	000014F_arrow	1460592	H3K4me2	356253	24.39
Za100	000014F_arrow	1460592	H3K9me3	295601	20.24
Za100	000015F_arrow	1213597	H3K27me3	6052	0.5
Za100	000015F_arrow	1213597	H3K4me2	339353	27.96
Za100	000015F_arrow	1213597	H3K9me3	172413	14.21
Za100	000016F_arrow	1173160	H3K27me3	157379	13.41
Za100	000016F_arrow	1173160	H3K4me2	276792	23.59
Za100	000016F_arrow	1173160	H3K9me3	156268	13.32
Za100	000017F_arrow	698665	H3K27me3	27072	3.87
Za100	000017F_arrow	698665	H3K4me2	227937	32.62
Za100	000017F_arrow	698665	H3K9me3	13146	1.88
Za100	000018F_arrow	691793	H3K27me3	92955	13.44
Za100	000018F_arrow	691793	H3K4me2	78532	11.35
Za100	000018F_arrow	691793	H3K9me3	257425	37.21
Za100	000019F_arrow	653776	H3K27me3	37733	5.77
Za100	000019F_arrow	653776	H3K4me2	128786	19.7
Za100	000019F_arrow	653776	H3K9me3	176564	27.01
Za100	000020F_arrow	594560	H3K27me3	112666	18.95
Za100	000020F_arrow	594560	H3K4me2	119438	20.09
Za100	000020F_arrow	594560	H3K9me3	110854	18.64
Za100	000021F_arrow	511487	H3K27me3	511487	0
Za100	000021F_arrow	511487	H3K4me2	145102	28.37
Za100	000021F_arrow	511487	H3K9me3	73015	14.27
Za100	000022F_arrow	479537	H3K27me3	103101	21.5
Za100	000022F_arrow	479537	H3K4me2	71990	15.01
Za100	000022F_arrow	479537	H3K9me3	130970	27.31
Za100	000023F_arrow	478387	H3K27me3	48875	10.22
Za100	000023F_arrow	478387	H3K4me2	83269	17.41
Za100	000023F_arrow	478387	H3K9me3	106682	22.3
Za100	000024F_arrow	450314	H3K27me3	14831	3.29
Za100	000024F_arrow	450314	H3K4me2	57517	12.77
Za100	000024F_arrow	450314	H3K9me3	265747	59.01
Za100	000025F_arrow	447666	H3K27me3	401113	89.6
Za100	000025F_arrow	447666	H3K4me2	40438	9.03
Za100	000025F_arrow	447666	H3K9me3	195895	43.76
Za100	000026F_arrow	403706	H3K27me3	250120	61.96
Za100	000026F_arrow	403706	H3K4me2	47780	11.84
Za100	000026F_arrow	403706	H3K9me3	147071	36.43
Za100	000027F_arrow	362460	H3K27me3	61542	16.98
Za100	000027F_arrow	362460	H3K4me2	19999	5.52
Za100	000027F_arrow	362460	H3K9me3	236041	65.12
Za100	000028F_arrow	340815	H3K27me3	287466	84.35
Za100	000028F_arrow	340815	H3K4me2	37503	11
Za100	000028F_arrow	340815	H3K9me3	159177	46.7
Za100	000029F_arrow	270237	H3K27me3	6048	2.24
Za100	000029F_arrow	270237	H3K4me2	31001	11.47
Za100	000029F_arrow	270237	H3K9me3	111823	41.38
Za100	000030F_arrow	279100	H3K27me3	190621	68.3
Za100	000030F_arrow	279100	H3K4me2	22120	7.93
Za100	000030F_arrow	279100	H3K9me3	203473	72.9
Za100	000031F_arrow	239854	H3K27me3	230988	96.3
Za100	000031F_arrow	239854	H3K4me2	21347	8.9
Za100	000031F_arrow	239854	H3K9me3	121953	50.84
Za100	000032F_arrow	248445	H3K27me3	41893	16.86
Za100	000032F_arrow	248445	H3K4me2	42818	17.23
Za100	000032F_arrow	248445	H3K9me3	42721	17.2
Za100	000033F_arrow	189904	H3K27me3	4520	2.38
Za100	000033F_arrow	189904	H3K4me2	40750	21.46
Za100	000033F_arrow	189904	H3K9me3	45314	23.86
Za100	000034F_arrow	150892	H3K27me3	129954	86.12
Za100	000034F_arrow	150892	H3K4me2	18057	11.97
Za100	000034F_arrow	150892	H3K9me3	81393	53.94
Za100	000035F_arrow	134887	H3K27me3	61567	45.64
Za100	000035F_arrow	134887	H3K4me2	21139	15.67
Za100	000035F_arrow	134887	H3K9me3	82953	61.5
Za100	000036F_arrow	115959	H3K27me3	14175	12.22
Za100	000036F_arrow	115959	H3K4me2	17509	15.1
Za100	000036F_arrow	115959	H3K9me3	41300	35.62
Za100	000037F_arrow	72059	H3K27me3	27973	38.82
Za100	000037F_arrow	72059	H3K4me2	1001	1.39
Za100	000037F_arrow	72059	H3K9me3	67748	94.02

## Sheet: TableS9
Table S9. Summary of genome-wide RIP signatures detected in Za100 and Zt469 isolates.
RIP-like signatures were detected using the RIPper software (Van Wyk S, Harrison CH, Wingfield BD, De Vos L, Van Der Merwe NA, Steenkamp ET. 2019, PeerJ 2019:1–18, https://doi.org/ 10.7717/peerj.7447). Large RIP-affected genomic regions (LRARs) were defined as genomic regions (windows) consecutively affected by RIP that are more than 4000bp in length.
Genome	GC content genome (%)	Proportion genome affected by RIP (%)	Number of LRARs	Proportion genome covered by LRARs (Mbp)	Average size of LRARs (bps)	Average GC content of LRARs (%)
Za100	51.34	21.85	346	8.2	23585.4	40.35
Zt469	51.32	18.61	379	6.9	18298.6	41.83

## Sheet: TableS10
Table S10. Summary metrics of RNA-seq data in number of reads and percentage of Zymoseptoria genome coverage in vitro and in planta.
Summary metrics were calculated with the tool Qualimap bamQC v.2.2.1 (Okonechnikov K, Conesa A, García-Alcalde F. Qualimap 2: advanced multi-sample quality control for high-throughput sequencing data. Bioinformatics. 2016; 32(2):292-294. doi:10.1093/bioinformatics/btv566)
Genome	Sample	Number of reads	Percentage mapped reads	Condition
Zt469	Zt469-1	43216641	0.9313	In_vitro
Zt469	Zt469-2	38832616	0.9346	In_vitro
Zt469	Zt469-3	34902097	0.9374	In_vitro
Za100	Za100-1	58524129	0.8494	In_vitro
Za100	Za100-2	35598444	0.867	In_vitro
Za100	Za100-3	35167605	0.8724	In_vitro
Zt469	7dpi_Zt469_A	86834252	0.0538	In_planta_stageA_7dpi
Zt469	7dpi_Zt469_B	84850829	0.0534	In_planta_stageA_7dpi
Zt469	7dpi_Zt469_C	87354852	0.083	In_planta_stageA_7dpi
Zt469	10dpi_Zt469_A	84998872	0.0265	In_planta_stageB_10dpi
Zt469	10dpi_Zt469_B	93679837	0.0226	In_planta_stageB_10dpi
Zt469	10dpi_Zt469_C	89710222	0.0197	In_planta_stageB_10dpi
Zt469	15dpi_Zt469_A	81825776	0.1383	In_planta_stageC_15dpi
Zt469	15dpi_Zt469_B	92316921	0.031	In_planta_stageC_15dpi
Zt469	15dpi_Zt469_C	82067251	0.044	In_planta_stageC_15dpi
Zt469	21dpi_Zt469_A	97703005	0.7162	In_planta_stageD_21dpi
Zt469	21dpi_Zt469_B	106668785	0.7651	In_planta_stageD_21dpi
Zt469	21dpi_Zt469_C	100578709	0.7505	In_planta_stageD_21dpi

## Sheet: TableS11
Table S11. Average expression of genes and Transposable Elements (TEs) per unitig in Zt469 during in vitro growth and during in planta infection stages.
Gene and TE expression in vitro and in planta were calculated as the mean expression between triplicates in TPM (Transcripts Per Million). Averages per unitig and per condition were calculated as the mean expression of genes and TEs in TPM+1 divided by the total number of these features in each unitig, and finally reported as log2(TPM+1). Except for unitig 9, only unitigs syntenic to the Z. triti…
Unitig	Feature	Condition	Mean_TPM+1	log2(TPM+1)
000000F_arrow	Gene	In_vitro	87.7269	6.45495
000000F_arrow	Gene	StageA_7dpi	73.9278	6.20805
000000F_arrow	Gene	StageB_10dpi	70.2529	6.13449
000000F_arrow	Gene	StageC_15dpi	78.3311	6.29151
000000F_arrow	Gene	StageD_21dpi	96.8064	6.59703
000000F_arrow	TE	In_vitro	179.575	7.48844
000000F_arrow	TE	StageA_7dpi	176.876	7.4666
000000F_arrow	TE	StageB_10dpi	222.363	7.79678
000000F_arrow	TE	StageC_15dpi	189.769	7.5681
000000F_arrow	TE	StageD_21dpi	215.874	7.75404
000001F_arrow	Gene	In_vitro	78.8243	6.30057
000001F_arrow	Gene	StageA_7dpi	68.0084	6.08764
000001F_arrow	Gene	StageB_10dpi	59.1084	5.88529
000001F_arrow	Gene	StageC_15dpi	62.4146	5.96381
000001F_arrow	Gene	StageD_21dpi	71.6731	6.16336
000001F_arrow	TE	In_vitro	244.118	7.93143
000001F_arrow	TE	StageA_7dpi	199.375	7.63934
000001F_arrow	TE	StageB_10dpi	196.238	7.61646
000001F_arrow	TE	StageC_15dpi	201.741	7.65636
000001F_arrow	TE	StageD_21dpi	143.72	7.16712
000002F_arrow	Gene	In_vitro	79.3228	6.30966
000002F_arrow	Gene	StageA_7dpi	76.5574	6.25847
000002F_arrow	Gene	StageB_10dpi	73.9464	6.20841
000002F_arrow	Gene	StageC_15dpi	72.3906	6.17773
000002F_arrow	Gene	StageD_21dpi	66.7422	6.06053
000002F_arrow	TE	In_vitro	267.761	8.0648
000002F_arrow	TE	StageA_7dpi	245.252	7.93812
000002F_arrow	TE	StageB_10dpi	289.772	8.17877
000002F_arrow	TE	StageC_15dpi	278.086	8.11939
000002F_arrow	TE	StageD_21dpi	306.067	8.2577
000003F_arrow	Gene	In_vitro	95.7006	6.58046
000003F_arrow	Gene	StageA_7dpi	78.8571	6.30117
000003F_arrow	Gene	StageB_10dpi	85.1578	6.41207
000003F_arrow	Gene	StageC_15dpi	89.2232	6.47935
000003F_arrow	Gene	StageD_21dpi	72.593	6.18176
000003F_arrow	TE	In_vitro	436.246	8.769
000003F_arrow	TE	StageA_7dpi	518.639	9.01859
000003F_arrow	TE	StageB_10dpi	449.04	8.8107
000003F_arrow	TE	StageC_15dpi	405.911	8.66502
000003F_arrow	TE	StageD_21dpi	285.745	8.15858
000004F_arrow	Gene	In_vitro	77.9661	6.28478
000004F_arrow	Gene	StageA_7dpi	73.5502	6.20066
000004F_arrow	Gene	StageB_10dpi	81.4519	6.34788
000004F_arrow	Gene	StageC_15dpi	80.7669	6.33569
000004F_arrow	Gene	StageD_21dpi	69.2053	6.11281
000004F_arrow	TE	In_vitro	177.267	7.46978
000004F_arrow	TE	StageA_7dpi	156.19	7.28716
000004F_arrow	TE	StageB_10dpi	140.222	7.13157
000004F_arrow	TE	StageC_15dpi	118.976	6.89452
000004F_arrow	TE	StageD_21dpi	279.482	8.12661
000005F_arrow	Gene	In_vitro	73.4333	6.19836
000005F_arrow	Gene	StageA_7dpi	84.4339	6.39975
000005F_arrow	Gene	StageB_10dpi	81.7318	6.35282
000005F_arrow	Gene	StageC_15dpi	81.8132	6.35426
000005F_arrow	Gene	StageD_21dpi	57.6633	5.84958
000005F_arrow	TE	In_vitro	181.591	7.50455
000005F_arrow	TE	StageA_7dpi	604.173	9.23882
000005F_arrow	TE	StageB_10dpi	409.49	8.67769
000005F_arrow	TE	StageC_15dpi	357.494	8.48177
000005F_arrow	TE	StageD_21dpi	173.872	7.44188
000006F_arrow	Gene	In_vitro	67.4929	6.07666
000006F_arrow	Gene	StageA_7dpi	73.892	6.20735
000006F_arrow	Gene	StageB_10dpi	63.1651	5.98106
000006F_arrow	Gene	StageC_15dpi	66.7622	6.06096
000006F_arrow	Gene	StageD_21dpi	81.2002	6.34341
000006F_arrow	TE	In_vitro	194.795	7.60581
000006F_arrow	TE	StageA_7dpi	178.016	7.47587
000006F_arrow	TE	StageB_10dpi	157.272	7.29711
000006F_arrow	TE	StageC_15dpi	196.235	7.61644
000006F_arrow	TE	StageD_21dpi	155.814	7.28368
000007F_arrow	Gene	In_vitro	108.446	6.76083
000007F_arrow	Gene	StageA_7dpi	94.1661	6.55714
000007F_arrow	Gene	StageB_10dpi	120.061	6.90762
000007F_arrow	Gene	StageC_15dpi	127.21	6.99107
000007F_arrow	Gene	StageD_21dpi	89.3175	6.48087
000007F_arrow	TE	In_vitro	352.904	8.46313
000007F_arrow	TE	StageA_7dpi	225.513	7.81707
000007F_arrow	TE	StageB_10dpi	209.144	7.70835
000007F_arrow	TE	StageC_15dpi	224.136	7.80823
000007F_arrow	TE	StageD_21dpi	311.589	8.2835
000008F_arrow	Gene	In_vitro	77.8959	6.28348
000008F_arrow	Gene	StageA_7dpi	75.9093	6.2462
000008F_arrow	Gene	StageB_10dpi	73.1709	6.1932
000008F_arrow	Gene	StageC_15dpi	76.5091	6.25756
000008F_arrow	Gene	StageD_21dpi	83.5437	6.38446
000008F_arrow	TE	In_vitro	106.382	6.73312
000008F_arrow	TE	StageA_7dpi	126.361	6.98141
000008F_arrow	TE	StageB_10dpi	108.188	6.75739
000008F_arrow	TE	StageC_15dpi	103.76	6.6971
000008F_arrow	TE	StageD_21dpi	113.001	6.82019
000009F_arrow	Gene	In_vitro	9.85129	3.30031
000009F_arrow	Gene	StageA_7dpi	8.86726	3.14849
000009F_arrow	Gene	StageB_10dpi	7.74073	2.95247
000009F_arrow	Gene	StageC_15dpi	9.29885	3.21705
000009F_arrow	Gene	StageD_21dpi	19.5159	4.28658
000009F_arrow	TE	In_vitro	183.49	7.51956
000009F_arrow	TE	StageA_7dpi	129.692	7.01894
000009F_arrow	TE	StageB_10dpi	138.267	7.11132
000009F_arrow	TE	StageC_15dpi	155.701	7.28264
000009F_arrow	TE	StageD_21dpi	290.77	8.18373
000010F_arrow	Gene	In_vitro	104.995	6.71417
000010F_arrow	Gene	StageA_7dpi	156.818	7.29295
000010F_arrow	Gene	StageB_10dpi	173.143	7.43582
000010F_arrow	Gene	StageC_15dpi	156.551	7.29049
000010F_arrow	Gene	StageD_21dpi	90.4612	6.49923
000010F_arrow	TE	In_vitro	256.092	8.00052
000010F_arrow	TE	StageA_7dpi	154.37	7.27025
000010F_arrow	TE	StageB_10dpi	189.27	7.5643
000010F_arrow	TE	StageC_15dpi	152.187	7.2497
000010F_arrow	TE	StageD_21dpi	223.017	7.80101
000011F_arrow	Gene	In_vitro	123.643	6.95003
000011F_arrow	Gene	StageA_7dpi	120.615	6.91426
000011F_arrow	Gene	StageB_10dpi	116.154	6.85989
000011F_arrow	Gene	StageC_15dpi	103.545	6.69412
000011F_arrow	Gene	StageD_21dpi	188.598	7.55917
000011F_arrow	TE	In_vitro	489.271	8.93449
000011F_arrow	TE	StageA_7dpi	426.749	8.73725
000011F_arrow	TE	StageB_10dpi	333.552	8.38177
000011F_arrow	TE	StageC_15dpi	363.659	8.50644
000011F_arrow	TE	StageD_21dpi	639.223	9.32018
000012F_arrow	Gene	In_vitro	99.9601	6.64328
000012F_arrow	Gene	StageA_7dpi	153.564	7.2627
000012F_arrow	Gene	StageB_10dpi	141.015	7.1397
000012F_arrow	Gene	StageC_15dpi	136.869	7.09666
000012F_arrow	Gene	StageD_21dpi	144.47	7.17463
000012F_arrow	TE	In_vitro	220.761	7.78634
000012F_arrow	TE	StageA_7dpi	187.969	7.55435
000012F_arrow	TE	StageB_10dpi	198.291	7.63147
000012F_arrow	TE	StageC_15dpi	245.685	7.94066
000012F_arrow	TE	StageD_21dpi	190.696	7.57513
000013F_arrow	Gene	In_vitro	94.6551	6.56461
000013F_arrow	Gene	StageA_7dpi	66.6166	6.05781
000013F_arrow	Gene	StageB_10dpi	64.3774	6.00848
000013F_arrow	Gene	StageC_15dpi	71.1104	6.15199
000013F_arrow	Gene	StageD_21dpi	88.4602	6.46696
000013F_arrow	TE	In_vitro	214.715	7.74628
000013F_arrow	TE	StageA_7dpi	140.301	7.13239
000013F_arrow	TE	StageB_10dpi	218.559	7.77188
000013F_arrow	TE	StageC_15dpi	155.762	7.2832
000013F_arrow	TE	StageD_21dpi	254.344	7.99064
000014F_arrow	Gene	In_vitro	118.01	6.88276
000014F_arrow	Gene	StageA_7dpi	97.7988	6.61175
000014F_arrow	Gene	StageB_10dpi	91.01	6.50795
000014F_arrow	Gene	StageC_15dpi	94.9832	6.5696
000014F_arrow	Gene	StageD_21dpi	88.4561	6.46689
000014F_arrow	TE	In_vitro	119.453	6.9003
000014F_arrow	TE	StageA_7dpi	131.879	7.04307
000014F_arrow	TE	StageB_10dpi	177.348	7.47044
000014F_arrow	TE	StageC_15dpi	324.549	8.34229
000014F_arrow	TE	StageD_21dpi	105.92	6.72683
000015F_arrow	Gene	In_vitro	65.2172	6.02718
000015F_arrow	Gene	StageA_7dpi	104.915	6.71307
000015F_arrow	Gene	StageB_10dpi	126.299	6.9807
000015F_arrow	Gene	StageC_15dpi	97.3217	6.60469
000015F_arrow	Gene	StageD_21dpi	74.4632	6.21846
000015F_arrow	TE	In_vitro	125.478	6.97129
000015F_arrow	TE	StageA_7dpi	79.7015	6.31653
000015F_arrow	TE	StageB_10dpi	75.4584	6.23761
000015F_arrow	TE	StageC_15dpi	77.3842	6.27397
000015F_arrow	TE	StageD_21dpi	107.445	6.74746
000016F_arrow	Gene	In_vitro	71.2657	6.15514
000016F_arrow	Gene	StageA_7dpi	122.846	6.94071
000016F_arrow	Gene	StageB_10dpi	137.494	7.10323
000016F_arrow	Gene	StageC_15dpi	120.969	6.91849
000016F_arrow	Gene	StageD_21dpi	58.8112	5.87802
000016F_arrow	TE	In_vitro	420.08	8.71452
000016F_arrow	TE	StageA_7dpi	176.577	7.46415
000016F_arrow	TE	StageB_10dpi	153.346	7.26064
000016F_arrow	TE	StageC_15dpi	122.828	6.9405
000016F_arrow	TE	StageD_21dpi	83.3896	6.38179
000017F_arrow	Gene	In_vitro	39.8424	5.31623
000017F_arrow	Gene	StageA_7dpi	33.8307	5.08026
000017F_arrow	Gene	StageB_10dpi	27.8327	4.79871
000017F_arrow	Gene	StageC_15dpi	20.5251	4.35932
000017F_arrow	Gene	StageD_21dpi	21.4872	4.42541
000017F_arrow	TE	In_vitro	10.0441	3.32827
000017F_arrow	TE	StageA_7dpi	60.121	5.9098
000017F_arrow	TE	StageB_10dpi	23.027	4.52525
000017F_arrow	TE	StageC_15dpi	27.8164	4.79787
000017F_arrow	TE	StageD_21dpi	27.2761	4.76957
000018F_arrow	Gene	In_vitro	5.71777	2.51545
000018F_arrow	Gene	StageA_7dpi	25.4819	4.6714
000018F_arrow	Gene	StageB_10dpi	17.098	4.09575
000018F_arrow	Gene	StageC_15dpi	11.2968	3.49784
000018F_arrow	Gene	StageD_21dpi	7.44744	2.89674
000018F_arrow	TE	In_vitro	218.55	7.77182
000018F_arrow	TE	StageA_7dpi	221.962	7.79417
000018F_arrow	TE	StageB_10dpi	267.18	8.06167
000018F_arrow	TE	StageC_15dpi	272.539	8.09032
000018F_arrow	TE	StageD_21dpi	316.378	8.30551
000019F_arrow	Gene	In_vitro	4.18525	2.06532
000019F_arrow	Gene	StageA_7dpi	5.93828	2.57005
000019F_arrow	Gene	StageB_10dpi	5.15759	2.3667
000019F_arrow	Gene	StageC_15dpi	5.49796	2.4589
000019F_arrow	Gene	StageD_21dpi	6.0763	2.60319
000019F_arrow	TE	In_vitro	202.574	7.66231
000019F_arrow	TE	StageA_7dpi	449.627	8.81259
000019F_arrow	TE	StageB_10dpi	390.464	8.60905
000019F_arrow	TE	StageC_15dpi	474.847	8.89132
000019F_arrow	TE	StageD_21dpi	319.943	8.32167
000020F_arrow	Gene	In_vitro	14.9809	3.90505
000020F_arrow	Gene	StageA_7dpi	16.2523	4.02257
000020F_arrow	Gene	StageB_10dpi	14.9185	3.89903
000020F_arrow	Gene	StageC_15dpi	18.5001	4.20946
000020F_arrow	Gene	StageD_21dpi	17.6467	4.14133
000020F_arrow	TE	In_vitro	463.863	8.85756
000020F_arrow	TE	StageA_7dpi	879.709	9.78088
000020F_arrow	TE	StageB_10dpi	1137.12	10.1512
000020F_arrow	TE	StageC_15dpi	1155.38	10.1742
000020F_arrow	TE	StageD_21dpi	837.342	9.70967

## Sheet: TableS12
Table S12. Average expression of genes and Transposable Elements (TEs) and fold change per genome compartment in Zt469 during in vitro growth and during in planta infection stages.
Gene and TE expression in vitro and in planta were calculated as the mean expression between triplicates in TPM (Transcripts Per Million). Averages per compartment and per condition were calculated as the mean expression of genes and TEs in TPM+1 divided by the total number of these features in each compartment and finally reported as log2(TPM+1). Except for unitig 9, only unitigs syntenic to the…
Compartment *	Feature	Condition	Mean_TPM+1	log2(TPM+1)		X-fold change log2(TPM+1) Core vs. Accessory
Accessory	Gene	In_vitro	8.19027	3.03391		Condition	Gene	TE
Accessory	Gene	StageA_7dpi	11.3541	3.50514		In_vitro	2.11759	1.02969
Accessory	Gene	StageB_10dpi	8.98916	3.16819		StageA_7dpi	1.83228	1.02023
Accessory	Gene	StageC_15dpi	9.03578	3.17565		StageB_10dpi	2.02768	1.00347
Accessory	Gene	StageD_21dpi	15.1721	3.92335		StageC_15dpi	2.02279	0.980885
Accessory	TE	In_vitro	198.184	7.6307		StageD_21dpi	1.6363	0.934835
Accessory	TE	StageA_7dpi	206.675	7.69122
Accessory	TE	StageB_10dpi	218.151	7.76919
Accessory	TE	StageC_15dpi	240.969	7.9127
Accessory	TE	StageD_21dpi	303.666	8.24634
Core	Gene	In_vitro	85.8994	6.42458
Core	Gene	StageA_7dpi	85.7696	6.42239
Core	Gene	StageB_10dpi	85.8688	6.42406
Core	Gene	StageC_15dpi	85.8463	6.42368
Core	Gene	StageD_21dpi	85.6137	6.41977
Core	TE	In_vitro	231.884	7.85726
Core	TE	StageA_7dpi	230.21	7.84681
Core	TE	StageB_10dpi	222.26	7.79611
Core	TE	StageC_15dpi	216.985	7.76145
Core	TE	StageD_21dpi	209.234	7.70897
* Core compartment = unitigs 0-8 and 10-17; Accessory compartment = unitigs 9, 18, 19 and 20

## Sheet: TableS13
Table S13. Summary of Differential Expressed Genes (DEG) analyses in Zt469 during in vitro growth and the four in planta infection stages.
Differential expression analyses were calculated with the software DESeq2 v. v1.42.1 (Love, M.I., Huber, W. & Anders, S. Moderated estimation of fold change and dispersion for RNA-seq data with DESeq2. Genome Biol 15, 550 (2014). https://doi.org/10.1186/s13059-014-0550-8) between in vitro growth and each infection stage [7dpi (stage A); 10dpi (stage B); 15dpi (stage C) and 21dpi (stage D)], and b…
Gene ID	In_vitro_vs_StageA(7dpi)_log2FC	In_vitro_vs_StageA(7dpi)_padj	In_vitro_vs_StageB(10dpi)_log2FC	In_vitro_vs_StageB(10dpi)_padj	In_vitro_vs_StageC(15dpi)_log2FC	In_vitro_vs_StageC(15dpi)_padj	In_vitro_vs_StageD(21dpi)_log2FC	In_vitro_vs_StageD(21dpi)_padj	StageA(7dpi)_vs_StageB(10dpi)_log2FC	StageA(7dpi)_vs_StageB(10dpi)_padj	StageB(10dpi)_vs_StageC(15dpi)_log2FC	StageB(10dpi)_vs_StageC(15dpi)_padj	StageC(15dpi)_vs_StageD(21dpi)_log2FC	StageC(15dpi)_vs_StageD(21dpi)_padj
Zt469_000000F_arrow_0001	-1.17622208813251	0.000816683777633841	-1.33094598892096	0.000142668971652449	-1.60172194025386	2.36675242103009e-06	-0.974919905713901	0.0056323669014076	-0.154723900788453	0.909929817491211	-0.270775951332899	0.840219532916578	0.626802034539959	0.0996417694329968
Zt469_000000F_arrow_0002	0.207991672212415	0.608630195459333	-0.391893291074563	0.287146393931216	-1.26652522979697	5.61987343081105e-05	0.391905479124676	0.266359691499886	-0.599884963286978	0.326685568305245	-0.87463193872241	0.12610271574559	1.65843070892165	1.01127647014443e-07
Zt469_000000F_arrow_0003	-0.299222134869599	0.682685024636228	-2.06322916898642	0.000158453024932569	-2.58269968700459	4.65838918148397e-07	-0.195857121363122	0.763142267827926	-1.76400703411682	0.0324107974221443	-0.519470518018174	0.783191304951928	2.38684256564147	3.6158515648214e-06
Zt469_000000F_arrow_0004	0.48221881117736	0.22389209240306	-0.000564150514346139	1	-1.04642139842046	0.00215792473260678	-1.09361575201312	0.00103340384208464	-0.482782961691706	0.608496121434495	-1.04585724790612	0.104858912674523	-0.0471943535926571	0.931842140275805
Zt469_000000F_arrow_0005	1.30402773875352	9.94963659018756e-07	0.625603535677153	0.0349663051987933	0.103310477504827	0.772242998710209	-0.204970239357586	0.49835547964462	-0.678424203076368	0.17083872204039	-0.522293058172326	0.452143583741141	-0.308280716862414	0.320696665533259
Zt469_000000F_arrow_0007	-1.46543937852248	0.000936412542555107	-2.16654934348086	4.81850984310805e-07	-2.38837724235691	1.28655452205813e-08	-0.797846398456609	0.0823128725687376	-0.701109964958375	0.460982234605184	-0.221827898876049	0.913661654086177	1.5905308439003	0.000268979448846705
Zt469_000000F_arrow_0008	-1.60107564697747	0.0120338572708654	-2.28172899130953	0.000201153310010003	-2.44692009792757	4.93406783690427e-05	2.05276481585646	0.000876735855305219	-0.680653344332054	0.680628878714078	-0.165191106618037	0.959903376889409	4.49968491378402	1.66788359661861e-14
Zt469_000000F_arrow_0009	-0.0479435808342491	0.945941941334357	0.532494035413222	0.390344136903023	0.289133254218413	0.626868355507681	0.700847698349612	0.142343892280394	0.580437616247471	0.691391121047628	-0.243360781194809	0.921828728394056	0.411714444131199	0.47558681839856
Zt469_000000F_arrow_0010	0.180851467892022	0.859233736180947	0.12291923982197	0.913352359846268	-0.711522345160292	0.394602259604826	0.98291294650535	0.195093551278961	-0.0579322280700526	0.989913787411518	-0.834441584982262	0.749712669380847	1.69443529166564	0.0245867884937192
Zt469_000000F_arrow_0011	3.11345384398464	0.00690272621931503	3.38667254313959	0.00280622913960477	4.69690306946458	1.95651932237707e-05	5.31681391660077	1.20248031522939e-06	0.273218699154951	0.953991363013539	1.31023052632499	0.707872958487661	0.619910847136195	0.672554094560668
Zt469_000000F_arrow_0012	-2.80462926249108	0.0294865291471239	-2.26836143442694	0.105923214443999	-1.91642335718637	0.162844312080386	-4.17465080766013	0.000479362545356591	0.536267828064147	0.91460601421079	0.351938077240564	NA	-2.25822745047375	0.0895381641502571
Zt469_000000F_arrow_0013	0.817096501770101	0.140867220807964	1.07010576157417	0.0584227260728243	1.33733255863042	0.0105671877214695	-0.303348527368813	0.602444816236552	0.253009259804066	0.903212819004965	0.267226797056255	0.91624754640463	-1.64068108599923	0.00159215404459033
Zt469_000000F_arrow_0014	1.13874459904326	0.117841208566644	2.61220610950071	0.00412222977605412	1.81762985362003	0.0105962990848992	1.91705770941698	0.00236468412078409	1.47346151045744	0.452429476633258	-0.794576255880673	NA	0.0994278557969448	0.930660475054167
Zt469_000000F_arrow_0015	0.377223858443846	0.309064410802514	0.530213611624238	0.158801188682544	0.653992567416132	0.0547877463540135	1.85397523359882	4.39687946420162e-10	0.152989753180392	0.909189932000281	0.123778955791894	0.948816477114582	1.19998266618269	0.000223440583441316
Zt469_000000F_arrow_0016	0.431726897082549	0.769859245018042	1.7059454927952	0.33794831028321	3.25881627984197	0.0321820848903381	1.85527888515941	0.0877630774285039	1.27421859571266	NA	1.55287078704676	NA	-1.40353739468256	0.427789620901739
Zt469_000000F_arrow_0017	1.13955016770837	0.0491275872295608	1.32627772488934	0.0686274418499406	2.17595523058782	0.000379027710555603	0.665606608720989	0.188963221257426	0.186727557180964	0.952869593589535	0.849677505698482	NA	-1.51034862186683	0.0193747516082929
Zt469_000000F_arrow_0018	0.826607498636145	0.0499404297068027	0.303155553032563	0.554790131213949	0.824492905727834	0.0490859665506218	0.384929169468155	0.358994293283801	-0.523451945603582	0.634837535341153	0.521337352695271	0.698725700844282	-0.439563736259679	0.348099720381969
Zt469_000000F_arrow_0019	1.78175795069287	3.00190213177493e-05	2.00580025046465	0.000239226198917873	1.35577576115097	0.0013171474144102	0.391212353839911	0.345066593998475	0.224042299771773	0.925984968939853	-0.65002448931368	0.731747219568262	-0.964563407311056	0.0300754810726898
Zt469_000000F_arrow_0020	0.975630275281123	0.0225592404859436	0.510786833593577	0.29733117146718	1.4537797115677	0.000496074050571039	-0.229282983353461	0.624188010503109	-0.464843441687546	0.700305219873094	0.942992877974119	0.340943562362895	-1.68306269492116	5.36488420669795e-05
Zt469_000000F_arrow_0021	-1.0728772855873	0.00046902041618837	-0.751141500758024	0.019013032313839	-1.02287623844444	0.000829678092240164	0.479517616901926	0.14430017001341	0.321735784829273	0.705881692551822	-0.271734737686418	0.800452468923128	1.50239385534637	5.44327051227689e-07
Zt469_000000F_arrow_0022	1.10532478418671	0.0205683011196257	1.04186346884619	0.0391262503451193	1.50188301205997	0.00124805406928479	1.08745335083481	0.0164911086344421	-0.0634613153405219	0.976892554789754	0.460019543213777	0.787400377412507	-0.414429661225158	0.46414706030739
Zt469_000000F_arrow_0023	-0.353208834747746	0.437187775938302	-0.477632720964922	0.298406088829217	0.112064763174034	0.833616647096625	1.47179435885611	4.29573170249811e-05	-0.124423886217176	0.942956676045422	0.589697484138955	0.615048635340151	1.35972959568208	0.000479739188539202
Zt469_000000F_arrow_0024	1.60915261019584	0.000441930997506657	2.46160395687236	3.77872910793685e-06	1.44940629180946	0.0016325982006622	-0.459957114679878	0.344154558810722	0.85245134667652	0.492042511702487	-1.0121976650629	0.463753382782052	-1.90936340648934	2.60581093245282e-05
Zt469_000000F_arrow_0025	0.507140000070819	0.0478150625092753	0.946253400617262	0.000567050985362931	0.539484092723087	0.0332788567695288	0.228578136652208	0.372903802145717	0.439113400546444	0.476208506707556	-0.406769307894175	0.613014864912152	-0.310905956070879	0.264097699357958
Zt469_000000F_arrow_0026	2.32960307414503	NA	1.37129144145765	NA	4.0936096119706	NA	2.90615391116952	NA	-0.95831163268738	NA	2.72231817051295	NA	-1.18745570080108	NA
Zt469_000000F_arrow_0027	0.273990755617288	0.301071423407124	0.441523768833226	0.084897075842132	0.42821180129276	0.0803834009648928	-0.35099680256589	0.143021575947649	0.167533013215938	0.846668727765484	-0.0133119675404661	0.989175628895295	-0.77920860385865	0.000777284449575754
Zt469_000000F_arrow_0028	-0.0311653652540142	0.955417950083156	0.217674727665663	0.655368451441377	-0.166709935725675	0.720636115098264	-0.654201978708448	0.0714083233622566	0.248840092919677	0.860612676360464	-0.384384663391337	0.767855553104111	-0.487492042982774	0.227518688941704
Zt469_000000F_arrow_0029	-1.70428161275992	0.00530675451240889	-1.28729690868211	0.0544823572890234	-1.36394798946036	0.0300186588253444	-0.41872302404584	0.544961401841302	0.416984704077816	0.857516961847542	-0.0766510807782541	0.97980734739251	0.94522496541452	0.157070359751156
Zt469_000000F_arrow_0030	-1.73574772770675	0.000155357676669044	-1.62844728847447	0.000812969990152461	-0.755052075376992	0.148326358853925	1.12888727887227	0.0158056564141763	0.107300439232285	0.95942376995301	0.873395213097476	0.492933752874011	1.88393935424926	7.78283141781911e-05
Zt469_000000F_arrow_0031	-2.04726971141554	7.6639482412665e-05	-1.24181446772909	0.0311980479840065	-1.04449815565958	0.0643450403775111	1.12096491002379	0.0386221548973949	0.805455243686452	0.519438859886575	0.197316312069501	0.948816477114582	2.16546306568338	4.44556226517057e-05
Zt469_000000F_arrow_0032	-0.541587596248737	0.0974332030059088	-0.0325214630694391	0.946183779914444	-0.441613534933279	0.184710873690014	1.11551349272575	0.000122256190124367	0.509066133179298	0.473434959190119	-0.40909207186384	0.682110191230688	1.55712702765903	1.21841928544321e-07
Zt469_000000F_arrow_0033	0.728497644625706	0.173522721505886	0.811006155816606	0.143762644218118	1.68017410415851	0.000692624930608245	0.267939695344624	0.632068862027442	0.0825085111909003	0.971561767331	0.869167948341907	0.522920353455827	-1.41223440881389	0.00577445199310932
Zt469_000000F_arrow_0034	2.59633616183717	5.49762932418957e-15	2.27090275051607	1.01199731805616e-10	2.99909333479133	5.93256551368523e-19	3.46427529883077	7.70876446068662e-28	-0.325433411321108	0.784796527269715	0.728190584275264	0.42345987108835	0.465181964039437	0.262095378377111
Zt469_000000F_arrow_0035	-0.507123071394448	0.276403104117877	0.505461156750329	0.386938665665457	-0.564982240942354	0.210584104154875	1.03827216430724	0.00842317989436643	1.01258422814478	0.270671523787189	-1.07044339769268	0.33917890299922	1.60325440524959	7.42398370662635e-05
Zt469_000000F_arrow_0036	-0.756544940165513	0.079910249593845	0.266383804660139	0.633055997877671	-0.34911272081905	0.470311273708311	0.632362091033655	0.13159897498391	1.02292874482565	0.168064776412512	-0.615496525479189	0.626962728595099	0.981474811852704	0.020602240616345
Zt469_000000F_arrow_0037	-0.781472128408178	0.275898160000561	-0.604002083212338	0.47520528647025	-0.454118760427606	0.563192381829846	-0.658973501179349	0.310404254414482	0.177470045195841	0.953820600834103	0.149883322784732	NA	-0.204854740751743	0.81600977389477
Zt469_000000F_arrow_0038	-0.14677409796971	0.931616139079856	-0.75829171783254	0.598242440559988	0.322785834681396	0.838749739505543	1.70426219774969	0.154880524681161	-0.611517619862829	0.890823015694025	1.08107755251394	NA	1.38147636306829	0.299104680660524
Zt469_000000F_arrow_0039	0.034321380348493	0.986812812700603	-0.221482591710643	0.893643372901003	0.999798678703497	0.468371966464095	3.88063215900917	0.00027982727351543	-0.255803972059136	NA	1.22128127041414	NA	2.88083348030567	0.0259137760707101
Zt469_000000F_arrow_0040	0.296195846281639	0.892528623741327	-1.59119590828432	0.354821904421304	-0.403176026069567	0.843033219551313	3.88977705346357	0.0113389357031863	-1.88739175456596	NA	1.18801988221475	NA	4.29295307953314	0.0090717612649394
Zt469_000000F_arrow_0041	-0.647991845373552	0.235036065820177	-0.410189702673157	0.542882592128436	-0.166198963006349	0.805674208597948	1.87161740238383	3.85237399464606e-05	0.237802142700395	0.913066631809965	0.243990739666808	0.929566447264817	2.03781636539018	4.66447481614135e-05
Zt469_000000F_arrow_0042	0.751864272520284	0.781683902868946	-1.64518961807248	0.469739190524901	0.114530736750161	0.967859349197049	6.67875252304703	0.00242056028530617	-2.39705389059276	NA	1.75972035482264	NA	6.56422178629687	0.00603417566101498
Zt469_000000F_arrow_0043	0.00555958531184771	0.994168024671453	-0.449064838230963	0.260873994459726	0.0509475542604173	0.915822713589618	0.593289376882869	0.0771256529690118	-0.454624423542811	0.616021294643209	0.500012392491381	0.631107307997082	0.542341822622452	0.1470183649566
Zt469_000000F_arrow_0044	-0.290945588713808	0.458227082357557	-0.282102654452236	0.490977989872617	-0.277127352950604	0.476550047108521	-0.0766738986638503	0.852004708847969	0.00884293426157215	0.997188599541186	0.00497530150163155	0.997147976254925	0.200453454286754	0.628794950300524
Zt469_000000F_arrow_0045	0.505376421927082	0.0396478800997852	0.856166656535922	0.000839437283829116	0.959728023354073	3.91671985538175e-05	-0.42492458070702	0.0676003598445101	0.35079023460884	0.58145498177591	0.103561366818151	0.940589757393727	-1.38465260406109	1.38873228861996e-09
Zt469_000000F_arrow_0046	1.9937809387351	4.20791975764392e-10	2.13937962929359	2.80244578633037e-11	1.8983004917288	2.7573436914048e-09	0.559498750473024	0.11315694621702	0.145598690558495	0.912025470615303	-0.241079137564797	0.854395661347838	-1.33880174125577	5.52226945727059e-05
Zt469_000000F_arrow_0047	0.182486710581736	0.647569625868462	0.0684589350953175	0.88031597069097	0.246604113828861	0.514903698275089	0.0275147892670786	0.947135351376029	-0.114027775486418	0.933339729425791	0.178145178733543	0.901380139026963	-0.219089324561782	0.575804884875898
Zt469_000000F_arrow_0048	-0.27801480473627	0.267117701259711	-0.113414819878895	0.707181896707762	-0.329858193994687	0.16971539165368	-0.906073704311715	1.30794196829181e-05	0.164599984857375	0.842269803175399	-0.216443374115792	0.787309983635958	-0.576215510317027	0.0109538993254675
Zt469_000000F_arrow_0049	-3.52049061883589	NA	-1.61370885269047	NA	-2.01094851221017	NA	-3.13730826063709	NA	1.90678176614542	NA	-0.397239659519698	NA	-1.12635974842692	NA
Zt469_000000F_arrow_0050	0.0200797862167653	0.995976129771055	1.51273132767787	0.498572838545738	1.66460156179331	0.383423656945994	0.980370906778516	0.572319216069458	1.4926515414611	NA	0.15187023411544	NA	-0.684230655014791	0.758852480785292
Zt469_000000F_arrow_0051	-6.61943907602728	3.32457734393964e-29	-7.89391593950703	2.58176818075006e-41	-7.3173084532191	1.17220021509573e-35	-4.72630009828212	3.68269944323597e-15	-1.27447686347975	0.213262730227146	0.576607486287934	0.771664246938105	2.59100835493698	8.1717289692942e-06
Zt469_000000F_arrow_0052	0.567236739063391	0.348644007228393	-0.375226429319209	0.562711751504619	-0.167001008468099	0.807717684793158	0.180247360934359	0.766471081199219	-0.942463168382599	0.387379776781796	0.208225420851109	0.938821104197373	0.347248369402459	0.585288191217159
Zt469_000000F_arrow_0053	1.39790313699952	0.00108132225577981	2.14469832599597	1.43920192660094e-05	1.71658870252404	6.08886924952331e-05	-1.02582511186276	0.0122014608042828	0.746795188996453	0.528163082665713	-0.428109623471933	0.823056225836471	-2.7424138143868	4.65536296043125e-11
Zt469_000000F_arrow_0054	-1.20370008622437	0.000930899858430821	-1.23475747733566	0.00159398485532804	-1.30494193381642	0.00028665953820376	-1.83928322766365	3.48028561034464e-08	-0.0310573911112951	0.988354281186563	-0.0701844564807521	0.972244344530098	-0.534341293847233	0.181618642284823
Zt469_000000F_arrow_0055	0.619780794426221	0.608562531899555	1.49678464612766	0.249751769047437	1.04485976181408	0.358782734643481	2.12059529303233	0.0246962737512276	0.877003851701439	NA	-0.451924884313581	NA	1.07573553121825	0.356586304596361
Zt469_000000F_arrow_0056	-0.457162670180635	0.185247315055152	-0.121273162997115	0.791874426171934	0.0183666479864782	0.968255325097375	1.68291594670548	5.39147221187155e-09	0.335889507183519	0.735111856076749	0.139639810983594	0.937674023632698	1.664549298719	7.14025382607151e-08
Zt469_000000F_arrow_0057	0.141779498841547	0.955563462820297	2.16831310939776	0.348120914361393	-0.80176570159156	0.693499203565967	-2.22892204152705	0.167179873115117	2.02653361055622	NA	-2.97007881098932	NA	-1.42715633993549	0.449090011812056
Zt469_000000F_arrow_0058	1.33106229981307	0.000204056159108922	1.43399757902395	0.0002327726268857	1.58648823934239	9.28081516006382e-06	1.56445867912125	3.09494002709917e-06	0.102935279210881	0.952869593589535	0.152490660318444	0.943992584825498	-0.0220295602211374	0.973508341022661
Zt469_000000F_arrow_0059	-0.143631444152808	0.756819832649937	-0.928959928956199	0.0102756955150989	-1.28753860557099	0.000136509400311732	0.64770109762138	0.068189837233585	-0.785328484803391	0.207828937475233	-0.358578676614793	0.764448953927424	1.93523970319237	4.60188796267818e-09
Zt469_000000F_arrow_0060	1.60219651994839	1.00025518158588e-05	1.45132846206736	0.000225812626385201	1.1772967761914	0.00135268904754884	0.942703280651654	0.00826823640197422	-0.150868057881031	0.928010118722725	-0.274031685875958	0.865963657588293	-0.234593495539746	0.61601876659545
Zt469_000000F_arrow_0061	2.24841148726338	0.0125489675437704	1.48362905772601	0.126563090534446	2.28948921151534	0.0106703391028893	2.57643260704749	0.00219561833079892	-0.764782429537373	0.794555218547545	0.805860153789335	0.80428587908962	0.286943395532151	0.81516528643127
Zt469_000000F_arrow_0062	-2.49304524908859	1.35765185763192e-05	-3.1795909486377	1.35180955742077e-08	-3.17044781191239	1.39196255931697e-08	-0.0557355471929362	0.94485671133189	-0.686545699549112	0.646970591963976	0.00914313672530719	0.996405530734737	3.11471226471946	3.58914701735764e-08
Zt469_000000F_arrow_0063	-9.26253794597515	3.38110844861447e-25	-8.81197803675967	1.43192303942677e-22	-6.94037121936545	4.09461699502087e-14	3.0654097704539	0.0720184252737037	0.450559909215475	0.789927210599751	1.87160681739422	0.0330224944453564	10.0057809898194	1.09953294420449e-13
Zt469_000000F_arrow_0064	-4.11492218772781	0.000228737424185707	-3.38997549481362	0.00595398977754434	-2.85650494808554	0.0174066979216858	2.68843755645625	0.0503495479753305	0.724946692914192	NA	0.533470546728076	NA	5.54494250454179	1.74733196028789e-05
Zt469_000000F_arrow_0065	-6.66698627722131	2.52803421330318e-08	-7.33707618078965	6.03447345074993e-10	-6.91277510294718	5.95969267077512e-09	0.0533994542497701	0.976381757575703	-0.670089903568335	0.883277360278722	0.424301077842471	0.949221005233557	6.96617455719695	4.80027005558269e-09
Zt469_000000F_arrow_0066	-1.68034937193006	0.659993188200237	-3.14238470358247	0.364208408771181	-4.21312131164281	0.160221210159418	-2.93419715564418	0.32472227884403	-1.46203533165241	NA	-1.07073660806034	NA	1.27892415599863	0.696875938527602
Zt469_000000F_arrow_0067	-0.830144961608203	0.023192929639154	-1.15482086426247	0.00118513490668378	-1.23999547853701	0.00032978320485644	0.64901511825254	0.0737836261715254	-0.324675902654267	0.761993185348502	-0.0851746142745396	0.965922217635144	1.88901059678955	2.15331330535908e-08
Zt469_000000F_arrow_0068	1.77163722284026	0.0216832462819146	1.61139253905812	0.037233889799456	0.977803813661084	0.234805209844547	5.15590453188575	2.15880757720865e-13	-0.160244683782138	0.95942376995301	-0.63358872539704	0.806042624315932	4.17810071822466	4.66949627325914e-09
Zt469_000000F_arrow_0069	1.777621453397	2.32239552517207e-09	2.27203965638023	3.63156131130692e-13	2.11892995189442	1.02662527682909e-12	-0.0722824394319539	0.85494915690288	0.494418202983234	0.510221972512503	-0.15310970448581	0.921161782125054	-2.19121239132638	2.40062198019095e-13
Zt469_000000F_arrow_0070	0.159730291084299	0.81256938191993	0.80894639713195	0.148084965589329	1.74076528562598	0.000538783320866359	2.5314125716523	9.12447664982986e-08	0.649216106047651	0.609878334072904	0.931818888494029	0.467629719171345	0.790647286026318	0.162492839602888
Zt469_000000F_arrow_0071	-0.831460228750348	0.0249343297632058	-0.528203476712825	0.206106269149458	-0.598904654456098	0.120242452055141	-1.8165833338564	5.42273631483669e-08	0.303256752037523	0.806484835581738	-0.0707011777432735	0.97139536531168	-1.2176786794003	0.000660557652301943
Zt469_000000F_arrow_0072	-1.67600602027433	5.52610925561231e-05	-1.78992811388434	5.00459680616135e-05	-1.65550872758047	7.24239862835168e-05	-1.04883846894058	0.0109301227665934	-0.113922093610008	0.952869593589535	0.134419386303868	0.955025621776233	0.606670258639886	0.194672549029337
Zt469_000000F_arrow_0073	-1.02720274541279	0.00459872446437168	-1.35556972509493	0.000122741989053023	-1.19620469937333	0.000722469607409637	-1.02912438880081	0.0039729454423313	-0.32836697968214	0.756348930450627	0.159365025721597	0.921828728394056	0.16708031057252	0.723801625373209
Zt469_000000F_arrow_0074	0.188429238162056	0.431990032721389	0.291105467384254	0.206675106565858	0.446058410558609	0.0329338503760467	0.951220210136433	6.04727945574787e-07	0.102676229222198	0.898696789609618	0.154952943174356	0.846342800682397	0.505161799577823	0.0160342623470512
Zt469_000000F_arrow_0075	0.615770122792844	0.232447840946482	0.695482669412818	0.231267212925903	0.294266818165685	0.601553897586632	0.104268457126254	0.848081319408012	0.079712546619973	0.973199435390574	-0.401215851247133	0.845634032921552	-0.189998361039431	0.755644191561769
Zt469_000000F_arrow_0076	-0.657992261310054	0.033395062165663	-0.471074963723619	0.162417229853916	-0.0062659263088443	0.989194939348276	1.05763676060022	0.000221710553767409	0.186917297586436	0.871399051543094	0.464809037414774	0.582250991115569	1.06390268690907	0.000384888842735824
Zt469_000000F_arrow_0077	-0.0534350436587669	0.908167122461662	0.0136751188380327	0.980201492326149	-0.599762509450514	0.0738175669337705	-0.294028173120021	0.40112865934136	0.0671101624967996	0.96325181276831	-0.613437628288547	0.457921321776667	0.305734336330493	0.419725536825395
Zt469_000000F_arrow_0078	-1.25989967285189	0.129959976536429	0.197766841702967	0.880373517462902	-0.621682880237773	0.509977019613692	-0.474100847348062	0.583904575362299	1.45766651455485	0.480407275194307	-0.81944972194074	NA	0.14758203288971	0.899821496568297
Zt469_000000F_arrow_0079	-0.241664974793792	0.570654752677186	-0.326670332373899	0.47507836054165	-0.797800424349551	0.0210073202101367	-1.13089627388667	0.000298404697931553	-0.0850053575801067	0.960663206003396	-0.471130091975652	0.695946707426382	-0.333095849537119	0.399850465428193
Zt469_000000F_arrow_0080	-0.703835694061166	0.0109082646788833	-1.16403065641824	2.00035165094475e-05	-1.20428311590661	3.0921657861709e-06	-0.514478562586524	0.0559717327332843	-0.460194962357074	0.445454292158534	-0.0402524594883704	0.977591533924633	0.689804553320086	0.0117976151874152
Zt469_000000F_arrow_0081	-0.815949678124522	0.445229590297211	0.446551528471697	0.753217778726999	-1.79594306375549	0.0491248838531712	-0.7904648932401	0.414193063630281	1.26250120659622	0.655881784047318	-2.24249459222718	NA	1.00547817051538	0.316055784511536
Zt469_000000F_arrow_0082	-0.052744302239928	0.901593484097137	0.0861921601485411	0.836057424562565	0.104045722761985	0.792292316048637	0.883364832662287	0.00232898959350016	0.138936462388469	0.905053002326216	0.0178535626134439	0.98814269940965	0.779319109900302	0.010558268646791
Zt469_000000F_arrow_0083	0.551126678202859	0.130562699677837	0.597203832188514	0.100523315699084	0.358589086488925	0.348027708192509	-0.279683135998229	0.458512463083169	0.0460771539856546	0.974709740222151	-0.238614745699589	0.855870579581323	-0.638272222487154	0.0741926455431773
Zt469_000000F_arrow_0084	-0.873332940351167	0.0415881317407618	-0.979354803578118	0.0293936899820521	-0.320949894774485	0.52581476994596	-0.0581468486359741	0.910340684963276	-0.10602186322695	0.954311127335968	0.658404908803633	0.595375734303768	0.262803046138511	0.617799022181447
Zt469_000000F_arrow_0085	-0.199673539796319	0.69238529361228	-0.153585286712834	0.777061418220859	-0.331701446149064	0.473416722247334	1.53707125970661	3.78605043209855e-05	0.046088253083485	0.980314991318719	-0.178116159436231	0.92356935061799	1.86877270585567	8.17736308029857e-07
Zt469_000000F_arrow_0086	-2.16476967994778	4.84037591882694e-12	-2.4996880634645	3.08292529998144e-15	-2.41118439746437	8.25905154063943e-15	-0.749629296867123	0.0254614960764344	-0.334918383516725	0.722802398760771	0.0885036660001349	0.961012032540975	1.66155510059724	1.65315491970577e-07
Zt469_000000F_arrow_0087	-1.83438596151822	0.000348746698624293	-2.06004725810106	6.84466302453659e-05	-2.08966307868352	3.30675812055482e-05	0.713070851411113	0.196895176861042	-0.225661296582841	0.912428919059807	-0.0296158205824566	0.988621963521547	2.80273393009463	1.6037038479093e-08
Zt469_000000F_arrow_0088	2.66876638669265	0.00707490451615223	2.49885313446185	0.014877337586514	2.95020847819443	0.00265482556498607	5.76756961646256	3.6257772254932e-10	-0.169913252230803	0.969217055852799	0.451355343732581	0.923182626743979	2.81736113826814	0.00577660787466073
Zt469_000000F_arrow_0089	-0.0160194367462249	0.982332568255118	-0.134950200229633	0.791526450290302	-0.2848579072568	0.524499037694299	0.894414849591711	0.0164911086344421	-0.118930763483408	0.941658378799213	-0.149907707027167	0.937201660557726	1.17927275684851	0.00161885917520673
Zt469_000000F_arrow_0090	-0.390448379492346	0.101995685090139	-0.273348863518313	0.290599543129018	-0.0659298725420572	0.828406221823614	-1.72860153459974	2.32669934620627e-17	0.117099515974033	0.89314629018883	0.207418990976256	0.791806538053618	-1.66267166205768	1.65371699924494e-15
Zt469_000000F_arrow_0091	0.247244794867267	NA	-1.21473964433062	NA	-0.636345650163501	NA	0.358800861344004	NA	0	NA	0.57839399416712	NA	0.995146511507505	0.900567673832992
Zt469_000000F_arrow_0092	-0.0129333408014583	0.998507705163588	0.384182428733381	0.876741591778564	1.08598768415904	0.60379489183025	0.432071282600567	0.822868265321832	0.397115769534839	NA	0.701805255425658	NA	-0.653916401558472	0.776593794172538
Zt469_000000F_arrow_0093	0.895414392435149	0.35061853087228	-0.250932137016079	0.829775669797775	-0.535088622948484	0.545127747108316	-0.521710893489847	0.494773162888621	-1.14634652945123	NA	-0.284156485932406	NA	0.0133777294586374	0.994943337524322
Zt469_000000F_arrow_0094	-0.666794785118039	0.0632453156322652	-0.425304970854762	0.320214182230909	-0.208589818301378	0.629860537767386	0.303659154642621	0.403300524359918	0.241489814263277	0.862565595843534	0.216715152553384	0.896802339095674	0.512248972943998	0.18155031352032
Zt469_000000F_arrow_0095	1.60995418128148	9.65784196536211e-07	1.42827147336215	1.99452055076382e-05	1.34603907837833	4.92580286714897e-05	-1.07175446824122	0.00141493778387956	-0.181682707919326	0.889539516986644	-0.0822323949838173	0.965922217635144	-2.41779354661955	5.3068621178924e-14
Zt469_000000F_arrow_0096	0.751695758193821	0.149665918646246	1.34491217513678	0.0139587284158604	1.00542141061531	0.0452598848371963	-0.14232840293993	0.804195734787882	0.593216416942958	0.686840974627238	-0.339490764521467	0.881341137764205	-1.14774981355524	0.0224187114288532
Zt469_000000F_arrow_0097	1.63648454535481	3.4186922286687e-09	2.01267639560929	7.00965749138464e-10	2.03597167039765	6.4392179047958e-13	0.815390848978352	0.00232092689468762	0.376191850254486	0.701897016534551	0.0232952747883549	0.987184982394785	-1.22058082141929	3.87497016221142e-05
Zt469_000000F_arrow_0098	-0.806068485350115	0.162187127340527	-0.355093726579209	0.624047980616765	-0.635910534273693	0.285634179300534	-1.54575457604574	0.00206037791582444	0.450974758770905	0.816631176157127	-0.280816807694484	0.91624754640463	-0.909844041772048	0.110337470089426
Zt469_000000F_arrow_0099	2.00336604033331	0.00017085953725486	2.00907022521546	0.000826410415361372	1.44068934595372	0.00717965242406111	-0.597543290283175	0.274614063796791	0.00570418488215065	0.99990072082356	-0.568380879261737	0.790781251338406	-2.0382326362369	0.000103921690172968
Zt469_000000F_arrow_0100	-1.27476835010319	0.0118968365987767	0.0321042564705562	0.971015797411126	0.532502758928763	0.386812258576313	2.7134646301531	1.2150061893203e-08	1.30687260657375	0.167043547699034	0.500398502458207	0.813235446456815	2.18096187122434	4.45309448712365e-05
Zt469_000000F_arrow_0101	-4.4486013302742	1.7349932955219e-24	-5.42722810648302	4.26502507356569e-36	-4.72879316875794	1.20033384560315e-27	-0.802024614151827	0.106560136420981	-0.978626776208817	0.221959091969603	0.698434937725086	0.567947613853706	3.92676855460611	1.30235914460796e-19
Zt469_000000F_arrow_0102	1.37059620030007	5.61052899686606e-12	1.43084309569736	4.16973558476241e-11	1.59727721341522	1.65702200343443e-15	0.473879401133212	0.0205760591689099	0.0602468953972887	0.952869593589535	0.166434117717858	0.859625117791776	-1.123397812282	5.4652195128596e-08
Zt469_000000F_arrow_0103	0.675058245386773	0.0122877691419864	0.748876421978337	0.00588401072223025	0.878366092594548	0.000765377136187091	-0.36204471088862	0.194364585537725	0.0738181765915637	0.949668379586241	0.129489670616212	0.91624754640463	-1.24041080348317	1.32043923234868e-06
Zt469_000000F_arrow_0104	1.78501960952664	0.474693436032006	1.70755194530651	0.532521273666507	1.73678724508066	0.482848518962299	-0.402471820465502	0.865888329213194	-0.0774676642201367	NA	0.0292352997741535	NA	-2.13925906554616	0.382749663507751
Zt469_000000F_arrow_0105	1.11203898522229	0.0140402101331337	1.16093714233142	0.0117769746331885	1.14205782547489	0.0107159655355925	-0.0524080828111518	0.929341459016903	0.0488981571091368	0.982257604992458	-0.0188793168565299	0.991264248448829	-1.19446590828605	0.00838520200728543
Zt469_000000F_arrow_0106	0.383990974001966	0.509644539328521	0.388336320602265	0.534735509709066	1.08193791057436	0.0348608394451072	0.577645919215267	0.246146223486206	0.00434534660029877	0.99990072082356	0.693601589972092	0.661318432036692	-0.50429199135909	0.389708911132522
Zt469_000000F_arrow_0107	0.108174018494671	0.763443359663751	0.362095770539435	0.275378639060116	0.26536766122136	0.404349012087284	-0.10079064071975	0.75362366987917	0.253921752044764	0.785036361083362	-0.0967281093180748	0.953639022567999	-0.36615830194111	0.235958059790728
Zt469_000000F_arrow_0108	-1.53401538514687	0.796368867618204	-0.405741071842126	NA	0.171200962601934	NA	0.168678793890262	0.97852922007339	1.12827431330475	NA	0.57694203444406	NA	-0.00252216871167266	1
Zt469_000000F_arrow_0109	-1.54099056751332	0.165169421834787	-0.723407087583728	0.644597462156311	0.0294586334593034	0.986433838496246	0.569204661634029	0.61805989944243	0.817583479929588	NA	0.752865721043032	NA	0.539746028174725	0.716920336585834
Zt469_000000F_arrow_0110	-3.69763788786228	0.01470789336511	-1.39199704182605	0.454702384050422	-2.64484912629951	0.0929316087639031	-3.63774848764337	0.0146246000729447	2.30564084603623	0.498536375005634	-1.25285208447347	0.822584022099725	-0.992899361343857	0.590046267583935
Zt469_000000F_arrow_0111	-0.0815098255473564	0.877199078969429	0.445284525422015	0.324018410842427	0.30333359875002	0.501653389127486	0.680809385922201	0.0767903626202946	0.526794350969371	0.577885291522142	-0.141950926671994	0.947830624713005	0.377475787172181	0.399339739045687
Zt469_000000F_arrow_0112	-0.660118978263815	0.0852956916164362	-0.425729505788492	0.329341907786092	-1.12263200197632	0.00145595599388255	-2.13163098289329	9.19923606559452e-11	0.234389472475323	0.869681083960924	-0.696902496187826	0.442053387825404	-1.00899898091697	0.00500167340991825
Zt469_000000F_arrow_0113	0.697228415384535	0.0452702852457145	0.339158326637025	0.40902244703125	0.680629829513339	0.0495227338253777	0.896155889916416	0.00438174666767214	-0.35807008874751	0.72486775251619	0.341471502876315	0.783292949036453	0.215526060403077	0.607704989510586
Zt469_000000F_arrow_0114	0.520883375704845	0.420503566871101	1.60935777955894	0.02039342470959	0.756231558130523	0.215203817941699	-0.143393008020306	0.825446124286123	1.08847440385409	0.459199363414392	-0.853126221428417	0.688947826912067	-0.899624566150829	0.137102726876023
Zt469_000000F_arrow_0115	0.816554917137913	0.0080381018322937	1.04058519348586	0.00231095771988069	0.918753183279689	0.00267255324964264	1.40568996562941	2.93969945957268e-07	0.224030276347951	0.86276003058701	-0.121832010206174	0.950497927532645	0.486936782349719	0.150199322633631
Zt469_000000F_arrow_0116	1.09032939686618	4.11591275925722e-06	1.33400975250697	4.79184439499846e-08	1.69326047425185	3.83938565162042e-13	-0.136716933581118	0.630737315775116	0.243680355640786	0.745077188524554	0.359250721744883	0.626962728595099	-1.82997740783297	5.08464063740851e-15
Zt469_000000F_arrow_0117	-14.4592751695598	6.88251759711823e-20	-15.0536512334963	1.38772507098147e-21	-14.749065161217	9.86059878118591e-21	-8.93582845315372	4.80614349382436e-08	-0.594376063936447	0.882460281191764	0.304586072279209	0.956875845843471	5.81323670806333	2.30474660744831e-08
Zt469_000000F_arrow_0118	-3.04480478392257	3.22083332381794e-09	-3.04195056538679	7.41989643743984e-09	-2.97954975428717	7.30167215879482e-09	-0.739944921148734	0.200448707113371	0.0028542185357779	1	0.0624008110996217	0.981234451361712	2.23960483313844	1.90195724029881e-05
Zt469_000000F_arrow_0119	0.861170895622235	0.0048502251406815	0.43800149319305	0.212856991308744	0.592439254766014	0.0605094632680415	0.953537803401139	0.000855617577463888	-0.423169402429186	0.593803748642648	0.154437761572965	0.91624754640463	0.361098548635125	0.296786105019842
Zt469_000000F_arrow_0120	-0.620974031853255	0.0896748407266762	-0.371499408675422	0.380614163021392	-0.417304178126948	0.279274723164546	1.05442982610753	0.00138206092895773	0.249474623177833	0.847187441880333	-0.0458047694515261	0.979254800521074	1.47173400423448	1.19217382005553e-05
Zt469_000000F_arrow_0121	2.04166669786214	1.41457821360348e-05	2.05997648073601	2.22280946340035e-05	2.6812894341241	9.21735770264312e-09	1.61113138363468	0.00058278345238741	0.0183097828738697	0.99455863974495	0.621312953388096	0.690125226444881	-1.07015805048942	0.0390368698557647
Zt469_000000F_arrow_0122	0.188942310500798	0.70853665279584	1.83986872113048	1.25335845629079e-05	2.45574080118279	4.60594709903177e-10	3.16911448599196	1.65182702716292e-18	1.65092641062968	0.00305466289512712	0.615872080052311	0.640713974522577	0.713373684809174	0.119046311144682
Zt469_000000F_arrow_0123	1.70801496808051	0.0072059447417026	-0.317301066459611	0.684288193064816	-1.03812401471404	0.0901094454711311	-3.52306252270086	6.5481718396063e-11	-2.02531603454013	0.0260991926381455	-0.720822948254434	0.698725700844282	-2.48493850798682	1.01027577947262e-05
Zt469_000000F_arrow_0124	0.238376287988916	0.313917920713572	0.487622310178765	0.023391867784907	0.317519523019204	0.152682560865715	-0.58362120102884	0.00414067229547955	0.249246022189849	0.639920722731298	-0.170102787159561	0.821512333736057	-0.901140724048044	6.86103942049308e-06
Zt469_000000F_arrow_0125	0.490112769219943	0.00940777520878519	0.399957899224569	0.045794950400554	0.412871045775875	0.0306412172499265	-0.129113717296415	0.539586888448692	-0.0901548699953737	0.903212819004965	0.012913146551306	0.987184982394785	-0.54198476307229	0.00392943004488892
Zt469_000000F_arrow_0126	-0.191884470545663	0.67877621664292	0.874573778916263	0.0491440400976412	0.422113778343499	0.313953294392762	1.12677959419949	0.00101169734531362	1.06645824946193	0.122854684166781	-0.452460000572764	0.756598718268828	0.704665815855991	0.0753290191970521
Zt469_000000F_arrow_0127	-1.63302546535385	6.09093874824003e-07	-1.68601978767146	4.53616557214422e-07	-1.42785307616758	1.62893951333011e-05	0.295272888258659	0.440092898218954	-0.0529943223176118	0.972776433467918	0.258166711503881	0.846084551444672	1.72312596442624	1.62423329781264e-07
Zt469_000000F_arrow_0128	-0.453266736254528	0.318549439012202	-0.0499670456393539	0.935872883752284	0.288654675155085	0.55838754187402	0.956114023371752	0.0135573849918404	0.403299690615174	0.748461855709457	0.338621720794439	0.840048138749476	0.667459348216667	0.131947496014105
Zt469_000000F_arrow_0129	-3.10197583049498	7.82366243754854e-07	-2.79503735911148	1.48367735501608e-05	-2.25295333134969	0.00051577289971213	-1.61142016749573	0.0141610334459761	0.306938471383496	0.902225404264085	0.542084027761791	0.819589521888244	0.641533163853957	0.406834721981666
Zt469_000000F_arrow_0130	0.688897602487706	0.024120133777402	1.03140680747782	0.000889843477668993	1.16580738367622	6.43096212411386e-05	0.780506745548227	0.00686312512891001	0.342509204990113	0.687980112487887	0.134400576198398	0.930170892084941	-0.38530063812799	0.25679920310259
Zt469_000000F_arrow_0131	-1.61332855338488	2.05775828820148e-08	-1.63208514643213	4.43626948572687e-08	-0.960623976986184	0.0016465475278674	-0.205980092980494	0.551886776429176	-0.0187565930472529	0.991152356465952	0.671461169445946	0.338773484499645	0.75464388400569	0.0170153770944163
Zt469_000000F_arrow_0132	-7.45845672604469	8.69599337603935e-19	-8.30813491920809	4.98251183616811e-23	-8.18257744104425	1.23685916741422e-22	-3.90409800575706	9.01857492375533e-06	-0.849678193163401	0.566081217838317	0.125557478163841	0.970958590597685	4.27847943528719	4.1464175388875e-13
Zt469_000000F_arrow_0133	1.1485122870866	0.107914185669918	2.43228623278729	0.000255831976868233	2.89446653666756	7.55549975514845e-06	3.06100765626092	1.44341899405594e-06	1.2837739457007	0.306959387960752	0.462180303880268	0.864392254069733	0.166541119593364	0.862973404772302
Zt469_000000F_arrow_0134	1.9726145767355	1.59982359352632e-10	3.09699060613407	8.92070586566804e-18	2.55029633674369	3.7104316344266e-16	1.55778115201132	2.2681079134473e-07	1.12437602939858	0.0523022660017068	-0.546694269390378	0.631107307997082	-0.992515184732374	0.00358601758163116
Zt469_000000F_arrow_0135	1.99322921411281	1.53075135672992e-09	2.59875005118118	3.24035887676337e-14	3.06621653326979	1.69876945714635e-20	2.93715485719161	3.8027116247025e-20	0.605520837068363	0.424564495572421	0.467466482088616	0.677724076253399	-0.129061676078184	0.792192896628874
Zt469_000000F_arrow_0136	0.599878832476074	0.0225594687081459	1.07898837966939	1.63485744527769e-05	1.03011119241324	3.08859626214077e-05	0.855388366107607	0.00060796786774726	0.479109547193316	0.326357708441083	-0.0488771872561523	0.97139536531168	-0.174722826305631	0.583062537736302
Zt469_000000F_arrow_0137	1.83364733605506	0.00559959032333508	2.0349038929101	0.0132227993493108	1.19105296742457	0.0721831690734973	2.25152547427866	6.48966420285386e-05	0.201256556855041	0.955622911904418	-0.843850925485528	NA	1.06047250685409	0.126081085839788
Zt469_000000F_arrow_0138	0.832814425715051	0.0083267143926996	1.11539905368708	0.00159929037660913	0.891318752356156	0.00457887972406661	1.003555283393	0.000455182251650375	0.282584627972031	0.818480991862139	-0.224080301330926	0.883149654577585	0.112236531036842	0.794595509685082
Zt469_000000F_arrow_0139	-0.445472081386809	0.105615092324907	-0.101371852105422	0.802399605834539	-0.976837700561298	6.19535003293853e-05	-0.715651985893566	0.00226363189459964	0.344100229281388	0.675247867624478	-0.875465848455876	0.0957385100590199	0.261185714667732	0.366747848121551
Zt469_000000F_arrow_0140	-1.10015308006788	0.00281752596137199	-1.48448843998663	3.7029815256885e-05	-1.11566454594437	0.00224005191691945	0.618174450170238	0.106664375383966	-0.384335359918753	0.703516327522819	0.368823894042268	0.765289487293238	1.7338389961146	1.08340220754998e-06
Zt469_000000F_arrow_0141	-0.487137237496757	0.130697850165117	-0.898347272251203	0.00328170946605767	-0.630667854820671	0.0396743109083365	0.293603027450559	0.358322040213638	-0.411210034754446	0.578553877132738	0.267679417430532	0.80428587908962	0.92427088227123	0.00187491961635395
Zt469_000000F_arrow_0142	0.0655025205957622	0.979689740371503	-1.43853258074471	0.370233946012136	-0.093113567146462	0.963222681967712	-1.18567098310152	0.415023628084531	-1.50403510134047	NA	1.34541901359824	NA	-1.09255741595506	0.517620648136058
Zt469_000000F_arrow_0143	1.40776223575507	7.04200652832523e-05	1.65481428921883	2.16589849722012e-06	1.23711006730442	0.000505609916809966	0.059755003728138	0.898783245574838	0.247052053463762	0.846735419004621	-0.417704221914405	0.709978017404197	-1.17735506357629	0.00117216117945706
Zt469_000000F_arrow_0144	0.774257797046632	0.487750997242632	1.12658936610881	0.336905419760397	2.54590380238038	0.0147306657688034	-1.32372678160392	0.160180398809536	0.352331569062173	0.933750573699471	1.41931443627158	0.674371469238254	-3.86963058398431	0.000135385646358456
Zt469_000000F_arrow_0145	0.663537777844792	0.67071564031912	0.586948443581591	0.724028862455772	0.325893514554783	0.844966348728208	-0.0590206707275004	0.971617948757723	-0.0765893342632011	0.991294250713657	-0.261054929026807	NA	-0.384914185282284	0.818086607758698
Zt469_000000F_arrow_0146	0.441159585603107	0.0664362255526695	0.234527306531368	0.378676456177682	0.359362824053221	0.140073119824855	-0.390129678505424	0.0974570495004155	-0.206632279071739	0.760697335492193	0.124835517521853	0.898527226057811	-0.749492502558645	0.000926730544673603
Zt469_000000F_arrow_0147	0.704478771307254	0.115220908435198	0.838871530294784	0.0722043363987764	0.171693973060183	0.748852066008731	-0.345548435191326	0.44366223013793	0.13439275898753	0.944701548178849	-0.667177557234601	0.577448702115005	-0.517242408251509	0.265085220354104
Zt469_000000F_arrow_0148	1.42231311833939	0.394443054918688	1.04822289467169	0.607417440269149	0.148096476845792	0.936903041461268	0.149175602768501	0.925937603597042	-0.374090223667705	NA	-0.900126417825897	NA	0.00107912592270865	1
Zt469_000000F_arrow_0149	-0.910253819537133	0.00734392429829859	-1.3982423711223	3.0051459369519e-05	-1.83378220135298	4.30380153486164e-09	-0.834994798962517	0.010610057782173	-0.487988551585168	0.541646739860422	-0.435539830230678	0.668460905421673	0.998787402390462	0.0024428057979592
Zt469_000000F_arrow_0150	-0.935065922706336	0.0746015982831506	-0.670436841341387	0.315557104221095	-2.71858758848107	4.01055233153647e-10	-4.10817650784902	2.33700193127551e-23	0.264629081364949	0.907849413879508	-2.04815074713969	0.0175739525260562	-1.38958891936795	0.00188682154804412
Zt469_000000F_arrow_0151	-0.607151252598308	0.180352632769812	-1.03282671841953	0.0208446618990215	-1.81624888567685	1.79146135216954e-06	-1.14169622854554	0.00284040597826624	-0.425675465821227	0.742598999733706	-0.783422167257313	0.46101956691512	0.674552657131309	0.11112536810444
Zt469_000000F_arrow_0152	-4.45045965977656	3.52036456779197e-38	-4.3631082901936	6.08148715898446e-36	-3.22693957991588	5.54695302414528e-20	-1.5514205191041	2.12201220603476e-05	0.0873513695829602	0.955574811055136	1.13616871027772	0.0700386075057444	1.67551906081178	3.72726619843829e-06
Zt469_000000F_arrow_0153	-0.231193117703049	0.657633461188773	-0.142066675554876	0.835212584267268	-0.144747371725755	0.793770782161588	-1.09321470592898	0.00192242579962553	0.0891264421481733	0.969217055852799	-0.00268069617087848	0.999311461055405	-0.94846733420323	0.0252601422053344
Zt469_000000F_arrow_0154	-3.16512570761648	1.66461524847998e-09	-2.37399204632797	2.31675992798542e-05	-3.75012792373452	4.01608633009969e-13	-6.04863485315575	3.79964265441129e-33	0.79113366128851	0.544865650087541	-1.37613587740655	0.217026851350743	-2.29850692942123	1.37227087623879e-05
Zt469_000000F_arrow_0155	0.0744051623731622	0.90691892513966	0.656365611813413	0.19237459965532	1.11708881849822	0.0142179589293161	0.23006741135054	0.660302615511263	0.581960449440251	0.60504093692064	0.460723206684802	0.767506020654198	-0.887021407147675	0.0635804570300365
Zt469_000000F_arrow_0156	0.765794936038295	0.101852752472823	0.580585892994151	0.249483001121985	0.0095114250994135	0.988536726102656	-1.23299758414736	0.00348875862080689	-0.185209043044144	0.916079454766039	-0.571074467894737	0.667712422760123	-1.24250900924677	0.00438741440014113
Zt469_000000F_arrow_0157	1.912446640902	0.000114757526943052	1.03223087957716	0.0526305178886046	-0.770107091653918	0.150781421296746	-0.242341204357755	0.684729532352477	-0.880215761324842	0.390146081394043	-1.80233797123107	0.0162903763370612	0.527765887296163	0.36343404531443
Zt469_000000F_arrow_0158	-10.3403742284031	2.38988225304364e-13	-11.1263371196187	2.45010724633811e-15	-10.7763977383719	1.60718490482874e-14	-12.0270337428366	9.33538115693316e-18	-0.78596289121552	0.693421196246617	0.349939381246759	0.91624754640463	-1.25063600446473	0.110540536494908
Zt469_000000F_arrow_0159	-0.911415784849338	0.278728809433978	-2.21850758327293	0.00270475938419969	-2.29036656896106	0.00121487478336291	-3.76511590447095	1.63502911771589e-08	-1.30709179842359	0.388009549451993	-0.071858985688138	0.983378538680103	-1.47474933550989	0.0469817428808126
Zt469_000000F_arrow_0160	0.239290209725838	0.829651935583247	-0.239587289607596	0.843053702436078	-0.907491079715097	0.303106798414825	-2.45940158052618	0.000790184844353265	-0.478877499333434	0.89229558995806	-0.667903790107501	0.845274856366448	-1.55191050081108	0.057703333206786
Zt469_000000F_arrow_0161	-2.7086704526018	2.97117345067785e-23	-2.82320858066968	8.85738151323731e-25	-2.51101410875726	4.95287336398029e-20	-0.507212454127974	0.100623371642244	-0.114538128067878	0.921129706120106	0.312194471912418	0.745223084357968	2.00380165462929	5.36850492489633e-13
Zt469_000000F_arrow_0162	-1.81254281307009	4.58750481482772e-05	-1.23689302833166	0.019680266836095	-2.05384992714415	2.63817659174236e-06	-2.38887751873121	7.88047204208893e-09	0.57564978473843	0.677589124852849	-0.816956898812491	0.550152886310966	-0.335027591587056	0.539187678042508
Zt469_000000F_arrow_0163	-1.08547275519883	0.61807310665987	-1.01867179692686	0.687285202382867	-0.399200637152059	0.874988523448805	2.80859053564407	0.130216293886526	0.0668009582719762	NA	0.619471159774797	NA	3.20779117279612	0.127240618892284
Zt469_000000F_arrow_0164	0.502932174648227	0.0144055953955948	0.674589773900856	0.00131467634018745	0.616716067036677	0.00209456617610811	0.220016765490809	0.304593933029301	0.171657599252629	0.806484835581738	-0.0578737068641785	0.95963354707233	-0.396699301545868	0.0646710040757702
Zt469_000000F_arrow_0165	-0.911629539017947	0.00414637785925354	-1.10728606941435	0.000691182014062381	-1.00174868553984	0.00139260006225804	-1.40890454705195	1.57756553345409e-06	-0.195656530396402	0.875294346423046	0.105537383874512	0.953639022567999	-0.407155861512115	0.251075350301992
Zt469_000000F_arrow_0166	-0.337080096481645	0.447483714916165	0.235298670706735	0.643307426445215	-0.114816581798588	0.821270340276094	0.0458122256689358	0.925460751757595	0.57237876718838	0.532677642249694	-0.350115252505323	0.806042624315932	0.160628807467524	0.747494303059988
Zt469_000000F_arrow_0167	1.27766783756965	0.000937972904874908	1.38317110508082	0.0010330264638925	0.903591602014511	0.022149480472462	-0.631059125865535	0.102601181914924	0.105503267511172	0.954311127335968	-0.479579503066308	0.733851821802927	-1.53465072788005	5.15142489832914e-05
Zt469_000000F_arrow_0168	1.82288941376517	4.08963257451676e-10	2.13865465875471	2.93376610005455e-12	1.90352919216253	7.05604542928795e-11	0.7452252078153	0.0144315749687848	0.315765244989542	0.737606980594835	-0.23512546659218	0.854395661347838	-1.15830398434723	0.000160076612009832
Zt469_000000F_arrow_0169	-0.642790628177695	0.412871669182687	-0.481735869516858	0.56760278138715	-0.389569713342943	0.640505710567581	-1.42652230368781	0.032255329238454	0.161054758660837	0.955622911904418	0.0921661561739151	0.97857825376009	-1.03695259034487	0.156546381375393
Zt469_000000F_arrow_0170	-0.277480037549465	0.708998805178528	0.800902114562249	0.255016809949762	0.787219371135478	0.225391451635043	0.0915665818719609	0.900353311032413	1.07838215211171	0.389916795203986	-0.0136827434267709	0.995093739685697	-0.695652789263517	0.302838743820138
Zt469_000000F_arrow_0171	-0.660828642958053	0.122943337175357	0.00559884649491645	0.99536029297116	0.291977141866842	0.548897577205387	0.16072356511772	0.73441295081253	0.666427489452969	0.447825081211668	0.286378295371925	0.864392254069733	-0.131253576749122	0.812797109530332
Zt469_000000F_arrow_0172	0.194104190688167	0.738874412021335	0.731825202597608	0.179330111394509	0.414506608217874	0.431256012188101	0.232429978604624	0.647968060979359	0.537721011909441	0.694555900809263	-0.317318594379735	0.879854385987675	-0.18207662961325	0.763940924766969
Zt469_000000F_arrow_0173	0.189592675541017	0.754524948594044	0.135036518018602	0.840165909022912	-0.486995813365383	0.348859248858146	-0.51528593304571	0.287773817794994	-0.0545561575224152	0.980571116721564	-0.622032331383985	0.668460905421673	-0.0282901196803272	0.97176758724009
Zt469_000000F_arrow_0174	0.472557537370778	NA	-0.989377749268818	NA	0.413608903261507	NA	4.15251970530145	NA	0	NA	0	NA	0	NA
Zt469_000000F_arrow_0175	-0.0833291664512422	0.859233736180947	0.628483408950696	0.123598514053038	0.659576210801745	0.0735988636257967	1.1038913113415	0.000721182482550399	0.711812575401938	0.329448625653757	0.0310928018510489	0.986353705303715	0.44431510053976	0.265440876392838
Zt469_000000F_arrow_0176	1.62729370538896	0.0162520858646147	1.50262652387898	0.0618887193329638	0.716254526760678	0.312280016000864	0.703373016882066	0.264470281618852	-0.124667181509974	0.972776433467918	-0.786371997118306	0.767855553104111	-0.0128815098786121	0.994170255238002
Zt469_000000F_arrow_0177	-0.318500443814155	0.343517892637054	0.417541865533065	0.319011083226095	-0.479465276937797	0.12063275968876	-1.43705487426928	1.17042038627499e-08	0.736042309347221	0.289932064279846	-0.897007142470862	0.231522247959274	-0.957589597331483	0.000749823358503378
Zt469_000000F_arrow_0178	-1.08111124411318	0.0151182167421537	-0.709629326096593	0.162611529048584	-1.6702210964183	6.59424578349004e-05	-2.55600350474155	1.38388426477488e-10	0.371481918016588	0.808125806174896	-0.960591770321706	0.348569776799055	-0.88578240832325	0.0491090299802019
Zt469_000000F_arrow_0179	0.315830731640479	0.640811656365192	0.677051257103544	0.368442175463148	-0.132555477656967	0.854746854334786	-0.220489936207022	0.707178684935186	0.361220525463065	0.88807412226218	-0.809606734760511	0.690125226444881	-0.0879344585500545	0.913175576773877
Zt469_000000F_arrow_0180	-2.09152750166202	0.120303008259604	-0.858864245874341	0.573786314654843	-1.17930254601313	0.412259490992052	-4.195679808518	0.000615079767181669	1.23266325578768	0.719236643697633	-0.320438300138788	0.961446967850738	-3.01637726250487	0.0189698508197248
Zt469_000000F_arrow_0181	-1.6113210359118	0.00703709375803218	-2.4478170990413	2.45511161757686e-05	-2.15535849119098	0.000162592811764144	-1.10761115555162	0.0624112730902154	-0.836496063129505	0.543493737072525	0.292458607850327	0.914821997886189	1.04774733563936	0.0916711757338942
Zt469_000000F_arrow_0182	0.0476006679745578	0.9233645658303	0.470533556930316	0.298084345176348	-0.482187682904663	0.182196066326183	-1.1083079963451	0.000304837155838221	0.422932888955758	0.708048050452248	-0.952721239834979	0.247322269758115	-0.626120313440434	0.0747220724639458
Zt469_000000F_arrow_0183	1.12368352924432	0.0172727067652569	1.34764973151219	0.00341286838599576	0.813846847447602	0.093064260270982	-0.391088556074775	0.452218455714347	0.223966202267874	0.898696789609618	-0.533802884064593	0.705948390932896	-1.20493540352238	0.0104270230393456
Zt469_000000F_arrow_0184	0.753542638813319	0.00786837672580436	0.961809005874258	0.00193703456625113	0.732267247142095	0.00990071773774437	-0.160907885704278	0.604201639541796	0.208266367060939	0.858441044775504	-0.229541758732163	0.854108232769769	-0.893175132846373	0.00151587159177966
Zt469_000000F_arrow_0185	0	1	-4.89760807319619	NA	0	NA	-5.63154357866926	0.336589210574	-2.42370981286489	NA	2.36476117875563	NA	-3.0986966842287	0.645556305771686
Zt469_000000F_arrow_0186	-0.413487367278969	0.291130186903698	-0.287209791378909	0.517208393006095	-0.699582434551152	0.0485147877214317	-1.61624812893633	3.25690559336892e-07	0.12627757590006	0.93358732048462	-0.412372643172243	0.731111063818316	-0.916665694385176	0.0082458903884243
Zt469_000000F_arrow_0187	0.989659217008632	0.533341943024881	0.0042367071207341	0.999644437885888	0.706402539646828	0.663168023409507	0.410618250442338	0.772643798038901	-0.985422509887898	NA	0.702165832526094	NA	-0.29578428920449	0.873209613152389
Zt469_000000F_arrow_0188	0.187566471374359	0.759336968025517	0.412600076966227	0.487873628164215	0.25218633301986	0.669604802674276	0.328234406345769	0.529051708158963	0.225033605591868	0.906480057391089	-0.160413743946368	0.953639022567999	0.0760480733259099	0.916139395074537
Zt469_000000F_arrow_0189	0.682173051641306	0.865377823315776	1.67161189641903	NA	2.24247724914102	NA	1.96383508720175	0.54194431094082	0.98943884477772	NA	0.570865352721992	NA	-0.278642161939269	0.955082180551085
Zt469_000000F_arrow_0190	-0.807636950059722	0.0202877966827778	-0.756226407910504	0.0364373407803916	-0.697657279357813	0.047112678298078	-0.0380058730751963	0.932514110840674	0.0514105421492179	0.973199435390574	0.0585691285526912	0.973753989857014	0.659651406282616	0.0667085523827457
Zt469_000000F_arrow_0191	0.229019997665205	0.648026325970378	1.01083573737231	0.0184456437865221	0.550985665038642	0.206126931170615	0.151351399149135	0.750458414493861	0.781815739707108	0.328902069705562	-0.459850072333671	0.736078688678663	-0.399634265889508	0.394949432815387
Zt469_000000F_arrow_0192	0.0325531285246613	0.944777347042063	-0.108275355386565	0.798351113981378	0.223793972973771	0.553729531328049	-0.458892700788792	0.164734188765937	-0.140828483911226	0.905522535451078	0.332069328360335	0.744094525208296	-0.682686673762563	0.0373011582871784
Zt469_000000F_arrow_0193	0.363959954652856	0.565933715485933	1.30132950684764	0.0475624902013034	0.489815182380023	0.41847553043667	0.475655705593548	0.378783899940697	0.937369552194787	0.518942490383869	-0.81151432446762	0.675715583151738	-0.0141594767864748	0.990320184843219
Zt469_000000F_arrow_0194	2.26890148128936	1.43622822440844e-10	3.32944294049196	4.98363481992449e-16	3.30847635938675	1.46039276227719e-19	2.10147068906513	8.18662017886324e-10	1.0605414592026	0.150284620812815	-0.0209665811052093	0.990485756091611	-1.20700567032162	0.00245934444671823
Zt469_000000F_arrow_0195	1.70524430652401	0.0453022098812082	3.72442067837117	0.0128633942764349	1.77415981997599	0.0365844784881597	-0.256662407442223	0.75322807493611	2.01917637184716	NA	-1.95026085839518	NA	-2.03082222741821	0.0162846327767346
Zt469_000000F_arrow_0196	2.78530200671325	1.27911300143731e-11	3.18188600098767	8.44964084112537e-13	2.37593863926653	8.33325593416828e-09	0.271697403500133	0.583904575362299	0.396583994274411	0.796439237184587	-0.80594736172114	0.506412833689022	-2.10424123576639	5.68743164915676e-07
Zt469_000000F_arrow_0197	-0.28728852522466	0.587838929062686	-0.783772367027687	0.126891819487573	-0.187378511158532	0.741126091168118	0.722931764712636	0.0641269752572736	-0.496483841803026	0.730418935498767	0.596393855869155	0.71012357650317	0.910310275871168	0.0454689983130411
Zt469_000000F_arrow_0198	-0.378283869607434	0.544777121622317	-0.128805780767719	0.867356666624304	-0.265891526572438	0.684058394976697	0.0914146044414679	0.885813901734654	0.249478088839715	0.907849413879508	-0.137085745804719	0.965580193226575	0.357306131013906	0.573869120921395
Zt469_000000F_arrow_0199	2.01971702401358	0.0188146333669562	2.37825483929868	0.0320422762975486	2.47685380136995	0.00494557340577497	1.66538987600566	0.0242284753723094	0.358537815285101	NA	0.098598962071264	NA	-0.811463925364285	0.442407925059474
Zt469_000000F_arrow_0200	0.248525996395506	0.523938294194739	0.215523232051003	0.612034267690163	-0.923842725624621	0.0029607902547829	-1.23030891565912	3.44285096565704e-05	-0.0330027643445034	0.985835630187593	-1.13936595767562	0.032664411649894	-0.306466190034502	0.405172141419075
Zt469_000000F_arrow_0201	-0.200760768303483	0.910987094165032	-0.910971043483721	0.570942700836641	-1.36816314221051	0.316215721112212	0.637842720628765	0.64797416762724	-0.710210275180237	NA	-0.457192098726794	NA	2.00600586283928	0.125049145462463
Zt469_000000F_arrow_0202	0.651355227739681	0.185116794838849	1.20992258154591	0.0103881857794149	1.24039744544224	0.00596812931901521	-1.23627163057603	0.00466614408969477	0.558567353806232	0.639483417251536	0.0304748638963263	0.987184982394785	-2.47666907601827	8.4022199694381e-09
Zt469_000000F_arrow_0203	0.786639025627928	0.141001332842108	0.107381639111869	0.882127541702445	-0.980594429960877	0.0364970950326479	-1.10826789779678	0.0119940847944706	-0.67925738651606	0.628932722376693	-1.08797606907275	0.350657636259708	-0.127673467835899	0.840954161914808
Zt469_000000F_arrow_0204	0.039478639214092	0.954683414829604	0.44952603992958	0.447349506061409	0.217971931658641	0.709898084574233	-0.139158135190486	0.795800218857488	0.410047400715488	0.804672178711241	-0.231554108270939	0.921161782125054	-0.357130066849127	0.521257136555286
Zt469_000000F_arrow_0205	2.88415172058092	0.000527886595404157	4.13100296815492	5.95275308267262e-06	4.42056853487173	1.77899968592439e-07	1.79068825998341	0.0335101055696881	1.246851247574	0.589367752444369	0.289565566716806	0.955025621776233	-2.62988027488832	0.00342502387275424
Zt469_000000F_arrow_0206	-1.27811536967423	0.0488090313537361	-1.02780909844929	0.171157402495469	-2.09741344369827	0.000407256345170533	-1.79551317190635	0.00196698466159428	0.250306271224942	0.929220278461553	-1.06960434524898	0.552850436854741	0.301900271791916	0.694873212844557
Zt469_000000F_arrow_0207	2.65479606177668	1.30500993315082e-08	1.67533159413857	0.000551639596831867	1.48341907234132	0.0021584001358505	0.558122774785142	0.293083520544847	-0.97946446763811	0.273894000759489	-0.19191252179725	0.938113839205185	-0.925296297556179	0.075638709290908
Zt469_000000F_arrow_0208	-0.163665392093945	0.926894547190258	-0.500495313111623	0.773735054110641	-0.562715773607594	0.714553542449327	-0.88040327485885	0.491357612001821	-0.336829921017678	NA	-0.062220460495971	NA	-0.317687501251257	0.84974901073311
Zt469_000000F_arrow_0209	0.343478989705946	0.632828164503175	-0.473582185075154	0.501024494280185	-0.351051216498488	0.613843466834479	-0.0820405662283777	0.907970111096152	-0.8170611747811	0.567613857522548	0.122530968576666	0.969779722273685	0.26901065027011	0.714683126528575
Zt469_000000F_arrow_0210	-2.68463972943681	0.0237550324739618	-3.0788800509391	0.0115524232266835	-2.33699205562191	0.0552171489335261	-3.60079910803019	0.000861074252373172	-0.394240321502287	NA	0.741887995317193	NA	-1.26380705240828	0.32323779484973
Zt469_000000F_arrow_0211	-2.61954711276013	5.07765328092051e-11	-2.14683712830757	2.15189383150912e-07	-1.24774103549217	0.00371246096364125	0.190234920774758	0.708987343054282	0.472709984452559	0.677820353301756	0.899096092815397	0.348569776799055	1.43797595626693	0.000786506886380601
Zt469_000000F_arrow_0212	-0.130368606539781	0.791447690259062	-0.0999381166093913	0.853898088798249	0.0318532432066814	0.952666951730654	-0.193029593383836	0.645090435358099	0.0304304899303901	0.989265524692094	0.131791359816073	0.953639022567999	-0.224882836590517	0.631114284278943
Zt469_000000F_arrow_0213	0.510445454687626	0.0934810639251656	0.349934723904238	0.310291453168178	0.57698764955666	0.0522464657056507	-0.752926471149243	0.00518846199770973	-0.160510730783387	0.891991143731711	0.227052925652422	0.848172602394105	-1.3299141207059	1.4377428990635e-06
Zt469_000000F_arrow_0214	-0.986200456755032	0.736317780859676	-1.25627086754281	0.67549481211299	-0.702615848851403	0.819426876213737	0.703030481820262	0.795705714375211	-0.270070410787781	NA	0.553655018691411	NA	1.40564633067167	0.622830985889342
Zt469_000000F_arrow_0215	-0.821833488166905	0.0013328731583367	-1.00533619552998	7.71620274421211e-05	-0.831873909090856	0.001070265274741	-1.88265009996007	2.64411666030646e-15	-0.183502707363071	0.840631274288343	0.17346228643912	0.865963657588293	-1.05077619086922	2.93563244401953e-05
Zt469_000000F_arrow_0216	0.530790720182833	0.0165733023392583	0.645551470628891	0.00473996649953556	0.473859677145179	0.0334722262069926	-0.451170860620289	0.0354660020171371	0.114760750446058	0.898492720015334	-0.171691793483712	0.846084551444672	-0.925030537765468	1.1261855550763e-05
Zt469_000000F_arrow_0217	2.4511311491024	6.67367187403081e-06	1.81848724425813	0.00466228969728477	1.60408535734882	0.00170573339564163	1.16369473586524	0.00902659195174633	-0.632643904844272	0.772014421942318	-0.214401886909308	0.953639022567999	-0.440390621483578	0.480345725699679
Zt469_000000F_arrow_0218	-1.88924230456446	0.000124668702387915	-2.27285561199422	7.05454150471483e-06	-1.4642957138752	0.00432191278186626	-1.88047922267271	6.32194106122825e-05	-0.383613307429762	0.831403775380795	0.808559898119023	0.573913074108084	-0.416183508797512	0.493414308662676
Zt469_000000F_arrow_0219	-4.41063053813423	1.18085448972303e-16	-3.73645678557438	3.70039919754654e-12	-2.52414386506174	4.78418541528996e-06	1.37254537971095	0.0187567554835811	0.674173752559856	0.639920722731298	1.21231292051264	0.32701127380094	3.89668924477269	6.27788377030208e-13
Zt469_000000F_arrow_0220	-2.71210265434847	0.482033935395151	0.295921927170214	0.953001593366175	0.869024795568602	0.852458945061636	5.43794591539643	0.134222393796228	3.00802458151869	NA	0.573102868398388	NA	4.56892111982782	0.263554541596468
Zt469_000000F_arrow_0221	2.16779621790384	4.81047355620839e-18	2.03074980210338	4.26680123861392e-14	1.99318978547684	2.29435421363326e-15	1.24519634345702	4.63576780691868e-07	-0.137046415800466	0.903212819004965	-0.0375600166265368	0.979254800521074	-0.747993442019818	0.006620482707109
Zt469_000000F_arrow_0222	-3.20968916700831	1.81767999983568e-14	-4.05650151110622	2.6681209303002e-22	-3.48386326256507	5.71855698436675e-17	-3.61274194440095	1.27580054932858e-18	-0.846812344097914	0.302405460952717	0.572638248541157	0.653276080040491	-0.128878681835879	0.832137081827045
Zt469_000000F_arrow_0223	1.25669379070341	0.00445447928901132	1.24462872888313	0.00479970511482678	1.09195362810057	0.0138639059172305	1.24994777880658	0.00426449528340707	-0.0120650618202793	0.997188599541186	-0.152675100782559	0.948816477114582	0.157994150706013	0.792192896628874
Zt469_000000F_arrow_0224	1.62591879640463	0.000428544447034732	1.30401120597873	0.00957686696759655	1.62294056346386	0.000453027971011463	0.926117879987425	0.0412641191513703	-0.321907590425899	0.865580464036607	0.318929357485135	0.880894948859118	-0.696822683476438	0.182098255010193
Zt469_000000F_arrow_0225	1.33632881357644	0.01267288050448	3.02225743464401	6.77328587254335e-05	1.55777328869075	0.00358781956270083	0.744498114426379	0.147595691170032	1.68592862106757	0.223828838142078	-1.46448414595325	0.442847393805459	-0.813275174264373	0.169367772137707
Zt469_000000F_arrow_0226	0.868570113424576	0.00467595362933399	1.03734644511914	0.000892464169291681	0.831328411311595	0.00664837014810436	0.442887884998399	0.164499004169739	0.168776331694561	0.888593637027483	-0.206018033807543	0.87426349698139	-0.388440526313196	0.261998084531456
Zt469_000000F_arrow_0227	1.08538439600296	0.00428494219943747	1.60369972712007	3.64660285608762e-05	1.73489744556602	2.55100353513578e-06	1.29056969385968	0.000390088853429969	0.518315331117108	0.600052367772814	0.131197718445955	0.953639022567999	-0.444327751706342	0.315143674020644
Zt469_000000F_arrow_0228	-0.447793613577325	0.388725375366098	0.0813124157028888	0.910993275499343	0.250503714928038	0.66781655135625	-0.732399033514546	0.0919413701476276	0.529106029280214	0.71621568103284	0.169191299225149	0.953639022567999	-0.982902748442583	0.0411553611709794
Zt469_000000F_arrow_0229	-1.55561219716711	4.36331233772332e-06	-1.03693254139998	0.0046888050174723	-0.441621777831819	0.2699671738613	-2.14951289499448	4.5761627003429e-11	0.518679655767124	0.528163082665713	0.595310763568166	0.534789248820886	-1.70789111716266	7.25492266669483e-07
Zt469_000000F_arrow_0230	-6.91144547334137	8.65632045807777e-12	-6.87088469597874	1.54244411390126e-11	-5.35792540770813	2.55862611673368e-07	-1.09796147685532	0.36801239817691	0.0405607773626331	0.994018722727023	1.51295928827061	0.552850436854741	4.25996393085281	1.09273355055961e-05
Zt469_000000F_arrow_0231	-9.73497319935542	6.29626879084284e-26	-9.25203577553268	2.7531648257759e-23	-8.17209621829503	2.4656717389401e-18	-1.05700732471073	0.375931798580779	0.482937423822741	0.797214409849021	1.07993955723766	0.452143583741141	7.11508889358429	3.80550004547239e-28
Zt469_000000F_arrow_0232	-0.372408375288156	0.381285836949357	-0.0312942715596741	0.958066811113967	-0.462471612277436	0.251567773598083	-0.320340963903442	0.408784940733609	0.341114103728482	0.792437686985776	-0.431177340717762	0.748428483392243	0.142130648373995	0.771882782875816
Zt469_000000F_arrow_0233	2.08763178522961	1.24379551080252e-14	1.75325992629824	1.38343155899266e-09	2.03032241389408	8.97900843009807e-14	0.561418439622206	0.0482484389784866	-0.334371858931365	0.695986166690589	0.277062487595835	0.800452468923128	-1.46890397427187	1.6739787296353e-07
Zt469_000000F_arrow_0234	1.06157860521929	0.000907831342282011	1.46059294939636	6.34476623298098e-05	0.851919051945781	0.00858950649736	0.583168615242646	0.0614102542031141	0.399014344177066	0.709542395375537	-0.608673897450579	0.550152886310966	-0.268750436703135	0.48984712646928
Zt469_000000F_arrow_0235	1.64971561232505	2.45298778100917e-09	1.62241789687454	6.3048036831524e-08	1.52990048794605	3.83790334117895e-08	1.28852243866904	1.49714654979519e-06	-0.0272977154505162	0.986698359432113	-0.0925174089284888	0.956703946083344	-0.241378049277011	0.497679151511885
Zt469_000000F_arrow_0236	2.02812247825193	6.25577389217977e-07	2.55171623716469	2.36539681020084e-09	2.18891342724531	7.14059817628405e-08	-0.466390601525641	0.305433384703695	0.523593758912758	0.65781740293884	-0.362802809919383	0.8269479095659	-2.65530402877095	5.39071459590964e-11
Zt469_000000F_arrow_0237	-1.68805323930352	0.467069362797162	-1.26555786675965	0.624177851699971	-2.25597674736171	0.296535103604112	0.597922618052776	0.802709801953694	0.422495372543874	NA	-0.990418880602064	NA	2.85389936541449	0.177481130798085
Zt469_000000F_arrow_0238	-0.0131240577957742	0.995504844587186	-0.509858814045955	0.729888791560511	-2.47446292141858	0.000526702959098569	-2.95211203349018	4.43947075033732e-06	-0.496734756250181	NA	-1.96460410737262	NA	-0.477649112071601	0.566503961421066
Zt469_000000F_arrow_0239	-2.10424225130915	1.05733873815693e-09	-2.27555733834528	4.83077520759594e-11	-2.30833525484984	1.47322901542758e-11	-0.933912473545921	0.010678067019857	-0.171315087036131	0.901698099992932	-0.0327779165045609	0.983951433599634	1.37442278130392	0.000123011925495131
Zt469_000000F_arrow_0240	-3.78882113989764	3.83865816631916e-08	-4.27733476567161	8.98980623851122e-10	-3.50398600351728	5.29046210882022e-07	-3.73351604542599	3.19309845669687e-08	-0.488513625773974	0.844085092607144	0.773348762154329	0.736078688678663	-0.229530041908708	0.807931945025818
Zt469_000000F_arrow_0241	4.35422294629443	0.000520394948387013	2.81871894313197	0.0285340216704595	1.3302150468479	0.181354483444594	1.25839684239305	0.163507359766277	-1.53550400316246	NA	-1.48850389628407	NA	-0.0718182044548541	0.962505745180958
Zt469_000000F_arrow_0242	0.561047147859079	0.151393093411387	0.478602953380863	0.29930905657724	0.218330534340958	0.618071596535795	0.80294007558978	0.0149418090410129	-0.0824441944782167	0.964329962542062	-0.260272419039905	0.880581953996585	0.584609541248823	0.128162048208302
Zt469_000000F_arrow_0243	-0.442654799063944	0.376554906614801	-0.468531445542802	0.348962062163906	-0.10489956344377	0.858404147529624	0.615677131902628	0.172056998813097	-0.0258766464788574	0.991152356465952	0.363631882099031	0.812671474327509	0.720576695346398	0.121939334613379
Zt469_000000F_arrow_0244	0.940441827854103	0.0250208032748307	1.19715785601891	0.00713810794131399	1.23169443585381	0.00264411109290746	1.6799653962051	8.43310804210004e-06	0.256716028164804	0.878759953559341	0.0345365798348999	0.986366811647454	0.448270960351293	0.350709356259037
Zt469_000000F_arrow_0245	-0.260250679917084	0.65437373142112	-1.12049891979636	0.0187899843690055	-0.0787530029377639	0.903359499536141	-0.0296971960589891	0.959853613298708	-0.860248239879273	0.358424456631636	1.04174591685859	0.325411800983228	0.0490558068787747	0.948497924020231
Zt469_000000F_arrow_0246	-3.611727269977	0.124121274189978	-5.54653561608096	0.0100381699196706	-4.38967785432444	0.0468201008519796	-5.3998154776581	0.00945304789592957	-1.93480834610395	NA	1.15685776175652	NA	-1.01013762333366	0.680928702408898
Zt469_000000F_arrow_0247	-0.54832422698828	0.765530564559536	1.71882339978571	0.413016584854736	0.199795744831512	0.920754669384317	0.58420272083562	0.723426743716336	2.26714762677399	NA	-1.5190276549542	NA	0.384406976004108	0.849411445897391
Zt469_000000F_arrow_0248	3.00133808648539	0.336881093572327	-0.86191255407174	0.800346073525188	2.94238896527871	0.336573777598816	0.31059772966485	0.922216871903325	-3.86325064055713	NA	3.80430151935045	NA	-2.63179123561386	0.4080288478004
Zt469_000000F_arrow_0249	0.511473888240105	0.735430800806157	0.41953723412689	0.793515528038846	1.91924085488308	0.139731637745894	1.84620597179008	0.123273799899781	-0.091936654113215	0.988885554443323	1.49970362075619	NA	-0.0730348830930049	0.972809812432819
Zt469_000000F_arrow_0250	-0.538683198229748	0.138867745545219	-0.672523136976867	0.0666517868863536	-0.762644262995287	0.0255323040485997	-0.756462846422612	0.0215721832835688	-0.133839938747119	0.92483209100887	-0.0901211260184196	0.962207440533056	0.00618141657267548	0.994943337524322
Zt469_000000F_arrow_0251	-0.244149963420411	0.449758780026688	-0.485011550975743	0.100577407829262	-0.308630641662789	0.313217209968994	0.854120300165753	0.00115727732467099	-0.240861587555333	0.777696238342857	0.176380909312955	0.877345476843421	1.16275094182854	1.0649029510028e-05
Zt469_000000F_arrow_0252	-0.310851698956466	0.346888269489431	0.0236444050295565	0.956103709454259	0.0144050073560695	0.972104734888982	-0.455198528006459	0.126052823623787	0.334496103986023	0.652671332773476	-0.00923939767348694	0.993625256710679	-0.469603535362529	0.129843644226486
Zt469_000000F_arrow_0253	-0.49694658846179	0.765493558516505	-0.264834508718029	0.88275848100795	0.286741869943797	0.871379986328067	2.69476042811922	0.0363035160241882	0.232112079743761	0.96710547358489	0.551576378661827	NA	2.40801855817543	0.0811081957717708
Zt469_000000F_arrow_0254	3.3905662182062	0.000517070910468722	2.57490350171886	0.0118395866275992	3.78643560874387	0.00011785585508446	8.63567231949605	4.5562951318171e-18	-0.815662716487335	0.81103217132069	1.21153210702501	0.717613095737337	4.84923671075218	1.00455810976859e-05
Zt469_000000F_arrow_0255	-3.06972018850465	7.68432342735116e-05	-3.25835150090669	2.32174283136838e-05	-2.25094007031328	0.00462472422569692	11.4683371132058	2.06004498246756e-15	-0.188631312402037	0.954311127335968	1.00741143059341	0.660476849856081	13.7192771835191	8.475632068744e-22
Zt469_000000F_arrow_0256	-1.56939308792366	0.173486557236603	-1.10335891747685	0.397673149293415	-0.590100455798104	0.66511326166785	8.4896632451595	1.08802460256165e-07	0.466034170446809	NA	0.513258461678746	NA	9.0797637009576	2.37771975540462e-08
Zt469_000000F_arrow_0257	4.05536721247808	5.40989380676844e-06	2.8819303625956	0.00243968927279462	4.34698634963532	2.41811176127732e-06	11.7371449377212	1.32425087937526e-16	-1.17343684988249	0.686265656934898	1.46505598703972	NA	7.39015858808585	3.12692542906364e-06
Zt469_000000F_arrow_0258	2.01317857544568	0.0687416093963409	2.33484316725754	0.072933816678609	1.6937373266264	0.125016776539581	-1.44899414950079	0.150459699397812	0.321664591811862	0.952869593589535	-0.641105840631136	0.913642454886719	-3.14273147612719	0.00245934444671823
Zt469_000000F_arrow_0259	-0.952364862662682	0.0346502461796505	-0.460043864213178	0.414814956008944	-0.372224281961511	0.479866737156214	-0.00256302239772467	0.997652155049927	0.492320998449505	0.716186066377971	0.0878195822516666	0.971959602539215	0.369661259563786	0.489129818322303
Zt469_000000F_arrow_0260	0.54733462809718	0.287644487391815	1.5936947468698	0.00564197420328918	2.10910493986397	1.9107197695805e-05	2.11636867220544	2.405272288296e-07	1.04636011877262	0.36608328379888	0.515410192994161	0.819758983211096	0.00726373234147449	0.997273898877861
Zt469_000000F_arrow_0261	0.0225819581532012	0.975234007931101	0.514314925308865	0.334083112023558	0.622487861580573	0.181128698715716	-0.756882891104148	0.0659346139799928	0.491732967155664	0.702941471255258	0.108172936271708	0.967527881196455	-1.37937075268472	0.00121737834404758
Zt469_000000F_arrow_0262	-1.08350940371367	0.0233986260222286	-0.280846220338587	0.661586998308845	-0.804721187635013	0.104208458924036	0.00361975496063639	0.996589330886619	0.80266318337508	0.452429476633258	-0.523874967296426	0.756547425849465	0.808340942595649	0.108092079269301
Zt469_000000F_arrow_0263	-0.890159897062252	0.0346502461796505	-0.105057994218713	0.874249649234844	-0.105658896662598	0.855583041681604	-0.185974072033906	0.68818285090664	0.785101902843539	0.432943876657136	-0.000600902443885752	0.999928022451457	-0.0803151753713073	0.898229163523146
Zt469_000000F_arrow_0264	-1.01334777604372	0.00939440658560868	-0.623608044211888	0.155772911079108	-0.631318672727221	0.127875967315595	-0.776027262126015	0.0449035670830805	0.389739731831832	0.735111856076749	-0.00771062851533324	0.995761660641455	-0.144708589398794	0.783509262550251
Zt469_000000F_arrow_0265	1.99842341124328	0.00793154730530113	1.67885713212727	0.0713074972008804	1.82778349553629	0.0136488721219046	-0.125512476333434	0.870961685152522	-0.319566279116011	0.935233274314235	0.148926363409024	NA	-1.95329597186973	0.00878340448260691
Zt469_000000F_arrow_0266	-3.93473337450154	2.69341838457532e-19	-4.7755654965832	3.59192824464034e-28	-4.09782655173731	6.21591024368272e-21	-1.79163634221929	0.000105030856372259	-0.840832122081665	0.353946326527619	0.677738944845892	0.592788152828995	2.30619020951802	3.95618483726882e-07
Zt469_000000F_arrow_0267	-3.02118106459957	9.9669714671616e-10	-3.78775252041297	1.24827977526931e-14	-2.97159707182043	1.96666661584693e-09	-0.311713913860822	0.610912573239746	-0.766571455813402	0.503734378645078	0.81615544859254	0.550108571944659	2.65988315795961	8.57145204649763e-08
Zt469_000000F_arrow_0268	-0.21251665663949	0.759053350079919	0.520787021767443	0.439100417185011	0.70937623385387	0.235139623684081	0.890958409037431	0.0982682753323338	0.733303678406933	0.603988066417615	0.188589212086427	0.953639022567999	0.181582175183561	0.807314319364747
Zt469_000000F_arrow_0269	4.82721778552859	6.41262542251993e-06	5.84031965692649	6.0850131543897e-06	6.00042261727666	1.15793902883734e-07	6.87577501480344	8.46671819999195e-12	1.0131018713979	0.828878948028145	0.160102960350169	0.981234451361712	0.87535239752678	0.557271164817269
Zt469_000000F_arrow_0270	-6.62023115236174	1.06335922575541e-43	-5.96660476011983	6.51781852458119e-35	-5.29681220731784	7.06654751794813e-28	-4.43104728421218	8.013423145385e-20	0.653626392241912	0.577948782241533	0.669792552801989	0.632464721906815	0.865764923105662	0.104632475962677
Zt469_000000F_arrow_0271	-0.580548979006869	0.24567008382087	-0.143653000787473	0.824721286583111	-0.387272648584821	0.462788067729606	-0.979816096561522	0.0262904072651811	0.436895978219396	0.756866680077773	-0.243619647797348	0.911657516442508	-0.592543447976701	0.238014535629041
Zt469_000000F_arrow_0272	0.906943970422235	0.0369403532222292	-0.12869536400469	0.819931628403438	-0.103520163721315	0.855312254488627	0.393199443342954	0.393467216828371	-1.03563933442693	0.118757285898675	0.0251752002833753	0.987881346785689	0.496719607064269	0.293453848481704
Zt469_000000F_arrow_0273	1.00584748990175	0.128314355354876	1.30704578070778	0.0435350617483134	1.00532427024101	0.122180324377085	-0.305809355159834	0.671790163073848	0.301198290806032	0.899844889363596	-0.30172151046677	0.916180003238627	-1.31113362540084	0.0407032999359361
Zt469_000000F_arrow_0274	0.804813221468764	0.00742200899577419	1.62453869896146	1.18422477144498e-06	0.951833854066128	0.0013614810878017	-0.274700649740889	0.381762303391789	0.819725477492692	0.166087081266354	-0.672704844895328	0.421253496734039	-1.22653450380702	2.92635553491229e-05
Zt469_000000F_arrow_0275	2.10445459283417	0.000246148302555116	1.88738681263081	0.00259757140151546	1.00187290612016	0.0946387046619809	1.133488548859	0.0447275325940418	-0.217067780203362	0.934406772580881	-0.885513906510646	0.61747266441168	0.131615642738834	0.872758162579392
Zt469_000000F_arrow_0276	1.23774626090588	0.00420567080811526	1.49322188407441	0.000413605959938171	1.07708446822071	0.0130977194111288	-0.0540865971845772	0.92563007522892	0.255475623168532	0.872200678483401	-0.416137415853702	0.771855151630964	-1.13117106540528	0.0101480148977759
Zt469_000000F_arrow_0277	-1.02576019030104	0.00146188408679124	-0.86955466587947	0.0107210408625524	-0.255087966364653	0.519187241654183	-1.63913750692542	6.4717584561705e-08	0.156205524421566	0.903212819004965	0.614466699514816	0.461119833456119	-1.38404954056077	1.58346618709906e-05
Zt469_000000F_arrow_0278	0.386851387891373	0.482392931235062	0.934193247490547	0.078404267663989	0.744330632608624	0.135935298241063	1.03042612757477	0.0224006876640531	0.547341859599174	0.69127169919177	-0.189862614881923	0.943992584825498	0.286095494966142	0.626278996608121
Zt469_000000F_arrow_0279	1.25283120761269	0.00703797455649128	1.14723885499888	0.0265908043802213	0.65085055964008	0.185284151996158	0.596506143385704	0.194427163367534	-0.105592352613808	0.962743369634715	-0.496388295358799	0.777943930600148	-0.0543444162543757	0.941021015805821
Zt469_000000F_arrow_0280	2.07180909080363	3.49149465098476e-06	2.21852792442223	1.55934421920395e-05	2.51776417734943	3.50179592255169e-08	1.56899559377921	0.000172616664456947	0.146718833618598	0.950877122688755	0.299236252927201	0.904009560397205	-0.94876858357022	0.0639303794758229
Zt469_000000F_arrow_0281	2.26602347619308	0.000190530817044779	3.13426180069568	9.73674257383186e-05	2.097575508191	0.000548988139670606	2.28660239093975	2.55371161745475e-05	0.868238324502598	0.716165985461798	-1.03668629250468	0.690125226444881	0.189026882748749	0.827784750397802
Zt469_000000F_arrow_0282	-0.00965008296158684	0.988283693844288	-0.0459499001173459	0.929744605663927	0.361418018151114	0.356638063167806	1.08076683739167	0.000669419608707671	-0.036299817155759	0.985545436856866	0.40736791826846	0.736078688678663	0.719348819240554	0.0468954253645668
Zt469_000000F_arrow_0283	2.246080771586	4.81533067081405e-09	1.58221641851528	0.000203904528932349	1.68668954231141	8.79126091561795e-06	0.878982696574598	0.0154182445605981	-0.663864353070729	0.532616324596373	0.104473123796136	0.967527881196455	-0.807706845736813	0.0523444847165908
Zt469_000000F_arrow_0284	0.417113784635871	0.677379608471718	-1.06850369646046	0.213208864735686	-0.039230096972479	0.97183598413618	0.561545254903754	0.492217217102698	-1.48561748109633	0.354191653265891	1.02927359948798	NA	0.600775351876233	0.521249275224041
Zt469_000000F_arrow_0285	-2.32608836776892	1.07599843601088e-08	-1.44729888709447	0.00159046867958264	-0.333900938152026	0.546554472652646	0.184553111314266	0.719625887531965	0.878789480674446	0.302224173927502	1.11339794894245	0.26583653668569	0.518454049466292	0.322385998153797
Zt469_000000F_arrow_0286	-1.30120536668987	0.000666574195606665	-2.16391803866046	6.60355903711658e-09	-2.14297206341793	2.46556335191767e-09	-0.678272327140474	0.0797633728606064	-0.862712671970593	0.207327316444283	0.0209459752425319	0.989369601759226	1.46469973627746	7.12561696502387e-05
Zt469_000000F_arrow_0287	-7.53893537457801	9.76112694033392e-12	-8.4547424132645	1.25373255535827e-14	-8.19347708909626	8.56057099818953e-14	-1.07652884276282	0.418157756610465	-0.915807038686483	0.806484835581738	0.261265324168233	0.967527881196455	7.11694824633345	1.16809267880172e-10
Zt469_000000F_arrow_0288	2.70489969247552	2.95683935082084e-06	3.67242421029105	2.74323271989541e-08	3.08711567091917	1.17135840623905e-07	1.35630230897255	0.0206900597237041	0.967524517815538	0.556657858948726	-0.585308539371884	0.819589521888244	-1.73081336194662	0.00543457470723886
Zt469_000000F_arrow_0289	-5.6468870186717	1.38291197644359e-23	-6.23273305512314	1.71760588275167e-28	-5.08853056302977	3.23265422246567e-19	-1.14544401805238	0.0728751744217807	-0.585846036451442	0.720393597090614	1.14420249209337	0.389235690720259	3.94308654497739	2.18881419844339e-12
Zt469_000000F_arrow_0290	0.0667464478208715	0.895223423336522	0.00238917893033691	0.998506504287873	0.380887573802009	0.347379073161324	1.676353963391	5.838725041479e-07	-0.0643572688905346	0.96714579153209	0.378498394871672	0.750330533958088	1.29546638958899	0.000235030953594505
Zt469_000000F_arrow_0291	-1.29197871713785	0.012749394036455	-1.19896598813347	0.0295793782760168	-0.535789592390867	0.370862132851106	-1.60686148425864	0.00097819237949844	0.0930127290043764	0.967915192828784	0.663176395742604	0.691728664924831	-1.07107189186777	0.0495386415261412
Zt469_000000F_arrow_0292	-1.40208045987908	0.392862199284969	0.776354927418319	0.74352070562407	-1.79141792277605	0.237252179921418	-2.43764920058895	0.0608380940417215	2.1784353872974	NA	-2.56777285019437	NA	-0.6462312778129	0.706158711870466
Zt469_000000F_arrow_0293	1.32361413082582	0.341966595656415	1.01929463488286	0.545757989226027	1.16168697420724	0.398960585950576	0.969784918325563	0.400647768259771	-0.304319495942966	NA	0.142392339324382	NA	-0.191902055881675	0.916742895703495
Zt469_000000F_arrow_0294	1.36040495216708	0.000500858420358824	1.95227951763186	3.74178250975607e-06	1.8242743255863	2.58792915963701e-06	1.36797516808889	0.000263046992494975	0.591874565464782	0.578858784293757	-0.128005192045557	0.95728286025508	-0.456299157497409	0.328657055545915
Zt469_000000F_arrow_0295	-0.570186804927578	0.130990686620301	0.328146191744786	0.454567114995644	0.997185312798535	0.00588339680784626	2.10683209883999	9.67562502365444e-11	0.898332996672364	0.134849748922842	0.669039121053749	0.479182744315986	1.10964678604145	0.0024069566815325
Zt469_000000F_arrow_0296	0.220889597728088	0.681104017714715	0.764223370837567	0.102369366044115	1.66130549696256	7.95895218030068e-05	2.76596959886037	1.08840758369287e-12	0.543333773109479	0.620584210505959	0.897082126124996	0.381933999937883	1.1046641018978	0.0138378389250816
Zt469_000000F_arrow_0297	-0.194235812599205	0.778089785338951	0.754211081824944	0.221137216851306	1.09630614293819	0.0478739024711436	1.28823890043274	0.0124701956339349	0.948446894424149	0.393225610527358	0.342095061113249	0.883695111106768	0.191932757494545	0.793050358295315
Zt469_000000F_arrow_0298	-3.21285851577094	0.0201915710634833	-1.28270070942489	0.471835729189793	-1.81818342758191	0.23111685558695	-4.28265128122302	0.00107491040632947	1.93015780634605	0.586180796829116	-0.535482718157017	NA	-2.46446785364111	0.0891164386004225
Zt469_000000F_arrow_0299	0.399778201673515	0.747667293599214	1.87593812045263	0.182448445691756	0.886271267194426	0.438723519781009	1.66394492148107	0.0740161318596479	1.47615991877911	NA	-0.989666853258201	NA	0.777673654286644	0.518458429151371
Zt469_000000F_arrow_0300	3.91708647772046	0.185701462845606	0.457188029558987	0.899035309365601	1.77630446628118	0.56881644606547	3.02472915326739	0.239079540669708	-3.45989844816147	NA	1.31911643672219	NA	1.24842468698622	0.714077892837909
Zt469_000000F_arrow_0301	3.02900049421896	0.361564419804653	1.56694846248831	NA	0.455214783995256	NA	2.89121331199881	0.308502236312798	0	NA	-1.11173367849305	NA	2.43599852800356	0.458264058446282
Zt469_000000F_arrow_0302	-0.108646800833016	0.927961469699991	-0.897645718248087	0.345287113959671	-0.0536605042748157	0.963950596023394	2.27535654420674	0.00437445134656798	-0.788998917415071	0.74273828486825	0.843985213973272	0.764448953927424	2.32901704848156	0.00541324161007096
Zt469_000000F_arrow_0303	4.12668990583564	2.1786184103985e-07	3.99358661709135	1.57304629976993e-05	5.7651141579566	1.06653320009676e-09	5.09996669684142	5.58363540512901e-13	-0.133103288744288	0.976185259418469	1.77152754086525	0.564726201481371	-0.665147461115183	0.601074859458386
Zt469_000000F_arrow_0304	3.94787757442188	7.3572321142184e-09	4.40174595517858	5.42287244510491e-07	4.25253548076717	1.56020423482641e-09	2.85057670845525	3.21419151835219e-06	0.453868380756693	0.902042176554489	-0.149210474411412	0.975709291348171	-1.40195877231192	0.0798644262040343
Zt469_000000F_arrow_0305	0.608905394918438	0.450706920707035	1.08839496169318	0.22048565775767	0.480460976396488	0.55869960147183	1.10760780386377	0.0929362542722457	0.479489566774743	0.875938870520182	-0.607933985296693	NA	0.627146827467282	0.438189102418434
Zt469_000000F_arrow_0306	1.65456186376897	0.466701083512735	-0.0411153610434854	0.990566319258202	1.01905194453195	0.663762672232316	1.8804567292104	0.33471999396074	-1.69567722481246	NA	1.06016730557543	NA	0.861404784678454	0.72600403050767
Zt469_000000F_arrow_0307	-0.176605161777158	0.660651592717449	-0.0463606725962497	0.924525671643176	0.588844755373294	0.0884425155451622	-0.379239720974933	0.247646238810083	0.130244489180909	0.925984968939853	0.635205427969543	0.464855214064715	-0.968084476348226	0.00329774954837082
Zt469_000000F_arrow_0308	0.0416280998726223	0.951173536926437	0.24992854341342	0.718538685194559	0.793389421700037	0.122424469403153	-0.570453991982916	0.185722509412118	0.208300443540798	0.926624221188657	0.543460878286616	0.785754466909516	-1.36384341368295	0.00476892808884828
Zt469_000000F_arrow_0309	2.25779664666331	1.71080589292949e-05	2.424902886508	3.38627743912454e-05	2.12301720188591	5.53352987822075e-05	2.46859415781974	4.82021447188823e-07	0.167106239844693	0.950380818982915	-0.301885684622092	0.91624754640463	0.345576955933827	0.613941316128619
Zt469_000000F_arrow_0310	-0.503328440683672	0.36597565283809	-0.841139325111815	0.133180989718424	-1.38632907390158	0.00246423960573384	-1.28862245268971	0.00308279666677308	-0.337810884428143	0.864149745102396	-0.545189748789762	0.752922969242182	0.0977066212118719	0.883099404521671
Zt469_000000F_arrow_0311	0.0987438714022948	0.909330957823005	-0.307043025027732	0.712684842917806	0.497551994478394	0.502732031637961	1.53964339545808	0.00729659221232478	-0.405786896430026	0.870696833302854	0.804595019506126	0.702598255853827	1.04209140097969	0.125605987736781
Zt469_000000F_arrow_0312	1.31441340866461	9.9759736905181e-08	1.32016388271454	4.19333697450202e-07	1.71048493375962	3.86153655594195e-12	1.87493060737955	1.35028923021728e-15	0.00575047404992995	0.998609520391274	0.390321051045074	0.617875279655484	0.164445673619937	0.620742348322707
Zt469_000000F_arrow_0313	-0.526036584388875	0.797619723415421	-2.49256160117873	0.121827374453178	-2.95319429821266	0.0509770912959986	0.547709468263434	0.758794494551243	-1.96652501678986	NA	-0.460632697033926	NA	3.50090376647609	0.0198681069891071
Zt469_000000F_arrow_0314	-1.51514836786487	0.348321168521799	-2.23192824775484	0.144315622394026	-2.51020975251873	0.0815382847854538	1.08872572134486	0.487628731102776	-0.716779879889963	NA	-0.278281504763898	NA	3.59893547386359	0.0103444111266119
Zt469_000000F_arrow_0315	0.727085202644296	0.00214645091782417	0.981365218759174	3.4018886255905e-05	0.444188606876835	0.0734365870164871	0.761708855031085	0.00098307360934347	0.254280016114879	0.703516327522819	-0.537176611882339	0.300081230640298	0.31752024815425	0.233134423801647
Zt469_000000F_arrow_0316	2.88492204919312	9.7539239495126e-14	2.67563621589987	8.26033597498839e-11	2.71769017095046	2.69124033582793e-12	2.23788678670667	3.03338903563374e-09	-0.209285833293248	0.902626877309145	0.0420539550505856	0.983951433599634	-0.479803384243788	0.315620686230521
Zt469_000000F_arrow_0317	2.69346593915793	0.590600302891149	1.23142551644997	NA	2.63451702787927	NA	0.657618760490979	0.894469109538666	0	NA	0	NA	-1.97689826738829	0.707596507533164
Zt469_000000F_arrow_0321	0	NA	0	NA	0	NA	0.24427855737784	NA	0	NA	0	NA	2.7771254518184	NA
Zt469_000000F_arrow_0322	-0.071898945344806	0.906381996519063	0.137506546665998	0.818877615663785	-0.0198982271038877	0.97385849025039	0.303135324374287	0.527491500868215	0.209405492010804	0.901698099992932	-0.157404773769886	0.948431349819788	0.323033551478175	0.536339546446972
Zt469_000000F_arrow_0323	0.261961168273279	0.853231530142319	0.0188335288196003	0.993114146552777	0.201459289845051	0.88779986475151	1.98379241829588	0.0581943390943853	-0.243127639453678	0.956603793925341	0.182625761025451	0.972682644861315	1.78233312845083	0.111924235850929
Zt469_000000F_arrow_0324	-2.81756095233066	2.8568621712144e-09	-3.78853446945112	1.36686562933891e-15	-3.32725249092076	7.64293239194866e-13	-0.207832721427558	0.726116076673539	-0.970973517120468	0.289590949789032	0.461281978530363	0.783843458290859	3.1194197694932	4.21939255782203e-12
Zt469_000000F_arrow_0325	0.634913690592572	0.533025550431065	-0.900566684433724	0.345892066596705	-0.72098586182807	0.453207822215273	-0.243662425209646	0.811972869881599	-1.5354803750263	0.341667531868204	0.179580822605654	0.967719145011201	0.477323436618424	0.646448795114117
Zt469_000000F_arrow_0326	-1.38381470440868	0.00277353976907873	-2.83041193477667	6.56892736718642e-11	-2.38454497020869	4.64222761211153e-08	-1.01581733285958	0.0300873162288138	-1.44659723036799	0.0231353044835288	0.44586696456798	0.769653104449232	1.36872763734911	0.00307905338083044
Zt469_000000F_arrow_0327	0.566602331974375	0.103509449345377	0.0440975487475154	0.929805461672582	0.0112895408444487	0.980361045534945	0.710659043044287	0.0181932347805726	-0.52250478322686	0.52539235097034	-0.0328080079030666	0.983951433599634	0.699369502199839	0.0345884056368066
Zt469_000000F_arrow_0328	0.29819113952022	0.364455099480154	0.0672275269744976	0.872414874952927	0.240605646985747	0.471653446215629	0.899409654517557	0.000636150144650551	-0.230963612545723	0.826165923282304	0.17337812001125	0.896802339095674	0.65880400753181	0.0250647582823951
Zt469_000000F_arrow_0329	-0.245410550605032	0.722730949505291	-0.571464923452626	0.392842920160988	-0.833743697473578	0.134728295050032	-1.39279622407094	0.00442518869613039	-0.326054372847594	0.8831762177146	-0.262278774020952	0.921797786053193	-0.559052526597366	0.348055891492781
Zt469_000000F_arrow_0330	0.756738995358927	0.0255685633790509	0.788732045408815	0.0321083095609637	0.383097737451113	0.294441382878934	-0.134953347480543	0.720101589153772	0.0319930500498883	0.986386459139463	-0.405634307957702	0.729247032271589	-0.518051084931656	0.14485888541484
Zt469_000000F_arrow_0331	3.19407620219682	0.438695363598408	1.73202352192209	NA	1.34794264145558	NA	1.94305184836007	0.609624088966597	0	NA	-0.384080880466512	NA	0.595109206904488	0.908753735937177
Zt469_000000F_arrow_0332	0.241248824041247	0.681660240075992	0.589088506876519	0.302975001261317	0.336670341628948	0.545127747108316	-0.0743326577900912	0.895743293785871	0.347839682835273	0.847187441880333	-0.252418165247571	0.914821997886189	-0.411002999419039	0.455851853201469
Zt469_000000F_arrow_0333	0.415729871414916	0.253409869111206	1.56067004618023	0.000589251704821231	0.618318002100855	0.0745906913958905	1.65814007553429	2.82477443378917e-09	1.14494017476532	0.139394683672136	-0.94235204407938	0.388961741438602	1.03982207343344	0.00185402601800172
Zt469_000000F_arrow_0335	1.21064067286821	0.122040630853328	0.98239766235334	0.302500360261456	1.26946589992822	0.102047066560253	0.384727686540358	0.60153312625632	-0.228243010514874	NA	0.287068237574876	NA	-0.884738213387859	0.288192756584622
Zt469_000000F_arrow_0336	0.871314032847691	0.032153755176562	1.59879067568422	0.000336439041709491	1.06023335935781	0.00779668598360078	1.1508355245367	0.0018409193196427	0.727476642836528	0.460189492778049	-0.538557316326411	0.715688048116301	0.0906021651788962	0.874953767560375
Zt469_000000F_arrow_0337	2.23224337939978	0.00817607298262553	0.0922653515271522	0.935872883752284	0.597192272040855	0.510008735326921	1.12297621555479	0.139363813464698	-2.13997802787262	0.13482583200868	0.504926920513703	NA	0.525783943513939	0.576486229866899
Zt469_000000F_arrow_0338	0.206199474412882	0.697104408508679	0.965961006662961	0.0298124334533297	1.38796175496423	0.000790942676602384	1.49210867590602	0.000164376105631848	0.759761532250078	0.373917072683566	0.422000748301272	0.778209079552182	0.104146920941784	0.862973404772302
Zt469_000000F_arrow_0339	-9.14713365288663	4.92478318024611e-25	-8.66623633825885	2.17813344833285e-22	-7.93128632978537	6.47551291696824e-19	-2.00202975805361	0.0478843854783633	0.480897314627787	0.858184469711113	0.734950008473476	0.767855553104111	5.92925657173176	1.97965687884568e-16
Zt469_000000F_arrow_0340	0.657105559224924	0.198729509060728	0.644316511864934	0.231213754392996	0.155945265564978	0.798158648703256	1.13304007049208	0.0123032234193875	-0.0127890473599898	0.997188599541186	-0.488371246299956	0.764448953927424	0.9770948049271	0.0429087153492822
Zt469_000000F_arrow_0341	-5.43693644300561	NA	12.01712707182	NA	0.0234257383139543	NA	-4.15946042960255	NA	17.4540635148256	NA	-11.993701333506	NA	-4.18288616791651	NA
Zt469_000000F_arrow_0342	-0.0197067665962145	0.986945787432739	0.947810890450469	0.203522295729007	1.07153414325082	0.117360487635934	1.30978018031308	0.0374573557287328	0.967517657046684	0.526428711312059	0.12372325280035	0.971622322523081	0.238246037062264	0.786093489862249
Zt469_000000F_arrow_0343	0.657460524246957	0.62433188059562	2.06003384584347	0.0852969301884934	0.200239273499165	0.89252906492952	-0.711499787609865	0.565221051805929	1.40257332159651	0.616021294643209	-1.8597945723443	0.514614966990468	-0.91173906110903	0.478099467471878
Zt469_000000F_arrow_0344	-0.718881327115355	0.567139536611986	1.24843284332327	0.484898068806115	-1.03011707963864	0.376817944510788	0.437748555847507	0.707998183117459	1.96731417043863	NA	-2.27854992296191	NA	1.46786563548615	0.189165851913182
Zt469_000000F_arrow_0345	-3.57668290224419	2.29455614297063e-17	-5.50364647059474	2.40916572485917e-40	-5.85889815334786	1.0674144100841e-45	-2.95162057335203	5.17932006495872e-12	-1.92696356835055	0.000405342103243127	-0.355251682753123	0.8259805149036	2.90727757999583	9.81830935016972e-12
Zt469_000000F_arrow_0346	-7.76005385608322	5.00838777330402e-36	-7.14186619521701	2.12186360369369e-30	-6.25021012229385	1.73947367379927e-23	1.66215538298267	0.0256496363892061	0.61818766086621	0.729668394700372	0.89165607292316	0.614699653744862	7.91236550527653	1.98059214486591e-35
Zt469_000000F_arrow_0347	4.44326044491898	0.00994537681391472	5.64849753146178	0.00399325667552366	7.05161233512705	0.000236330735385957	6.92633190854997	4.43947075033732e-06	1.2052370865428	NA	0	NA	-0.125280426577083	0.972464513277245
Zt469_000000F_arrow_0348	0.93546347743995	0.00471202809461586	0.913611170826838	0.0112709083635851	0.923981515234712	0.00525619801916382	0.151502974859286	0.685907405377853	-0.0218523066131123	0.991152356465952	0.0103703444078737	0.993879692910302	-0.772478540375426	0.024547956827564
Zt469_000000F_arrow_0349	0.204191094873365	0.51389659356059	0.393496715610241	0.189544712734084	-0.0675402330559489	0.849069738288544	-0.749148235379388	0.00255692634062149	0.189305620736876	0.846735419004621	-0.46103694866619	0.506412833689022	-0.681608002323439	0.00932549127945661
Zt469_000000F_arrow_0350	1.4622315459357	0.653675192917971	-0.961598336361367	NA	0.0753543385780644	NA	-0.916108946257668	0.733276260377393	-2.42382988229706	NA	1.03695267493943	NA	-0.991463284835732	0.760825094312198
Zt469_000000F_arrow_0351	4.0525001862818	0.0122566056264502	3.55222550246304	0.0290496912867343	1.05664439274923	0.377123718176473	0.587961678452519	0.568794015169616	-0.500274683818759	NA	-2.49558110971381	NA	-0.468682714296709	0.732274133348362
Zt469_000000F_arrow_0352	0.85092834312122	0.140550072072718	1.17273918768106	0.0944465109855063	1.07588857509296	0.0577660494260934	0.324950647833818	0.551083227969494	0.321810844559841	0.903212819004965	-0.096850612588104	0.978287377836016	-0.75093792725914	0.216512381417382
Zt469_000000F_arrow_0353	1.08515757272307	0.112034036966065	0.776537516851272	0.310636315440032	1.55032425930786	0.0194123370526111	0.272488340401377	0.705758604704806	-0.308620055871796	0.906937313938837	0.773786742456584	0.736078688678663	-1.27783591890648	0.0647079564364628
Zt469_000000F_arrow_0354	-0.0294585625610531	0.944132556907629	0.324892663474877	0.374305722500846	0.395164831563475	0.206136879469477	-0.544803487285753	0.043169287361618	0.35435122603593	0.678609197575461	0.070272168088598	0.968743475486465	-0.939968318849228	0.000909188607516187
Zt469_000000F_arrow_0355	-5.6355950009785	0.0237698945634848	0.0945937607382711	0.983586775668829	1.23730569884532	0.72002608785491	2.82862743823748	0.303341407237197	5.73018876171677	0.219731906402353	1.14271193810704	NA	1.59132173939216	0.647231286296092
Zt469_000000F_arrow_0356	-0.856745589038927	0.0480517669579648	-0.813160498276116	0.10410309855872	0.0251594484325866	0.968409497537724	-0.871690217155516	0.0244714624552841	0.0435850907628108	0.985835630187593	0.838319946708702	0.518077417688191	-0.896849665588102	0.051635953483346
Zt469_000000F_arrow_0357	-0.255646242462457	0.535614143945231	0.550498679481088	0.220799618489324	1.5963511143552	2.13300575408784e-05	1.4880051943577	1.59185690266287e-06	0.806144921943545	0.289932064279846	1.04585243487412	0.264157382639899	-0.108345919997505	0.844153278270588
Zt469_000000F_arrow_0358	0.11659852664905	0.837828943878538	0.0176294385933819	0.980182825931797	-0.35845000224078	0.459955017447302	-0.289634614996368	0.53363401483198	-0.0989690880556685	0.957749706138217	-0.376079440834162	0.80772558751866	0.0688153872444115	0.91367765972256
Zt469_000000F_arrow_0359	0.313185382919561	0.333033770473225	0.258547384975287	0.477641857460252	0.116671964660764	0.748950572506001	1.11496928669502	1.26147255052344e-05	-0.0546379979442738	0.967915192828784	-0.141875420314523	0.921161782125054	0.99829732203426	0.00030628915683857
Zt469_000000F_arrow_0360	-0.176250541546796	0.561186586178982	0.00849044495632486	0.985005686510425	-0.259180735846669	0.359791530128893	-0.80982381452125	0.000532597791332692	0.184740986503121	0.846735419004621	-0.267671180802993	0.767855553104111	-0.550643078674582	0.0324444052977326
Zt469_000000F_arrow_0361	-0.158560740563466	0.773734460846076	0.217521063935557	0.728766689182283	0.969828110334689	0.0378677706788754	1.10242069127432	0.00493325727985369	0.376081804499023	0.821718510288363	0.752307046399132	0.602433282745382	0.13259258093963	0.834985128760365
Zt469_000000F_arrow_0362	0.824010290558245	0.0240008079872032	1.57678200083418	0.000160748164740345	1.38995146701317	0.000101840963112306	0.836676110452349	0.0123036895356353	0.752771710275933	0.390146081394043	-0.186830533821012	0.931528307257317	-0.553275356560817	0.17286818488502
Zt469_000000F_arrow_0363	2.0862157088983	0.0593662109426314	2.26309081591119	0.0736230545885044	3.07683247331536	0.0068486592537408	4.09959405686135	1.96749926880516e-05	0.176875107012889	NA	0.813741657404175	NA	1.02276158354598	0.460707667696635
Zt469_000000F_arrow_0364	0.971366317968775	0.441486740066998	0.968347638034187	0.453309352632041	1.72261824566663	0.136230550780017	2.00812791084622	0.0631293281574239	-0.0030186799345889	1	0.754270607632439	0.863867664763893	0.28550966517959	0.852555498658636
Zt469_000000F_arrow_0365	1.0333993501416	0.00493917878507956	0.565684010101896	0.198323681807694	0.79575249214618	0.0329404561067469	0.824648975496595	0.0126970502507415	-0.4677153400397	0.678331237582319	0.230068482044284	0.89923690126146	0.028896483350415	0.961963962180757
Zt469_000000F_arrow_0366	1.58609821896827	0.000391116948215391	1.48947769998886	0.00139578591571905	1.72080589258589	0.000107890893818704	2.00133358099643	2.77175938937671e-06	-0.0966205189794068	0.962663342907861	0.231328192597025	0.91624754640463	0.280527688410541	0.6273331271812
Zt469_000000F_arrow_0367	-0.555993138653247	0.0180046921622723	-0.824107806160783	0.000389616103985875	-0.258228870903904	0.324799545445859	-0.461637046960429	0.0434229309720185	-0.268114667507536	0.670166910489839	0.565878935256879	0.247382588043011	-0.203408176056525	0.462048173483529
Zt469_000000F_arrow_0368	1.62277869137311	0.299181057831633	0.666610878541009	0.711304849270956	0.524681788780678	0.76397437988656	2.34379027100831	0.0830526712167523	-0.956167812832097	NA	-0.141929089760331	NA	1.81910848222763	0.225228036408749
Zt469_000000F_arrow_0369	-0.26990863905596	0.731758644405529	0.572016839520013	0.495620497376279	0.0663028749185247	0.939714947513797	1.05837451391273	0.0788115885735278	0.841925478575973	0.64284153018282	-0.505713964601488	0.855870579581323	0.992071638994205	0.138714856987622
Zt469_000000F_arrow_0370	0.547191193881163	0.11645235343611	-0.524740714129603	0.134659616365225	0.140243069916165	0.736441498364788	-0.633797790724379	0.0478142867687722	-1.07193190801077	0.0188675546971346	0.664983784045768	0.363714565921603	-0.774040860640544	0.0194448472857704
Zt469_000000F_arrow_0371	-0.00729119081525091	0.993602407768936	-0.115253280463115	0.844705868542601	-0.0377864935599787	0.950804409003657	-0.187941511655001	0.70811937337616	-0.107962089647865	0.952869593589535	0.0774667869031368	0.971497094343916	-0.150155018095023	0.794824790410053
Zt469_000000F_arrow_0372	-6.43413538367311	1.1904602740918e-31	-7.0207235788188	6.01859926968456e-37	-6.73931467399622	1.00592907191337e-34	-3.0754202492076	7.86783038517757e-08	-0.586588195145683	0.634279286300758	0.281408904822584	0.89145215532209	3.66389442478861	7.2604829650541e-16
Zt469_000000F_arrow_0373	1.72118048281715	0.00241018910915027	1.44480558066908	0.0171016302165179	1.64851547165411	0.00366677742101804	1.09354003085425	0.0516219626731411	-0.276374902148069	0.905053002326216	0.203709890985026	0.950726048163808	-0.554975440799861	0.41110626887492
Zt469_000000F_arrow_0374	1.6610026466771	1.23161631172765e-07	1.82696680698449	1.42466257123426e-07	1.12187086695747	0.000434487215443259	0.118143969593839	0.755878812622352	0.165964160307383	0.907517491011884	-0.705095940027016	0.410269311647948	-1.00372689736363	0.00211774674995113
Zt469_000000F_arrow_0375	0.0392131999503418	0.927812461330397	0.172543970645972	0.666272267689962	0.240760237313124	0.493501415289452	1.35465279479885	6.35198597899431e-07	0.13333077069563	0.913066631809965	0.0682162666671524	0.968743475486465	1.11389255748573	0.000140345746949367
Zt469_000000F_arrow_0376	-1.4140783489684	0.0784808656585155	-2.94264564189691	5.35194228721492e-05	-2.66500121276485	0.000205923954596062	0.327312901441726	0.709916794955903	-1.52856729292851	0.257356969656682	0.27764442913206	0.942987931092917	2.99231411420657	2.69351016960597e-05
Zt469_000000F_arrow_0377	-1.73600248461412	0.000189380850068311	-1.51910593231949	0.00154017749595399	-1.71317780334541	0.000215969556485247	-1.10629876627342	0.0203599777127997	0.216896552294634	0.905522535451078	-0.194071871025919	0.934415578878874	0.606879037071985	0.255993286322985
Zt469_000000F_arrow_0378	-3.98046594708837	5.38359859498901e-23	-5.01699248673635	9.62689675671984e-36	-4.38342035987334	6.72570090459743e-28	-2.97068606912953	1.80386355426593e-13	-1.03652653964798	0.119390664261657	0.63357212686301	0.566269028281711	1.41273429074381	0.000538889583759876
Zt469_000000F_arrow_0379	-0.66779629075351	0.233711185322543	-0.562390121446713	0.396601133361467	-0.520833233320872	0.37278578152034	-1.26406309699538	0.00643995952786056	0.105406169306797	0.96710547358489	0.0415568881258411	0.987184982394785	-0.743229863674504	0.179860756110979
Zt469_000000F_arrow_0380	-6.05520639053651	1.80629147339246e-41	-6.4918008989596	2.36646585921943e-47	-5.39720942605543	6.45435077598463e-33	-3.61760881951629	3.59852215413623e-15	-0.436594508423092	0.746820232565799	1.09459147290417	0.246364998859639	1.77960060653913	0.000121350850629423
Zt469_000000F_arrow_0381	-3.02835705253295	1.62620185633505e-07	-3.37989780613944	4.8822284386108e-09	-2.90207174985379	5.46174641518168e-07	1.99227868300772	0.00101940329497892	-0.351540753606492	0.875294346423046	0.477826056285648	0.82658881174148	4.89435043286151	1.04992533368185e-17
Zt469_000000F_arrow_0382	-0.273454436234967	0.191628906370618	-0.196631300643444	0.419147986294373	-0.232262501456048	0.276371080559048	-0.357283931698949	0.053379756599982	0.0768231355915227	0.929220278461553	-0.0356312008126042	0.973753989857014	-0.125021430242901	0.599110649758767
Zt469_000000F_arrow_0383	-0.0180817600845418	0.97178115521211	-0.318130502187254	0.380508047068751	-0.188910857628539	0.613713239217249	-1.12971679799089	7.7920365556274e-05	-0.300048742102712	0.73923021090783	0.129219644558715	0.933028452702004	-0.940805940362346	0.00186374518548378
Zt469_000000F_arrow_0384	0.220208907253554	0.712860277597753	-0.0337733723764386	0.962961122357833	0.182714182817612	0.76397437988656	-0.207282365847544	0.696564759892666	-0.253982279629993	0.89314629018883	0.216487555194051	0.923500485886236	-0.389996548665156	0.484276434262991
Zt469_000000F_arrow_0385	-4.36799589021067	8.51348198460603e-11	-5.86044220901242	6.47897511378309e-19	-5.64644085929572	7.97760211143131e-18	-2.04193814923943	0.00387062411686679	-1.49244631880175	0.192795127404239	0.214001349716699	0.953639022567999	3.60450271005629	2.20014618767277e-08
Zt469_000000F_arrow_0386	-2.58193352303544	2.61302940329086e-06	-3.73617430417983	2.54216054838955e-12	-3.42840436492483	1.4203180242324e-10	0.324520263685642	0.630553302599951	-1.15424078114439	0.244854678179834	0.307769939255002	0.898353525160364	3.75292462861047	2.31465456122623e-12
Zt469_000000F_arrow_0387	-1.39276348134601	0.00365452290660774	-2.3654288040774	2.92883491593021e-07	-2.13575755408448	2.33017324734275e-06	0.495513147023892	0.334510416425283	-0.972665322731388	0.265245957016147	0.229671249992914	0.91624754640463	2.63127070110837	3.91287754407677e-09
Zt469_000000F_arrow_0388	-2.73351313077391	0.000154252527705739	-4.03619862364084	6.82174534672653e-09	-3.58681308421024	3.11109518717076e-07	-1.10309478008545	0.158188218951398	-1.30268549286693	0.358424456631636	0.449385539430599	0.879854385987675	2.4837183041248	0.000661735492763278
Zt469_000000F_arrow_0389	-0.562631834743414	0.164830195288513	-0.785546239537945	0.0544259353507782	-0.9323602229374	0.011877580257784	-1.47806309969971	1.40826444966539e-05	-0.222914404794531	0.881636717127936	-0.146813983399455	0.943992584825498	-0.545702876762309	0.173749315321896
Zt469_000000F_arrow_0390	0.664472376560312	0.331589021539348	0.517329293026749	0.492743658766088	0.14220815891292	0.859477634688488	-0.244701463257165	0.720540946061059	-0.147143083533563	0.956603793925341	-0.375121134113828	0.889048433058386	-0.386909622170085	0.59765183226125
Zt469_000000F_arrow_0391	0.607095352992528	0.464113996667713	0.358698168823468	0.702122756166351	0.0890244221914493	0.926564250550254	0.199118858304338	0.811972869881599	-0.24839718416906	0.934267188946984	-0.269673746632018	0.944555989760475	0.110094436112889	0.916742895703495
Zt469_000000F_arrow_0392	-2.68950540934831	0.000165065618957289	-0.842736909624848	0.37816142171222	-0.777387865010954	0.376631072903275	-2.03597069915711	0.00453962114047099	1.84676849972346	0.174323408759276	0.0653490446138945	0.986366811647454	-1.25858283414616	0.124916340897796
Zt469_000000F_arrow_0393	0.354207974842104	0.483990033073267	0.300807101330466	0.569040003602656	0.649795436546967	0.154617426877135	0.127901727183251	0.806345532971865	-0.0534008735116377	0.978454542964136	0.348988335216501	0.823067337632709	-0.521893709363717	0.278746848116613
Zt469_000000F_arrow_0394	-0.326089570821229	0.19021504069005	-0.470806269312005	0.0573543517799333	-0.210863382997861	0.424790807231573	0.0146344292839856	0.960171237537305	-0.144716698490776	0.871399051543094	0.259942886314144	0.738850453804946	0.225497812281847	0.39867934150191
Zt469_000000F_arrow_0395	0.443899952093286	0.484072266368756	0.792744253902043	0.224033180441258	1.69966598838173	0.00259695448189551	-1.16985738005366	0.0218223605327821	0.348844301808757	0.875938870520182	0.906921734479691	0.60276766797117	-2.86952336843539	1.33989775098331e-07
Zt469_000000F_arrow_0396	-1.52321701215852	4.34881812016916e-08	-1.77382534469109	2.42973441763704e-10	-1.80285123423932	4.69157212810867e-11	-1.58784044740292	6.87551983814936e-09	-0.250608332532574	0.785600058626395	-0.0290258895482262	0.983378538680103	0.2150107868364	0.547623599591348
Zt469_000000F_arrow_0397	2.1806104954723	0.0518519791437614	0.783876379141456	0.546306015238066	1.45763178007398	0.193104450937734	0.989160590769924	0.344154558810722	-1.39673411633085	NA	0.673755400932522	NA	-0.468471189304054	0.729115732782468
Zt469_000000F_arrow_0398	0.689073167309278	0.569883141230415	0.213945015596732	0.881207714154306	0.75159886208675	0.528990742780249	1.14992406133995	0.25389447486743	-0.475128151712545	NA	0.537653846490017	NA	0.398325199253205	0.766278661558558
Zt469_000000F_arrow_0399	0.76405416002999	0.298788515218206	0.0671661050273372	0.947058742486299	0.261714358226079	0.748574177080049	0.118087506599639	0.870192495245387	-0.696888055002653	0.748461855709457	0.194548253198742	NA	-0.14362685162644	0.872758162579392
Zt469_000000F_arrow_0400	-1.18584884523685	0.000438935782683061	-0.996762997581949	0.0071360355466925	-0.894268672706337	0.0106967862565257	-1.14474471167128	0.000414434931083893	0.189085847654897	0.894427928715722	0.102494324875611	0.959089587614077	-0.250476038964939	0.554723498193949
Zt469_000000F_arrow_0401	-0.426855880168208	0.241439402403501	-0.673373667001071	0.0527656311540154	-1.09426251247627	0.00053770934098564	0.262743835550612	0.468682115486604	-0.246517786832863	0.829824085876741	-0.420888845475196	0.667448684354131	1.35700634802688	1.50409747404611e-05
Zt469_000000F_arrow_0402	-0.0428985673815048	0.958009905109317	-0.494159045044215	0.433131826046999	-0.444125704863848	0.463536615011003	1.07789277126038	0.0356575328448062	-0.45126047766271	0.79426171150474	0.050033340180367	0.983951433599634	1.52201847612423	0.00342263378106872
Zt469_000000F_arrow_0403	-0.475252099668216	0.122042540973882	-0.589966970401729	0.0670153651672662	-0.410465705178565	0.188507199820273	0.234917435694028	0.440705870208178	-0.114714870733513	0.927602978261468	0.179501265223164	0.893532606738362	0.645383140872594	0.0299450961594279
Zt469_000000F_arrow_0404	1.8328540007186	NA	-0.590934123455052	NA	0.944254030505006	NA	3.73371717094166	NA	-2.42378812417365	NA	1.53518815396006	NA	2.78946314043665	0.53052421816075
Zt469_000000F_arrow_0405	0.751859990635739	0.0724503417038421	0.147101497004174	0.787102528520518	0.583574732713909	0.171705107878765	0.678410265585561	0.082765771253928	-0.604758493631565	0.520500330159967	0.436473235709735	0.751046039813933	0.0948355328716518	0.866835712168774
Zt469_000000F_arrow_0406	-0.286470674802134	0.599507038685016	0.072230470817504	0.908212090089318	-0.0674565941714941	0.912827557935472	2.26476432423298	5.46905431012925e-08	0.358701145619638	0.79979433743649	-0.139687064988998	0.953639022567999	2.33222091840447	2.8948022262747e-08
Zt469_000000F_arrow_0407	1.93682096973132	0.4676198667851	1.43654710534277	0.601676113337159	0.386016429546577	0.891032933455167	-1.89319680037952	0.339853859018622	-0.500273864388554	NA	-1.05053067579619	NA	-2.27921322992609	0.323286018879593
Zt469_000000F_arrow_0408	0.474762886455797	0.0182020252918659	0.531853271167892	0.00693200116281757	1.02969983324418	2.83834928149098e-08	0.176887436316916	0.421089329342691	0.0570903847120953	0.944863183328934	0.497846562076293	0.170183248336447	-0.852812396927269	7.4873467220478e-06
Zt469_000000F_arrow_0409	0.689245669189785	0.0777155284391441	0.454514417357033	0.270202926557539	0.508694831903484	0.203464615535551	-1.38198489513063	0.000110243372665555	-0.234731251832752	0.858441044775504	0.0541804145464508	0.975721239537784	-1.89067972703411	7.47585211771169e-08
Zt469_000000F_arrow_0410	1.86999398050288	0.000143151131985388	2.55499428512149	1.12644016295277e-05	1.55385417310971	0.00165883204993781	-0.74760690504659	0.1301950249952	0.685000304618606	0.677820353301756	-1.00114011201178	0.527875062494294	-2.3014610781563	1.83904416759737e-06
Zt469_000000F_arrow_0411	-0.857755605175201	0.157168063613417	0.206771684445804	0.837164506730219	-0.50744401413391	0.448456755630536	-1.33343962964048	0.00926199627149217	1.06452728962101	0.529188015124177	-0.714215698579715	NA	-0.825995615506569	0.182437536337563
Zt469_000000F_arrow_0412	0.897547221931568	0.67255426352644	0.571155770610812	0.81533503872326	0.206362267040062	0.927942339572393	0.643810710654509	0.728331529269675	-0.326391451320756	NA	-0.36479350357075	NA	0.437448443614447	0.848801424065519
Zt469_000000F_arrow_0413	0.544528130910549	0.0133413327158789	0.401197790837552	0.112519847599506	0.756409011485898	0.000447213809931224	-0.00206501956921172	0.995150073019272	-0.143330340072997	0.875294346423046	0.355211220648346	0.60276766797117	-0.75847403105511	0.000484508179305159
Zt469_000000F_arrow_0414	1.19901509020483	0.0029091074497775	1.34155966441247	0.000707936962308147	1.13864863752378	0.00450586432774238	0.407250683570925	0.361340091747507	0.14254457420764	0.929553383407747	-0.202911026888682	0.908818889783143	-0.73139795395286	0.0899605331048869
Zt469_000000F_arrow_0415	-0.296972544005833	0.786730009773575	1.02665649466042	0.464978927800478	1.0127935406108	0.339606844771572	-0.884287884017372	0.277675050419731	1.32362903866625	NA	-0.0138629540496167	NA	-1.89708142462817	0.0511405907732283
Zt469_000000F_arrow_0416	-0.332416386970957	0.566613411437834	-0.579904542054656	0.276038611844897	-0.229805173676949	0.702414864329985	-1.21941908221519	0.00983285790910372	-0.2474881550837	0.889150780399037	0.350099368377707	0.845274856366448	-0.989613908538236	0.0459703285471895
Zt469_000000F_arrow_0417	-0.634917494308317	0.0124177713656995	-0.360733252472723	0.212295892871002	-0.471687536070924	0.0721038852205609	-0.726627797597263	0.00266336428457743	0.274184241835594	0.702314357031123	-0.110954283598201	0.928584840359032	-0.254940261526339	0.385156795450114
Zt469_000000F_arrow_0419	1.67875220345498	8.64457133636583e-05	1.42495001127607	0.00103856859635027	2.12641962235543	3.82278642195716e-07	1.97141836658858	2.66054892654394e-06	-0.253802192178912	0.875938870520182	0.701469611079359	0.534789248820886	-0.155001255766846	0.796891033188762
Zt469_000000F_arrow_0420	-0.62081948941829	0.0981499530388777	-0.484853235609372	0.226196329343147	-0.338538966585255	0.404792129063757	-2.02895576129211	4.42298302055928e-10	0.135966253808918	0.925984968939853	0.146314269024117	0.934415578878874	-1.69041679470685	5.74510563848403e-07
Zt469_000000F_arrow_0421	0.768301085889403	0.0223680833857467	0.555922971713663	0.112519847599506	0.0659152599471831	0.883400389824735	-1.70470467147757	3.64054267428419e-08	-0.21237811417574	0.857323487847038	-0.49000771176648	0.571762301095322	-1.77061993142475	1.18710677020965e-08
Zt469_000000F_arrow_0422	0.876396204660212	0.0364735070190523	1.466025475308	0.000518037635997233	2.30442042885364	7.20692799390031e-09	1.25391779782826	0.00124347770677257	0.58962927064779	0.56107413289596	0.838394953545634	0.428423951591974	-1.05050263102537	0.0156095023062685
Zt469_000000F_arrow_0423	-0.599981915860556	0.0720625038632172	0.0270627386987572	0.953701410421823	0.0546565109845918	0.900811929334973	0.0669736725926382	0.868213623246442	0.627044654559314	0.270448998781059	0.0275937722858346	0.984642285434526	0.0123171616080463	0.984727419494828
Zt469_000000F_arrow_0424	-0.130910797989015	0.811757108888522	-0.887151854659513	0.0405757020969563	0.0143023171666189	0.980699653692434	-2.89423557772159	1.60059003589634e-15	-0.756241056670499	0.369036082886592	0.901454171826132	0.33917890299922	-2.9085378948882	3.67386236689642e-14
Zt469_000000F_arrow_0425	-0.383556047569867	0.523685548468003	-0.110994653644884	0.894385774855009	-0.721096810986679	0.171874473455631	-0.11890720415548	0.832558262250657	0.272561393924983	0.907849413879508	-0.610102157341795	0.767855553104111	0.602189606831199	0.268802971487489
Zt469_000000F_arrow_0426	1.21134159000994	1.5212710285922e-05	1.80732617336004	4.66873236626294e-11	2.1188720784071	4.16490554738086e-15	2.9356285518503	2.13559041495598e-28	0.595984583350096	0.244423188564655	0.311545905047062	0.739602170515041	0.816756473443203	0.00567595792298314
Zt469_000000F_arrow_0427	-0.166537021265703	0.552979588702075	-0.237275307457067	0.387138613458807	0.0740595593732703	0.811226005924413	0.599740336839698	0.00791426594331413	-0.0707382861913642	0.943963411823984	0.311334866830337	0.649617871068091	0.525680777466428	0.0285184114557611
Zt469_000000F_arrow_0428	-0.331155083958961	0.434330007648173	-0.668677772865933	0.0969984328808451	-1.24305966810468	0.000257084052723824	-0.905831178803545	0.00723491451073368	-0.337522688906972	0.775645839068513	-0.574381895238746	0.573913074108084	0.337228489301134	0.408586009420738
Zt469_000000F_arrow_0429	-0.725973813658103	0.0276694435453226	-1.05294147672211	0.00138353753190019	-1.00587666821592	0.00133349455008319	-1.05706450964308	0.000431862544643959	-0.326967663064002	0.733023092501645	0.0470648085061825	0.978171767037737	-0.051187841427159	0.916139395074537
Zt469_000000F_arrow_0430	1.47964697071142	0.7949319655057	0.0176025445712542	NA	0.148997526846976	NA	-1.21164067012118	0.812446872136965	0	NA	0.131394982275722	NA	-1.36063819696815	0.812350572207438
Zt469_000000F_arrow_0431	0.301820265149756	0.355214786073173	-0.203928238858013	0.558999769701932	-0.331221802526804	0.288165891748696	-0.147850921520411	0.650383639475147	-0.505748504007769	0.373917072683566	-0.127293563668791	0.921828728394056	0.183370881006393	0.598767410796219
Zt469_000000F_arrow_0432	-4.18552896973515	5.67384958318289e-13	-5.53991130306918	3.50359284609342e-22	-5.80389779676454	4.0933414722256e-25	-4.15912448681686	2.5421007782354e-13	-1.35438233333402	0.150845883724504	-0.263986493695365	0.916684608481779	1.64477330994768	0.00323503401210663
Zt469_000000F_arrow_0433	-0.171019875549913	0.758524658719449	-0.20142455459087	0.740062716017491	-0.206750798521777	0.703975655628647	-1.70653787072801	8.05984047344141e-06	-0.0304046790409573	0.990657462895909	-0.00532624393090669	0.997461334829734	-1.49978707220623	0.00031995102194384
Zt469_000000F_arrow_0434	0.208640054160391	0.537738116320308	0.631177904537347	0.0583895298325147	0.453212531406331	0.134416262807703	-0.849840621648722	0.000916584561929623	0.422537850376956	0.597016876103693	-0.177965373131016	0.900992029380676	-1.30305315305505	1.60293476616955e-06
Zt469_000000F_arrow_0435	1.43065887283048	6.33080447570452e-10	1.36798335199989	4.06506356503408e-09	1.23338306103624	1.18849465282954e-07	1.25142986380465	8.56442080687892e-08	-0.0626755208305909	0.952869593589535	-0.134600290963655	0.897326982763669	0.0180468027684105	0.964842194060695
Zt469_000000F_arrow_0436	0.921410104760925	0.0661146527376585	0.985240675452562	0.057299782101764	0.474265494293841	0.380790143893265	1.12921591939572	0.0155538635196206	0.0638305706916376	0.976892554789754	-0.510975181158721	0.756622349071544	0.654950425101883	0.214519177962047
Zt469_000000F_arrow_0437	0.117157584759898	0.781846919062302	0.0745601392819428	0.881397441860471	-0.157320839241703	0.696565906212722	-0.383571804597407	0.219389012966415	-0.0425974454779551	0.980314991318719	-0.231880978523646	0.880205964420918	-0.226250965355703	0.558902311365659
Zt469_000000F_arrow_0438	0.242223998026463	0.483090495002265	0.947011135387066	0.00279369665416034	0.443905471297465	0.156029957778222	-1.18987687206713	9.21133945556351e-06	0.704787137360603	0.196247860027044	-0.503105664089601	0.554462819831472	-1.63378234336459	3.0902293538409e-09
Zt469_000000F_arrow_0439	-1.5211857143895	0.00105946584295901	-1.3395414372002	0.00815189656310309	-1.36429000235666	0.00379874364974684	-1.39092225379689	0.00192263064560897	0.181644277189301	0.929220278461553	-0.0247485651564603	0.989792978065845	-0.026632251440234	0.974728496222259
Zt469_000000F_arrow_0440	1.00044688806287	0.0474792972065829	1.54728609606546	0.00385704756493101	1.019815668426	0.04137420125818	-0.644056380776509	0.192010110138417	0.546839208002597	0.719236643697633	-0.527470427639464	0.77749291165045	-1.66387204920251	0.000528005039638393
Zt469_000000F_arrow_0441	1.40961569632761	2.48761822096218e-05	1.80081280343793	1.12452071304675e-07	1.08915467230634	0.00132474406356467	-0.054265547982147	0.901836654420996	0.391197107110323	0.67877477038235	-0.711658131131584	0.372090268252959	-1.14342022028849	0.000843085553653397
Zt469_000000F_arrow_0442	4.04976099419428	0.0374390774138634	1.22099848069419	0.536716890191162	1.01349239428713	0.560079961326914	2.73247465242537	0.0480831589376287	-2.82876251350009	NA	-0.207506086407058	NA	1.71898225813824	0.301407089093203
Zt469_000000F_arrow_0443	1.88672566870534	3.89893250671735e-17	2.05943603763894	4.22563645937479e-18	1.40603750016823	5.13338826675178e-10	0.990668645512866	1.22800515402687e-05	0.172710368933602	0.853649386237085	-0.653398537470717	0.179495427985937	-0.415368854655359	0.110200709275841
Zt469_000000F_arrow_0444	0.962631502888443	4.73051987896934e-05	1.05569382625896	1.94927951157594e-05	0.876033726349461	0.000228096703446608	-0.076782630514931	0.79438605728766	0.0930623233705184	0.929220278461553	-0.1796600999095	0.859483516045901	-0.952816356864392	6.64472632800107e-05
Zt469_000000F_arrow_0445	-0.472888989596561	0.521973192888837	-0.506702824198919	0.495633875128583	-0.65337556892336	0.343551846402674	-0.953016695345907	0.130419938904568	-0.0338138346023583	0.992046282939937	-0.146672744724441	0.965922217635144	-0.299641126422547	0.704205318604493
Zt469_000000F_arrow_0446	1.19127067443833	5.96584154354228e-09	1.08749800545087	3.36465659138115e-06	0.751850993287334	0.000305407418048371	-0.114679740458022	0.62246394982644	-0.103772668987462	0.916451784347585	-0.335647012163531	0.644023639313991	-0.866530733745356	2.95849626420965e-05
Zt469_000000F_arrow_0447	1.69786575012835	5.61240765902487e-06	2.09046974635465	1.1918199400312e-06	1.44069352074132	0.000125837188632006	0.460044377665973	0.23909915336143	0.392603996226298	0.786090129270562	-0.649776225613328	0.615048635340151	-0.98064914307535	0.0134761119812124
Zt469_000000F_arrow_0448	1.57785584764898	5.03225309295848e-07	2.02188204107413	1.01921720847184e-08	1.34437708470145	2.13440312885467e-05	0.668717523544437	0.0354268788687737	0.444026193425145	0.654754502490251	-0.677504956372674	0.464855214064715	-0.675659561157015	0.0505170995202372
Zt469_000000F_arrow_0449	-6.32044707757494	3.58329704568068e-15	-6.23620315141935	3.79965995158726e-14	-6.19402620189067	1.49521216064908e-14	-2.17303338434006	0.0130938099643004	0.0842439261555979	0.978757701481751	0.0421769495286793	0.987881346785689	4.02099281755061	9.98806919511037e-10
Zt469_000000F_arrow_0450	-7.61829843300282	1.3006093294714e-18	-7.81630610337526	2.82604702417154e-19	-7.45456614243379	7.94965351098283e-18	-5.06163601611316	1.13749161713173e-08	-0.198007670372437	0.944863183328934	0.361739960941474	0.900992029380676	2.39293012632063	0.000287440574595207
Zt469_000000F_arrow_0451	-3.65035064328993	6.63702498052831e-16	-3.67337808908315	1.32194931711771e-15	-3.43838853048348	3.82957687189251e-14	-1.52156194394611	0.00143886158131363	-0.0230274457932242	0.99288773754643	0.234989558599677	0.915656922796497	1.91682658653737	4.12262806224301e-05
Zt469_000000F_arrow_0452	0.375997514510596	0.419361510745153	0.692841064409455	0.182458087943033	0.736547692566883	0.0862865950071761	-1.25166562425488	0.000320893229385194	0.316843549898859	0.860612676360464	0.0437066281574286	0.984769252421026	-1.98821331682176	3.18812994487361e-07
Zt469_000000F_arrow_0453	0.979067935591263	0.0303204403350556	1.23551252559758	0.00460797115125214	0.902680707184443	0.0445584121552049	0.00676055779474021	0.992625545384105	0.256444590006322	0.872862727459087	-0.332831818413142	0.834209927472461	-0.895920149389703	0.0509479273968348
Zt469_000000F_arrow_0454	0.611147338403479	0.252492811582658	0.214188797546824	0.728549150407561	0.801637676663391	0.111186075516711	1.462939658007	0.00176530782920124	-0.396958540856655	0.787746093831005	0.587448879116568	0.677209437015542	0.661301981343613	0.212320392830156
Zt469_000000F_arrow_0455	3.93652152478946	0.331046661409809	2.47448031109577	NA	3.87757252064337	NA	3.70084307698162	0.305033819209979	0	NA	0	NA	-0.176729443661753	0.978682262962673
Zt469_000000F_arrow_0456	1.18505531860601	0.153536271000472	-0.141344462181207	0.894904676812759	0.623684750881644	0.477346555293438	0.0842625794096414	0.927767161361502	-1.32639978078722	0.435930936690961	0.765029213062851	0.778209079552182	-0.539422171472003	0.55489872470439
Zt469_000000F_arrow_0457	0.721731436786427	0.0241039860444388	1.43842755240991	8.4993367172496e-06	1.03940594690439	0.00073327680880184	0.357044351724456	0.278466739648361	0.716696115623488	0.221898417212481	-0.399021605505526	0.704854211783489	-0.682361595179932	0.0375378047054456
Zt469_000000F_arrow_0458	-0.473709195699252	0.681857862730631	0.43797338988371	0.76447769202098	-0.501036552257667	0.659482097695845	0.691522371520207	0.47619551059256	0.911682585582962	NA	-0.939009942141377	NA	1.19255892377787	0.239412694604479
Zt469_000000F_arrow_0459	-1.94505278793031	5.7245156831406e-05	-0.721372164806792	0.209201001351077	0.561620931625952	0.344409869213983	0.409332465328593	0.466257970801553	1.22368062312352	0.147591643328598	1.28299309643274	0.231522247959274	-0.152288466297359	0.834985128760365
Zt469_000000F_arrow_0460	-7.21870542607033	4.17507834012007e-46	-8.58628981211121	3.79981072470675e-65	-8.84243487523649	3.0796950429906e-69	-1.27496561357046	0.0259832688706367	-1.36758438604089	0.0777970065673625	-0.256145063125273	0.911986645211748	7.56746926166603	9.77024057468824e-57
Zt469_000000F_arrow_0461	-3.41503832109482	0.00422951230529158	-5.23293886117425	4.27947560776223e-06	-5.4457672121298	1.47329497408491e-06	-0.216514548174323	0.888194931927012	-1.81790054007943	0.462292795571854	-0.212828350955548	0.97139536531168	5.22925266395548	4.60742494852719e-06
Zt469_000000F_arrow_0462	0.19294326529258	0.567302456604013	0.367242927623901	0.278587135398113	0.0131353064604489	0.97332654389204	0.866145429892311	0.000793301305556716	0.174299662331321	0.879057806567444	-0.354107621163452	0.712613217741276	0.853010123431862	0.0019140405913876
Zt469_000000F_arrow_0463	-1.52807029694629	0.18440021494252	0.201542663352497	0.912685332091016	-1.02022833825719	0.40695787324265	-3.18667362553537	0.0013981031195511	1.72961296029878	0.570545711861991	-1.22177100160969	NA	-2.16644528727818	0.0501129581184797
Zt469_000000F_arrow_0464	-0.431632328247965	0.712186862177379	0.288744411613554	0.816553392114672	0.98896405610213	0.340903247387793	-0.901063658455872	0.366137770149029	0.720376739861519	0.808685914234223	0.700219644488577	0.840531342645542	-1.890027714558	0.0495469991802963
Zt469_000000F_arrow_0465	0.763824821849227	0.0220972019298144	1.27248188547394	0.000101064060951451	1.53817996212282	9.32191429628741e-07	2.18413396753619	3.54276623183989e-13	0.508657063624708	0.487608480324479	0.265698076648883	0.829868557945439	0.645954005413373	0.0643216851768337
Zt469_000000F_arrow_0466	-0.684119107276272	0.218262099301685	-0.33751622591797	0.643731266920637	-0.719577742576731	0.187715074723447	-0.768770714577061	0.116138827874646	0.346602881358302	0.875294346423046	-0.382061516658761	0.87479749900005	-0.0491929720003298	0.951726888138491
Zt469_000000F_arrow_0467	0.037107047986192	0.949992020743647	0.108344681011736	0.845096169657351	-0.61189040120184	0.141424483593591	0.659194796538261	0.0996255362506026	0.0712376330255439	0.967848534924724	-0.720235082213576	0.464855214064715	1.2710851977401	0.00100821468458438
Zt469_000000F_arrow_0468	0.649936848525984	0.125512384640801	0.539684235945765	0.284956740321411	-0.0890721897227001	0.864251377422016	-0.33853036073111	0.38754917598051	-0.110252612580219	0.955622911904418	-0.628756425668465	0.626962728595099	-0.24945817100841	0.596354241602584
Zt469_000000F_arrow_0469	0.505577567850541	0.398401276267961	0.504099385341407	0.471726342179513	-0.00987208150267678	0.989498630764629	-0.130893769728873	0.820728250664159	-0.00147818250913401	1	-0.513971466844084	0.810972019358492	-0.121021688226196	0.864560128249712
Zt469_000000F_arrow_0470	0.216664398353018	0.298332214052933	0.168224453761212	0.452072137598202	0.183392048883514	0.382221406001866	-0.0978239095738643	0.643780724791051	-0.0484399445918058	0.952869593589535	0.0151675951223022	0.986353705303715	-0.281215958457378	0.161314222270161
Zt469_000000F_arrow_0471	0.986053301483652	0.0428940712908284	0.499028857385108	0.381103791871773	0.199641676129638	0.735812639872708	-0.249442382732778	0.629561988235729	-0.487024444098544	0.737529410719818	-0.29938718125547	0.88338708279899	-0.449084058862417	0.402858013392282
Zt469_000000F_arrow_0472	-0.00284791879434991	0.996692011608662	-0.156300806238628	0.645815349435132	0.326949161882384	0.252986589611109	-0.980425446673878	2.9008213064161e-05	-0.153452887444278	0.881636717127936	0.483249968121012	0.484113429523383	-1.30737460855626	1.1372441917891e-07
Zt469_000000F_arrow_0473	0.202879968920104	0.855245361732012	0.55845215006008	0.60728555944169	1.08896635580666	0.240047723838381	0.504660975233184	0.582610819987343	0.355572181139976	0.9183287851828	0.530514205746585	0.89145215532209	-0.58430538057348	0.573653553463834
Zt469_000000F_arrow_0474	0.426986558818141	0.20078770737949	0.377423802785381	0.286266852592271	0.890817465917001	0.00341301639775021	-0.170767047664205	0.62309245996023	-0.0495627560327609	0.972193951508236	0.51339366313162	0.534789248820886	-1.06158451358121	0.000458464687714132
Zt469_000000F_arrow_0475	0.451211201932382	NA	-0.0490136734927203	NA	0.526875802458755	NA	3.3194693265675	NA	-0.500224875425102	NA	0.575889475951475	NA	2.79259352410875	0.599110649758767
Zt469_000000F_arrow_0476	2.28617320831371	2.87157998016353e-05	2.6050648250876	5.34074205446963e-06	1.61863059004407	0.00358147726542703	-0.305502839808734	0.639082457155521	0.318891616773883	0.888593637027483	-0.986434235043526	0.514614966990468	-1.9241334298528	0.000519744079542504
Zt469_000000F_arrow_0477	-0.74045160260347	0.755372032442016	1.40700549285367	0.595856487891538	-1.41744704953794	0.502985451516558	-2.01320999613136	0.277318602008596	2.14745709545714	NA	-2.82445254239161	NA	-0.59576294659342	0.803741699976737
Zt469_000000F_arrow_0478	0.037203503073903	0.988511911054196	-1.87989741104906	0.16977586463123	-0.886398467633973	0.546554472652646	-2.51234906561573	0.020274038167156	-1.91710091412296	NA	0.993498943415083	NA	-1.62595059798176	0.217370964942958
Zt469_000000F_arrow_0479	-0.601710838438517	0.806044280444537	-1.28685317082265	0.582690050680889	-2.62864060521844	0.0994051959460061	-3.22553639458303	0.0215676819386833	-0.685142332384133	NA	-1.34178743439579	NA	-0.59689578936459	0.745395777418341
Zt469_000000F_arrow_0480	-1.83754148727964	0.438706206264722	0.783503873479883	0.802625396419883	0.842885875954839	0.775014321651286	-1.30324430170228	0.563518548862041	2.62104536075952	NA	0.0593820024749561	NA	-2.14613017765712	0.411006980774056
Zt469_000000F_arrow_0481	-0.00354948893244883	0.997073605805815	-0.282907369942198	0.511165568874308	0.1396359199189	0.758598499349321	1.02818311573824	0.00186432946106703	-0.27935788100975	0.816631176157127	0.422543289861099	0.710152561881481	0.888547195819342	0.0126108904715839
Zt469_000000F_arrow_0482	0.448045649358832	0.393173019945911	-0.544432373844719	0.291604599395801	-0.626584506402918	0.182864641788048	-0.590933303463816	0.185959365164843	-0.992478023203552	0.230218743560632	-0.0821521325581983	0.971622322523081	0.0356512029391014	0.960154397850942
Zt469_000000F_arrow_0483	0.273439996504797	0.678089623991343	0.898470385210707	0.141217288160292	0.705755040189851	0.217225854227504	0.471908078924712	0.393903061677386	0.62503038870591	0.680039989366853	-0.192715345020856	0.951338941278601	-0.233846961265139	0.7339920168631
Zt469_000000F_arrow_0484	-0.706719463042868	0.0898766597252946	-0.612268757039044	0.153352431636126	-0.788589021549055	0.0503424587953964	0.564026140806679	0.170135239621287	0.0944507060038238	0.954311127335968	-0.176320264510011	0.921464486462029	1.35261516235573	0.000454812572268685
Zt469_000000F_arrow_0485	0.0992731018999643	0.764654757992132	0.119814773653966	0.740657087960497	0.418477207835647	0.128129190721065	-0.780355242610548	0.000784548783857044	0.0205416717540012	0.989764098224447	0.298662434181682	0.756547425849465	-1.19883245044619	1.2210545968942e-06
Zt469_000000F_arrow_0486	2.41688622475296	0.000480812162327787	1.11707257975417	0.148037504334329	1.25929071813681	0.0619645800141577	0.094008382280939	0.901836654420996	-1.29981364499879	0.431798800025002	0.142218138382646	0.97139536531168	-1.16528233585588	0.0928072831782074
Zt469_000000F_arrow_0487	-0.960752991094281	0.552973840183235	1.82758601660496	0.358868986084028	-0.237195069158103	0.899580306237136	0.496453381088961	0.754561979904032	2.78833900769924	NA	-2.06478108576306	NA	0.733648450247064	0.670198658611933
Zt469_000000F_arrow_0488	-2.97766832034977	3.60679943059899e-10	-3.94849681391046	3.48549277433626e-17	-1.97012813694154	7.46984135258224e-05	0.15652986270657	0.803846856118703	-0.97082849356069	0.287750746039755	1.97836867696892	0.00472503845915412	2.12665799964811	1.76688635548165e-05
Zt469_000000F_arrow_0489	-1.59687457679201	1.91085937640868e-05	-1.48611858193259	7.58534028870763e-05	-1.00356837868702	0.00970369563228182	-0.639008451884713	0.113249849478779	0.11075599485942	0.946029423815686	0.482550203245578	0.668691724361168	0.364559926802304	0.426565139002608
Zt469_000000F_arrow_0490	-2.96462525518949	1.887983842288e-06	-4.34509471792579	6.26044024062876e-13	-3.63808497621972	2.05156224153118e-09	-2.73570983808867	8.7307780477668e-06	-1.3804694627363	0.202837606018381	0.707009741706075	0.727259882343244	0.902375138131044	0.196623890538868
Zt469_000000F_arrow_0491	-11.590540970135	1.10242326950025e-104	-11.7927961242777	1.22730746459669e-108	-10.863706523434	3.69851626699723e-92	-1.63622280336332	0.00684133616091491	-0.202255154142778	0.912575360808487	0.92908960084373	0.389235690720259	9.22748372007069	6.82396269909995e-92
Zt469_000000F_arrow_0492	0.94784376696649	0.0177344548130554	0.310758639938012	0.517275442749241	0.893792978021362	0.025212236126097	0.901448772714169	0.0184452933618494	-0.637085127028479	0.456653910170687	0.58303433808335	0.598570198203601	0.00765579469280685	0.994587136506671
Zt469_000000F_arrow_0493	-0.748635957045914	0.0373939626079068	-1.13717520376998	0.00107620413191936	-0.776011047102557	0.0283557937275224	-0.421044082853524	0.249943231834652	-0.38853924672407	0.678598936887445	0.361164156667428	0.759240095487303	0.354966964249032	0.379604878114586
Zt469_000000F_arrow_0494	-0.014871899718288	0.984472911267545	0.787728927099543	0.0896497789805597	0.390643259339235	0.388703712185688	-0.202951776258186	0.647116085399239	0.802600826817831	0.350236943137914	-0.397085667760308	0.79933306003079	-0.593595035597421	0.170551311291413
Zt469_000000F_arrow_0495	1.72192563302504	0.00215554370605648	3.11934684287968	2.87433398198016e-05	3.43112359241293	2.57384977645701e-08	1.43386407850047	0.00621155669462248	1.39742120985463	0.368411722638455	0.311776749533252	0.943992584825498	-1.99725951391245	0.00227756318514997
Zt469_000000F_arrow_0496	0.279899738909308	0.235535122756571	-0.0418163316039254	0.891781780107921	-0.263358907199854	0.254985327381657	-0.22493907752427	0.30970902549488	-0.321716070513234	0.526428711312059	-0.221542575595929	0.767855553104111	0.0384198296755843	0.902854551855061
Zt469_000000F_arrow_0497	0.753724478745588	0.0294398991802225	1.37383220922822	0.00034475955383844	1.11018511435604	0.000994888664613369	0.6909566435197	0.0316068539003635	0.620107730482637	0.471736115347482	-0.263647094872187	0.87479749900005	-0.419228470836338	0.2814437458823
Zt469_000000F_arrow_0498	-0.479796835725209	0.636875398327115	0.0473764019372097	0.972047794867955	-0.00226466380237992	0.999596876181417	0.565244061943681	0.535507681613257	0.527173237662419	0.871399051543094	-0.0496410657395896	0.988621963521547	0.567508725746061	0.57554949400861
Zt469_000000F_arrow_0499	-0.34577750678	0.585451031430354	0.298272105737737	0.670745719624196	-0.282148413815644	0.663308503432264	0.347180222091065	0.551886776429176	0.644049612517738	0.651524957468317	-0.580420519553382	0.74834963383905	0.629328635906709	0.281656235264638
Zt469_000000F_arrow_0500	-0.434518958549235	0.211419631219916	-0.415574727697506	0.255570400146002	-0.851215982342301	0.00632266115002211	-1.43185616297873	9.83695238171935e-07	0.0189442308517284	0.991294250713657	-0.435641254644795	0.641819650318948	-0.580640180636433	0.0794064529328667
Zt469_000000F_arrow_0501	-0.161835772097023	0.596105360121039	-0.127754833580343	0.713178180650566	-0.246968908790369	0.38344181411256	-0.00252518508301704	0.994822064318316	0.0340809385166794	0.978454542964136	-0.119214075210025	0.924600300977341	0.244443723707351	0.398523810548621
Zt469_000000F_arrow_0502	-0.877781403950259	0.132233134116344	-0.394412029208714	0.583711921188946	-0.339418688939869	0.617188675811213	-0.38394284519527	0.523564082785774	0.483369374741546	0.796439237184587	0.0549933402688449	0.983951433599634	-0.0445241562554014	0.960689216719438
Zt469_000000F_arrow_0503	0.960884274612487	0.00435607035894964	1.35632283553436	0.00033666571968852	0.0365415715827148	0.938135275130029	-0.581954744466364	0.0742554779016009	0.39543856092187	0.721638745157169	-1.31978126395164	0.0294281457880347	-0.618496316049078	0.0748316538005387
Zt469_000000F_arrow_0504	-0.220203344266469	0.494851637503849	-0.555129819220927	0.066656245786312	-1.27587953945198	2.28269575738029e-07	-0.620728929416856	0.0135057609781563	-0.334926474954458	0.670476354134306	-0.720749720231048	0.198540786028542	0.655150610035119	0.0127162315514583
Zt469_000000F_arrow_0505	-1.07404428382643	0.0118306682408031	0.276734953360233	0.610201114410504	1.21077224753821	0.0051803248934497	2.02637656455339	4.13232764912444e-07	1.35077923718666	0.0253165425993614	0.934037294177977	0.33917890299922	0.815604317015184	0.0789428242700874
Zt469_000000F_arrow_0506	1.96157733953073	6.15642454755033e-06	2.75200779009446	3.83737662874624e-09	2.03023088178294	2.81385973219278e-06	0.630829715721095	0.175899426092216	0.790430450563729	0.452779975638489	-0.721776908311516	0.598570198203601	-1.39940116606185	0.00206429841354248
Zt469_000000F_arrow_0507	1.77750232414395	4.98491601629337e-13	2.19409940556087	9.08541090037981e-17	1.93999279372883	3.96710263159287e-15	1.1389926173698	3.50452017426335e-06	0.416597081416916	0.5200683328845	-0.254106611832035	0.800452468923128	-0.801000176359034	0.00275652041259337
Zt469_000000F_arrow_0508	2.54242789140992	0.594394620620881	1.08038107261032	NA	2.48347894369554	NA	-0.398203729114951	0.934849490043361	0	NA	0	NA	-2.88168267281049	0.540587337383242
Zt469_000000F_arrow_0509	0.153201982312253	0.848885912482988	0.313579187584309	0.710194987023689	-0.120376994354112	0.880893246544449	-0.0481795570611213	0.94824297943236	0.160377205272057	0.954311127335968	-0.433956181938421	0.873830872817866	0.0721974372929906	0.938578810528508
Zt469_000000F_arrow_0510	0.0833501903043966	0.850928233568725	0.692344164515971	0.0584227260728243	0.592039573557688	0.0866797143711263	0.262644296406331	0.461149251791216	0.608993974211574	0.386787399581973	-0.100304590958283	0.958279811509448	-0.329395277151357	0.393903892476906
Zt469_000000F_arrow_0511	-0.45784757016408	0.477218195333603	-0.220740341871956	0.756998900009604	0.0189261320684112	0.980484293839212	1.51829635464552	0.004340826462513	0.237107228292124	0.907849413879508	0.239666473940368	0.921828728394056	1.49937022257711	0.00615515992295176
Zt469_000000F_arrow_0512	-0.359398551223561	0.373998568898937	-0.450293390026209	0.289097887206324	0.0555623795697441	0.911443370265635	0.936280897050791	0.00429281549287698	-0.0908948388026473	0.955574811055136	0.505855769595953	0.659560364602313	0.880718517481047	0.0160449838520918
Zt469_000000F_arrow_0513	-0.809739935245692	0.0071941973991007	-0.996955787302064	0.000786065797990621	-1.28240666422693	7.10075269588228e-06	0.12774634152268	0.721058925552138	-0.187215852056372	0.865580464036607	-0.285450876924864	0.778209079552182	1.41015300574961	8.49934399447305e-07
Zt469_000000F_arrow_0514	1.56137037637143	0.00072311861391665	1.37973292575808	0.0067959185461379	0.676609838450178	0.16971539165368	-0.391978439686141	0.424900905995343	-0.181637450613348	0.933339729425791	-0.703123087307905	0.629825476628835	-1.06858827813632	0.0234951969486247
Zt469_000000F_arrow_0515	-0.84095376476731	0.718882852337213	-1.35315722938223	0.564017611907702	-2.08671294202673	0.23345872438738	-3.61257870444808	0.0105708041943861	-0.512203464614918	NA	-0.733555712644498	NA	-1.52586576242135	0.372190228551359
Zt469_000000F_arrow_0516	0	NA	0	NA	0	NA	-2.72427386358017	NA	0	NA	0	NA	-0.191426969139601	NA
Zt469_000000F_arrow_0517	-1.01585697777167	0.00534844462038378	-0.784673416439428	0.0396836514744323	-0.75499728854413	0.0441246099872584	-0.972620704883328	0.00684696353796065	0.231183561332246	0.86276003058701	0.0296761278952975	0.986353705303715	-0.217623416339197	0.634895635270634
Zt469_000000F_arrow_0518	0.428435800888172	0.653551231433466	0.967829160323782	0.330643993529558	0.110992604020869	0.915822713589618	0.317935963460719	0.71004937939597	0.53939335943561	0.870803600800428	-0.856836556302913	NA	0.20694335943985	0.844153278270588
Zt469_000000F_arrow_0519	-0.162055741516458	0.944683477477011	2.05973787245452	0.369282550669323	-4.88833477616371	0.000779612634214176	-5.0113131203569	0.000581924588448516	2.22179361397098	0.673858357561941	-6.94807264861823	0.0162903763370612	-0.122978344193188	0.959758784508197
Zt469_000000F_arrow_0520	0.0523056174698211	0.966056859307471	0.630630291464429	0.581259444347171	-0.0762689478629987	0.94355177287936	-0.529805997966904	0.509927114086479	0.578324673994608	NA	-0.706899239327428	NA	-0.453537050103906	0.634396379063103
Zt469_000000F_arrow_0521	2.00766777370456	3.1581034660441e-12	2.20266646443232	5.26017054564532e-14	1.8604211944158	1.15027709435676e-10	1.16205140385543	8.79493602611816e-05	0.194998690727755	0.866042306409417	-0.342245270016513	0.736054188274834	-0.69836979056037	0.0293053871243202
Zt469_000000F_arrow_0522	1.55141453481404	5.70422486936558e-07	1.64800718116164	1.6561379817598e-07	1.39056469854817	8.02453411395789e-06	0.856748575610426	0.0077296701623141	0.0965926463476095	0.944941533765995	-0.257442482613472	0.829868557945439	-0.533816122937746	0.129843644226486
Zt469_000000F_arrow_0523	0.688645668247511	0.0208790697287746	0.341451519221925	0.311834371361182	0.894725280622282	0.00194018286339978	0.94657958316435	0.000685928278293582	-0.347194149025586	0.654754502490251	0.553273761400357	0.436598879838537	0.0518543025420678	0.906821932677622
Zt469_000000F_arrow_0524	-1.21097796224991	1.92290268811748e-06	-1.16652464332325	1.04605307031948e-05	-0.889988935381956	0.000696329951764792	0.523336493319662	0.0509913797800604	0.0444533189266645	0.969757221348401	0.276535707941294	0.765289487293238	1.41332542870162	2.94313752068778e-08
Zt469_000000F_arrow_0525	-2.67731550758069	2.78705074733642e-23	-3.37049037234241	1.00395561801236e-33	-4.073869057539	6.1179125093882e-57	-3.96941285973309	9.90078927903574e-57	-0.693174864761722	0.16068924126406	-0.703378685196587	0.211974633284171	0.104456197805904	0.765261086072303
Zt469_000000F_arrow_0526	-0.412632442913617	0.514932826458023	-1.52150286407242	0.00374202741299312	-1.2808079592053	0.0138772238074378	-1.65853956861083	0.000848518543577934	-1.1088704211588	0.235152626885991	0.240694904867118	0.919010014631387	-0.377731609405531	0.548770371668869
Zt469_000000F_arrow_0527	0.0738839597710658	0.881450645795998	0.208775387685595	0.660986920199701	-0.252060860389098	0.550897229500144	-0.285343976547104	0.459850898822251	0.134891427914529	0.930139991734108	-0.460836248074693	0.688455521800744	-0.0332831161580061	0.953641202219035
Zt469_000000F_arrow_0528	-0.761699664304255	0.142781223503815	-0.477398062469168	0.396601133361467	-0.202175951252896	0.746538819695564	-1.78388267286399	0.000113952832149737	0.284301601835087	0.873234428111367	0.275222111216272	0.892527226695997	-1.5817067216111	0.000909188607516187
Zt469_000000F_arrow_0529	0.675174643029914	0.0822740258663809	1.62524239613129	5.96792747636985e-05	0.82766160339002	0.027900104443287	-0.186770239822156	0.655247162787812	0.950067753101379	0.179459099783727	-0.797580792741272	0.42013427081173	-1.01443184321218	0.00658678480316482
Zt469_000000F_arrow_0530	1.1727096340121	0.0574536082516023	0.332764159385644	0.660670821937774	0.170837482639912	0.826976921075733	1.92764455028311	0.000539591971420723	-0.839945474626458	0.548144777516777	-0.161926676745731	0.95916256124141	1.7568070676432	0.00247652789893827
Zt469_000000F_arrow_0531	0.373056730975826	0.399716502698158	-0.442415548024574	0.308938804250966	-0.978857434005113	0.0083100321012221	-0.215121228556237	0.617515519238974	-0.8154722790004	0.22900625230086	-0.536441885980539	0.615008916843274	0.763736205448875	0.0493521253562639
Zt469_000000F_arrow_0532	0.617371435849576	0.143869431143367	-0.147268628708685	0.781514681601595	-0.825255125876424	0.0331705089089907	0.19554169763507	0.658089485806354	-0.764640064558261	0.318812346899236	-0.67798649716774	0.496023230232914	1.02079682351149	0.00775979075024491
Zt469_000000F_arrow_0533	2.76131135405178	0.000765243724320357	0.720634705902005	0.424651259437421	0.298856331200494	0.735812639872708	0.395008905107821	0.60077203615094	-2.04067664814977	0.18678593999287	-0.421778374701511	NA	0.0961525739073271	0.929912606642103
Zt469_000000F_arrow_0534	1.33953140576151	0.0321521534203899	1.82005249111908	0.00291075075138303	1.76896932908663	0.00320875225328908	0.470953826700253	0.491167328066674	0.48052108535757	0.810802163670087	-0.051083162032453	0.98573052631849	-1.29801550238637	0.0406412514342267
Zt469_000000F_arrow_0535	0.299611714539817	0.822317518816629	0.609393207535163	0.641558540129279	0.0343828383629258	0.980534765183653	0.253207721591609	0.835506246408009	0.309781492995347	0.944701548178849	-0.575010369172238	0.89734229247587	0.218824883228684	0.878382359787075
Zt469_000000F_arrow_0536	1.94151631494702	0.005252141992473	2.2921918977455	0.0108486142294176	1.60345439349569	0.0199717527262681	2.96246494828445	3.55553606884807e-07	0.350675582798476	NA	-0.688737504249808	NA	1.35901055478876	0.0628597651836892
Zt469_000000F_arrow_0537	-0.0257037315386447	NA	-1.48773669421783	NA	-0.0846524682791545	NA	-4.76112133578908	NA	0	NA	0	NA	-4.67646886750992	NA
Zt469_000000F_arrow_0538	0.131132449317003	0.850248206321854	0.245517755431897	0.716000411831222	0.973711131696044	0.070428419799898	-1.31231766792737	0.00823788255949224	0.114385306114894	0.959336883554786	0.728193376264147	0.628334033782961	-2.28602879962341	4.51412290424578e-06
Zt469_000000F_arrow_0539	-2.4512818605322	0.0723724996923826	-2.51110610068566	0.0674322897816464	-3.44729578233687	0.00696241376940517	-3.10768570032409	0.0152612236632473	-0.0598242401534621	0.993020183390077	-0.936189681651203	0.847524586526777	0.33961008201278	0.849411445897391
Zt469_000000F_arrow_0540	-3.23194203168692	0.0203263959004316	-1.2082819584942	0.508373440089582	0.408936165732897	0.849086381890586	3.48494054514425	0.0200190460151053	2.02366007319272	NA	1.6172181242271	NA	3.07600437941135	0.0825693610044636
Zt469_000000F_arrow_0541	1.52077585443398	0.0159960967243858	1.17318913809084	0.0947924915625067	1.45479410243349	0.0211151052364889	1.16916545840412	0.0484301430798098	-0.347586716343141	0.895875845898039	0.281604964342651	0.9336335028076	-0.285628644029369	0.726488103358118
Zt469_000000F_arrow_0542	-0.581128022552469	0.542851185478075	-0.339937680148301	0.739495881009083	0.94740285623151	0.27929241328368	2.20230414092741	0.00466865239139833	0.241190342404168	0.941658378799213	1.28734053637981	0.514614966990468	1.2549012846959	0.143743991455799
Zt469_000000F_arrow_0543	-2.28260299839425	8.11092566267459e-07	-4.75504685280922	5.66246480978643e-29	-7.09826526881575	2.17521727100757e-68	-2.39021243261116	2.54017172507054e-08	-2.47244385441497	2.76051263769912e-06	-2.34321841600653	2.03598865950505e-06	4.70805283620459	1.09836190923653e-34
Zt469_000000F_arrow_0544	-3.97635892439443	1.9160534392236e-15	-4.02010967035844	4.38988859873542e-15	-1.93952767995062	0.000502947112845267	-2.37562307602715	3.49671925631869e-06	-0.0437507459640086	0.986698359432113	2.08058199040782	0.00987353947167618	-0.436095396076531	0.513998581473283
Zt469_000000F_arrow_0545	-6.99956966072807	1.92660354367205e-35	-7.92010866573346	5.27258307018194e-45	-7.9158751634262	1.72300952868817e-45	-4.7598736712226	9.71206588517495e-17	-0.920539005005388	0.324951306539914	0.00423350230725593	0.998013296872393	3.15600149220361	1.13711851342306e-11
Zt469_000000F_arrow_0546	-1.0350868473902	0.552979588702075	0.385071962658073	0.880315973615074	-3.76813592724363	0.00424706169363763	-2.22281848008275	0.104158461568405	1.42015881004827	NA	-4.1532078899017	NA	1.54531744716088	0.289270538195611
Zt469_000000F_arrow_0547	-4.51497076004326	0.000355253173333269	-3.84397630490392	0.00610361484243678	-3.36609191071108	0.0126500938116987	-6.84604452437679	8.14296128430747e-09	0.670994455139337	0.889539516986644	0.477884394192845	NA	-3.47995261366571	0.00374097180692636
Zt469_000000F_arrow_0548	1.85356551834769	9.71758066654133e-05	2.30989391665558	7.26633753656278e-07	1.61427160959769	0.000728600267428765	0.0579876628147516	0.92996293623062	0.456328398307893	0.742598999733706	-0.695622307057887	0.597959525794265	-1.55628394678294	0.00139581360926685
Zt469_000000F_arrow_0549	-0.750408106986502	0.0106422791356932	-0.787151528961372	0.00897464206740843	-0.489101520940563	0.113900163480994	0.0360611011353727	0.924537372774514	-0.0367434219748705	0.978757701481751	0.298050008020809	0.767855553104111	0.525162622075936	0.0917684413539815
Zt469_000000F_arrow_0550	0.11358087582722	0.733156402595826	0.212021759762231	0.513615380757193	0.00429754608317409	0.991369349968634	-0.687908264741842	0.00537184669105698	0.0984408839350115	0.929220278461553	-0.207724213679057	0.840313482216117	-0.692205810825016	0.00769375022607437
Zt469_000000F_arrow_0551	0.858078711839004	0.0432608730746602	1.16167627521945	0.00464313575410488	0.584661062177382	0.183719312101307	-0.515775271889169	0.236806094959851	0.303597563380447	0.826165923282304	-0.57701521304207	0.60821792139817	-1.10043633406655	0.0076741675887033
Zt469_000000F_arrow_0552	-0.164235513295179	0.615021326980655	-0.489029760850899	0.0881473593301123	-0.0814798496088148	0.818845192470795	-1.04227942705369	2.03425067371505e-05	-0.32479424755572	0.64284153018282	0.407549911242084	0.582250991115569	-0.960799577444872	0.00020250365086522
Zt469_000000F_arrow_0553	0.15016098346834	0.703058656826681	0.220850187466671	0.600792220866795	0.0436464469400716	0.919123698982221	-0.180115846844375	0.589884244063898	0.0706892039983314	0.962884737594662	-0.1772037405266	0.911657516442508	-0.223762293784447	0.55031714994955
Zt469_000000F_arrow_0554	-0.274955518257259	0.587838929062686	-0.097477021260079	0.876376984079472	-0.684662382630432	0.113425258818589	-0.551217776380515	0.186217331957635	0.17747849699718	0.921803968221879	-0.587185361370353	0.659230807578385	0.133444606249916	0.809803098799381
Zt469_000000F_arrow_0555	-2.55223269910357	1.37692272051432e-14	-2.8835902554327	7.46059273235617e-18	-2.7683670351342	4.521809551977e-17	-0.721910081225277	0.0460385124920847	-0.331357556329132	0.748461855709457	0.115223220298502	0.953639022567999	2.04645695390892	8.72418400504865e-10
Zt469_000000F_arrow_0556	-1.63154528584155	7.25510304912763e-06	-2.16038217297949	1.68784480066317e-09	-2.01002190895118	1.5739004355326e-08	-1.35122899328249	0.000210449705203271	-0.528836887137945	0.540055736518718	0.150360264028308	0.934957273391453	0.658792915668698	0.10205398015455
Zt469_000000F_arrow_0557	-2.13205039636379	8.31075678163756e-17	-2.26563169622	2.45454848086309e-17	-2.02879698326894	4.28535660129088e-15	-1.3531785905551	1.2822858953621e-07	-0.133581299856214	0.902882716944509	0.236834712951066	0.819420949926679	0.675618392713839	0.0160449838520918
Zt469_000000F_arrow_0558	-0.593569847609629	0.0490437725998349	-0.630905462513255	0.0392604157776563	-0.72311252221367	0.0127338028558236	0.735205276051258	0.00977938496161852	-0.0373356149036267	0.977231592529229	-0.0922070597004146	0.953639022567999	1.45831779826493	1.23699130274641e-07
Zt469_000000F_arrow_0559	0.274972248092629	0.349398900695896	0.0512911144183199	0.89554805071073	-0.246636334871504	0.387412864154257	0.514924234124889	0.029890109032283	-0.223681133674309	0.818630268412541	-0.297927449289824	0.754819331624861	0.761560568996394	0.0021500267244757
Zt469_000000F_arrow_0560	-0.878245019468524	0.766222192681888	-1.5883673909247	0.583440286586235	-1.28178840663247	0.644762344473015	-1.94179989398312	0.402723104782753	-0.710122371456175	NA	0.306578984292234	NA	-0.660011487350653	0.827784750397802
Zt469_000000F_arrow_0561	-0.0871331209092959	0.81549507494221	-0.0470695409631915	0.909611823664478	-0.149683426473177	0.66867483016945	-1.04893806953647	5.09786607834326e-05	0.0400635799461045	0.974846540973236	-0.102613885509986	0.949923151156728	-0.899254643063289	0.00110009590340898
Zt469_000000F_arrow_0562	0.494546137617276	0.241850066172463	0.98919805418021	0.0325747294763196	0.323676997419734	0.465059020641429	-0.278637817687942	0.484818027329	0.494651916562934	0.692626181574459	-0.665521056760476	0.598570198203601	-0.602314815107675	0.140850665094286
Zt469_000000F_arrow_0563	-0.893868963930434	0.000134860860402886	-1.10005480264534	2.51751309650959e-06	-0.798306838782737	0.000709709970311877	-0.433091330654309	0.0775810937806732	-0.206185838714909	0.785036361083362	0.301747963862606	0.678990935688765	0.365215508128428	0.165473936750135
Zt469_000000F_arrow_0564	1.19652707261745	0.00054195552212936	1.15919588947234	0.0020547833084749	0.463849847873002	0.220100920576612	-1.37790060986504	1.82613829092994e-05	-0.0373311831451059	0.985835630187593	-0.695346041599342	0.450037807872147	-1.84175045773804	2.15331330535908e-08
Zt469_000000F_arrow_0565	-4.74877114773951	3.59657068412631e-35	-4.56058589483971	6.39253978734645e-31	-4.23050330474968	1.34566843822176e-27	-5.53353734374264	3.66638332224891e-48	0.188185252899803	0.903115095686882	0.330082590090032	0.822584022099725	-1.30303403899296	0.00101787610642676
Zt469_000000F_arrow_0566	-2.05530534089159	1.98654516667984e-06	-2.76971581294747	1.32334656967033e-10	-2.55928206882738	1.20799304121266e-09	-0.546425543450106	0.249475969322469	-0.714410472055876	0.460189492778049	0.210433744120089	0.916955706723539	2.01285652537727	2.15963537866545e-06
Zt469_000000F_arrow_0567	-1.25085079980493	0.365318862967131	-2.29638203578787	0.0642836267199344	0.345818636483754	0.834681382911428	-1.54770002845859	0.220313847567051	-1.04553123598294	0.765324137624612	2.64220067227162	0.306302412884604	-1.89351866494234	0.154095880701769
Zt469_000000F_arrow_0568	-0.130897930208434	0.775422266542554	0.284430523983601	0.518879616854029	0.126882355671127	0.78311671433751	-0.401005126342543	0.276877486139086	0.415328454192035	0.665565891300509	-0.157548168312475	0.927449179837082	-0.52788748201367	0.168844461047554
Zt469_000000F_arrow_0569	1.61564858512758	6.03842779635773e-05	2.06758433508848	5.76505473564237e-06	1.01418318978355	0.0138314233185945	0.271005392749318	0.549646635188573	0.451935749960896	0.748461855709457	-1.05340114530493	0.307456602261856	-0.743177797034231	0.0887573363705163
Zt469_000000F_arrow_0570	-0.0737604939999334	0.89483470698351	0.0329313404687416	0.956341220941518	-0.452576260534428	0.299168605006154	-1.23466620593476	0.000990869047357622	0.106691834468675	0.952120818000469	-0.485507601003169	0.698686026139035	-0.782089945400335	0.0556804773900645
Zt469_000000F_arrow_0571	-0.351535656092394	0.218273017775812	-0.231319313906138	0.511668705030785	-0.280305845889906	0.342822679659758	1.03301986413606	8.10818950501067e-06	0.120216342186257	0.919659008002265	-0.0489865319837684	0.974265943870902	1.31332571002596	1.36281141871235e-07
Zt469_000000F_arrow_0572	-0.204996392002062	0.629314589373236	-0.0360391353589651	0.942616218831498	0.0132142386540432	0.978961244379372	0.617467333349693	0.0749932513951952	0.168957256643096	0.899218647176193	0.0492533740130084	0.977476728156834	0.60425309469565	0.0977728898254117
Zt469_000000F_arrow_0573	0.270125816097762	0.572291469310904	0.0422470306449266	0.942230266219774	-0.0868754232890666	0.87117075095257	0.705516350386377	0.0724040984511302	-0.227878785452835	0.880338617015672	-0.129122453933993	0.953639022567999	0.792391773675443	0.0521090024258458
Zt469_000000F_arrow_0574	-0.402968385374843	0.440508429671585	-1.14229598329282	0.0118144293877072	-0.712462893764201	0.127692474123965	-0.196202722971739	0.701021806789217	-0.739327597917977	0.434512903217403	0.429833089528619	0.77969657298572	0.516260170792462	0.299986067931319
Zt469_000000F_arrow_0575	2.40780265462577	4.36810232000879e-06	2.1368839246999	9.19308787909795e-05	3.10014760235048	3.66827769281051e-09	3.41680552411527	8.37354182222282e-12	-0.270918729925865	0.90089755038901	0.96326367765058	0.514614966990468	0.316657921764792	0.657405240523049
Zt469_000000F_arrow_0576	-0.935159977427772	0.00804085899120402	-0.559472952293277	0.180163875882655	-0.960890387334795	0.00608631555522203	-2.12623794284582	1.52754862499663e-11	0.375687025134495	0.730301593201562	-0.401417435041518	0.751832679193933	-1.16534755551102	0.000709459537157533
Zt469_000000F_arrow_0577	-0.282605776091291	0.338360059615983	-0.570928222700898	0.0405602148609287	-0.481412247008217	0.0708729769880563	-0.160298381355029	0.573496701450998	-0.288322446609607	0.69951738547985	0.089515975692681	0.953639022567999	0.321113865653188	0.26288798496202
Zt469_000000F_arrow_0578	-1.15950612401734	0.0206972195294896	-1.66751323283153	0.000669534812182479	-1.25922088543873	0.0103481481423857	0.967854719137496	0.0490076092488205	-0.508007108814192	0.714882910699043	0.408292347392795	0.819758983211096	2.22707560457623	2.31431963280776e-06
Zt469_000000F_arrow_0579	1.33144941920646	0.00985657680582563	0.810997594774059	0.16848600986656	1.54156788044518	0.0027473421348163	0.562512764087762	0.270327945785338	-0.520451824432398	0.752868921862752	0.730570285671118	0.667448684354131	-0.979055116357414	0.0763990637786668
Zt469_000000F_arrow_0580	-0.343403238120818	0.581392881795734	-0.468718147796787	0.472201315154548	-1.23179588368782	0.0130783466843426	-1.56900908744453	0.000737406636613516	-0.125314909675969	0.957877091298254	-0.763077735891033	0.621713108239715	-0.337213203756709	0.574541323770576
Zt469_000000F_arrow_0581	-0.643848658624094	0.0126657341435863	-0.884853313130355	0.000805813708917581	-0.197891815229317	0.524995384463385	-0.222043955342774	0.41334135763028	-0.241004654506261	0.767991380059223	0.686961497901038	0.204584218023174	-0.0241521401134574	0.95451701454769
Zt469_000000F_arrow_0582	0.300288227027187	0.420115241379591	-0.208136011252887	0.628910226695162	0.535738778122331	0.120242452055141	1.25890415637642	4.514169714751e-06	-0.508424238280074	0.541646739860422	0.743874789375218	0.371313662217688	0.723165378254085	0.032655089622762
Zt469_000000F_arrow_0583	0.713989079077494	0.208030034818986	1.48045610470444	0.057299782101764	1.80582185972888	0.00195481170258707	1.03254892208878	0.018600573978974	0.766467025626951	NA	0.325365755024431	NA	-0.773272937640091	0.24365964233464
Zt469_000000F_arrow_0584	-0.148269853722731	0.765949614687079	-0.101726647748659	0.855799301425031	0.12419386330595	0.809755590592497	0.824021555862187	0.0255726173943879	0.0465432059740724	0.98051161805886	0.225920511054609	0.900992029380676	0.699827692556236	0.0890511222304352
Zt469_000000F_arrow_0585	1.19080456283169	0.101680980590434	0.342150459030305	0.694703395918646	1.04519549493601	0.151122444051683	-1.13333365630572	0.106960515984297	-0.848654103801385	0.61089982790991	0.703045035905705	0.751348327025943	-2.17852915124173	0.00128385064227308
Zt469_000000F_arrow_0586	0.652709999837889	0.442436644801492	0.29229056429253	0.759981430169119	0.639971065390424	0.443783505702749	-0.00504329591808818	0.997065987427953	-0.360419435545359	0.898696789609618	0.347680501097894	0.91624754640463	-0.645014361308512	0.45074201183853
Zt469_000000F_arrow_0587	1.31780785958761	0.00100173244040458	1.54820715392689	0.000813151015060838	0.658505884354088	0.117435093235598	-0.625130434580897	0.108179265204553	0.230399294339279	0.901698099992932	-0.889701269572804	0.432611756113568	-1.28363631893499	0.00108989045303939
Zt469_000000F_arrow_0588	-2.89559814766854	7.38065345067042e-18	-3.10444716475971	2.19483732087728e-20	-2.72781930755582	5.61922851962338e-16	-1.71316403053635	8.42043318118129e-07	-0.20884901709117	0.875629627760134	0.376627857203894	0.7475298100696	1.01465527701947	0.00578601828777675
Zt469_000000F_arrow_0589	0.338589027534505	0.334777970234008	-0.293755927990407	0.413618668429735	-0.275199915467222	0.433601498563161	0.401098198700647	0.209758698073229	-0.632344955524912	0.244854678179834	0.0185560125231852	0.987881346785689	0.676298114167868	0.0315446587361968
Zt469_000000F_arrow_0590	0.730673329863244	0.0559939007155298	0.8462875363462	0.0337683943125911	0.422940255105748	0.297995829939572	0.16619851917611	0.693073697134737	0.115614206482956	0.944863183328934	-0.423347281240452	0.736078688678663	-0.256741735929638	0.565467923780997
Zt469_000000F_arrow_0591	0.358288641213255	0.159596315666462	0.610122074546235	0.0124741614357489	0.637108024679496	0.00659285325080619	0.519097593793781	0.0260064264526383	0.25183343333298	0.702927546278292	0.0269859501332609	0.981234451361712	-0.118010430885715	0.697636684430504
Zt469_000000F_arrow_0592	-1.15090783182972	0.496493005825219	-1.30011642427259	0.460718242060515	-1.35442748510393	0.403236578114662	-0.987900455451969	0.526276544019191	-0.14920859244287	NA	-0.054311060831339	NA	0.366527029651964	0.852458920133399
Zt469_000000F_arrow_0593	0.888865013707026	0.000381899606106693	0.983924250292157	0.000135720262995344	1.13692824957353	3.7211003235375e-06	0.260173803939126	0.344154558810722	0.0950592365851317	0.92959754722836	0.153003999281373	0.892798753128245	-0.876754445634404	0.000568216349331305
Zt469_000000F_arrow_0594	-5.353601221701	NA	0	NA	0	NA	-1.22536496585882	NA	1.41773978671131	NA	0	NA	1.30748192858174	0.865374305400605
Zt469_000000F_arrow_0595	-1.25505791429166	0.0463187160416772	-2.81453093792028	8.67894418713379e-07	-2.77154741740965	8.29024569774178e-07	-1.11312993098001	0.0652220136415193	-1.55947302362862	0.0940598168101664	0.0429835205106241	0.98671114181658	1.65841748642965	0.00495542906331151
Zt469_000000F_arrow_0596	0.286904382471662	0.497717895193544	-0.667470540989475	0.0737884484063583	-0.59189428862659	0.106261694259077	-0.106620930812049	0.801892548079338	-0.954374923461137	0.0826806999727405	0.0755762523628845	0.968743475486465	0.485273357814541	0.207118532492686
Zt469_000000F_arrow_0597	-0.654286882413752	0.122140270131831	-1.57335913469426	3.78010770286282e-05	-1.14685209087152	0.0030098185858832	-1.71345717256231	3.21419151835219e-06	-0.919072252280512	0.162007562103074	0.426507043822746	0.736078688678663	-0.566605081690793	0.186100109406937
Zt469_000000F_arrow_0598	0.571452307242796	0.126561817354271	1.15296647516386	0.00216983412116512	0.615065057644452	0.0931225272037041	0.224627408427433	0.564439462271534	0.581514167921067	0.486027450533285	-0.537901417519412	0.615701031695567	-0.390437649217018	0.328302571655124
Zt469_000000F_arrow_0599	-0.651026012698127	0.69872608368445	-1.39649763359925	0.372273247978943	0.0907406534325569	0.963482876431498	-0.28827242413455	0.855276974952035	-0.745471620901118	NA	1.4872382870318	NA	-0.379013077567107	0.843454377498177
Zt469_000000F_arrow_0600	-1.52176794275009	0.0462088971344825	-1.48902577532958	0.0685463314874246	-0.770034878089469	0.373740393553299	-1.25293091852629	0.0860330468452851	0.0327421674205088	0.994018722727023	0.71899089724011	0.795895125808148	-0.482896040436819	0.604122869050832
Zt469_000000F_arrow_0601	-2.02190511186969	3.87258777069689e-05	-1.01992062956906	0.134524289787777	-0.632368057470093	0.316215721112212	-1.09339056004173	0.0243431017708727	1.00198448230063	0.452429476633258	0.387552572098967	NA	-0.461022502571639	0.480818361074382
Zt469_000000F_arrow_0602	0.0648566087325976	0.941705221427575	-1.01448007496561	0.108801550554645	-0.735194220345519	0.24887795402691	1.32742638971657	0.0200764147886666	-1.07933668369821	0.366902309495802	0.279285854620095	0.916684608481779	2.06262061006209	0.000299789815702196
Zt469_000000F_arrow_0603	1.53110593954772	3.93078530881978e-09	1.7226517125116	3.15050890171727e-09	1.83180651134295	3.38301072108665e-12	0.459005784826942	0.0883935407885959	0.191545772963889	0.871399051543094	0.109154798831351	0.950497927532645	-1.37280072651601	3.97086215062189e-07
Zt469_000000F_arrow_0604	-3.653066932027	0.115661318154662	-4.9467071706074	0.0256737776772701	-3.69659638729264	0.106261694259077	-4.47834168744591	0.0289150619761797	-1.2936402385804	NA	1.25011078331477	NA	-0.781745300153272	0.746975013946228
Zt469_000000F_arrow_0605	0.842402697805938	0.00327104480361275	0.882206443584097	0.00280742278620925	0.927202431942258	0.00105382924063811	0.708347240845837	0.0120978261590313	0.0398037457781584	0.975576380759541	0.0449959883581616	0.975709291348171	-0.218855191096421	0.535940074682214
Zt469_000000F_arrow_0606	2.94310437303102	NA	0.519268541451812	NA	1.57315260843302	NA	-0.802299508965629	NA	-2.42383583157921	NA	1.05388406698121	NA	-2.37545211739865	NA
Zt469_000000F_arrow_0607	0.852622395228705	0.0314383410072361	0.532610060115411	0.229560907422667	0.448751219658845	0.291276437370195	0.066841588749455	0.888182561104769	-0.320012335113294	0.81103217132069	-0.0838588404565658	0.96965204219508	-0.38190963090939	0.392393834711672
Zt469_000000F_arrow_0608	1.78124749501744	0.00266776341134986	1.84457637238891	0.00480318730963721	0.564209309576109	0.393923993771146	-0.722623258629459	0.229427012900945	0.063328877371477	0.985835630187593	-1.28036706281281	0.389235690720259	-1.28683256820557	0.031766956397716
Zt469_000000F_arrow_0609	-1.07092750877295	0.15631264212663	-1.14592030171701	0.131905954416745	-1.67505348542175	0.0161845161817623	-2.2984666051675	0.00059978172233283	-0.0749927929440619	0.982418839212669	-0.529133183704745	0.842427588569755	-0.623413119745747	0.445448939825986
Zt469_000000F_arrow_0610	1.27801367461994	1.72254564593242e-07	1.43648241044308	1.50461642213351e-08	0.777557254055777	0.00207473157844532	0.1694077972348	0.562204949707254	0.158468735823141	0.875294346423046	-0.658925156387301	0.209808642206495	-0.608149456820977	0.0213565893908428
Zt469_000000F_arrow_0611	-2.83751297754236	0.000581699927064099	-2.6994805611754	0.00107750645122439	-3.00120030576124	0.000226132291218825	3.82328141836841	2.69139440964011e-06	0.138032416366963	0.969217055852799	-0.301719744585847	0.944021658948207	6.82448172412965	4.11447712705392e-18
Zt469_000000F_arrow_0612	-1.82961994993609	1.49328528430913e-06	-2.70879394223121	2.82565484084177e-13	-2.42145017709064	6.07504777326374e-11	0.602453094856183	0.148797373850096	-0.879173992295119	0.184433717750937	0.287343765140569	0.846342800682397	3.02390327194682	1.97965687884568e-16
Zt469_000000F_arrow_0613	-0.515678737137967	0.566995065494053	-1.05821771018237	0.209317800402688	-0.0664553908795425	0.951163915611711	-1.5276650247898	0.0308710241467565	-0.542538973044398	0.843585047414668	0.991762319302823	0.678746011588509	-1.46120963391026	0.0646118602705191
Zt469_000000F_arrow_0614	0	NA	0	NA	-3.79517911182109	NA	-5.08002293945051	NA	0	NA	0.140717927890179	NA	-1.28484382762942	0.85703320347809
Zt469_000000F_arrow_0615	-0.808460507943855	0.363526083928599	-0.238623142751386	0.851421121172178	-1.13766727687688	0.163794094224693	-1.3948399940857	0.0542539991627805	0.569837365192469	NA	-0.899044134125492	NA	-0.257172717208825	0.799767847306079
Zt469_000000F_arrow_0616	-8.93902321369544	1.00110042578597e-53	-9.11570269873686	1.3791789408459e-55	-8.44372242548946	6.55860414058448e-48	-6.28912018928275	1.03614054188319e-26	-0.176679485041421	0.920505084895297	0.671980273247408	0.577448702115005	2.15460223620671	8.67335296576062e-07
Zt469_000000F_arrow_0617	0.596229226265861	0.682049634712658	-1.31996025598017	0.29719375019619	0.0108040201328935	0.995580956331246	2.70890977069089	0.0150309973218016	-1.91618948224603	0.405049019986833	1.33076427611306	NA	2.69810575055799	0.0213565893908428
Zt469_000000F_arrow_0618	3.71378826588925	9.20496650309312e-18	4.50973986832573	1.13819813512542e-15	5.50980182581968	1.34349066319387e-26	4.9561703116379	4.22503745268673e-36	0.795951602436476	0.608865512807356	1.00006195749396	0.60276766797117	-0.553631514181781	0.410847087303127
Zt469_000000F_arrow_0619	2.95326228365122	2.88260837177165e-13	4.68249248997759	1.06076383937997e-16	4.87175334953459	6.56654476927152e-26	4.22997865986815	5.62886334454957e-29	1.72923020632637	0.0591418783417013	0.189260859557002	0.95705669892058	-0.641774689666442	0.264365709501114
Zt469_000000F_arrow_0620	0.970901128569351	0.140313670911295	0.710762034435195	0.355934441165544	0.492986423138957	0.483548321021802	1.39363149413032	0.0130472672313354	-0.260139094134157	0.926624221188657	-0.217775611296238	0.953639022567999	0.900645070991365	0.170357492635856
Zt469_000000F_arrow_0621	-0.274381119825112	0.464405593730672	0.507871623395892	0.209806980865865	0.2600716174684	0.498525989138103	0.00477137982019802	0.992568261878813	0.782252743221005	0.229343622344291	-0.247800005927493	0.873231376297909	-0.255300237648202	0.515370523140223
Zt469_000000F_arrow_0622	-1.83231265544606	6.93671882675727e-05	-2.32500312110255	2.38223835365422e-07	-1.64502128170722	0.000367440164977506	-1.14539795451365	0.0164986794143103	-0.492690465656496	0.696319194598278	0.679981839395331	0.590606597223244	0.499623327193572	0.363990546877785
Zt469_000000F_arrow_0623	-2.80415896582548	4.21232470157156e-06	-3.07686973925357	7.49067503345229e-07	-2.1002249841433	0.000956448974015977	-2.75524550265116	3.70360568227088e-06	-0.272710773428088	0.912025470615303	0.976644755110266	0.574598027360766	-0.65502051850786	0.372588868657229
Zt469_000000F_arrow_0624	0.637144152687653	0.0046565646563401	0.673108927745155	0.00595231600963573	0.756864735254162	0.00067685367670816	0.269442089249719	0.240836486352948	0.035964775057502	0.973199435390574	0.0837558075090075	0.951485140996952	-0.487422646004443	0.0400658590347504
Zt469_000000F_arrow_0625	1.19630669086067	0.165505922977754	1.64284786464306	0.0546030114996628	2.54017531748484	0.00152030177752258	3.68904983723397	8.00925227549791e-07	0.446541173782398	0.884259588907621	0.897327452841776	0.742126743025054	1.14887451974913	0.20682603481143
Zt469_000000F_arrow_0626	1.9989629907194	1.79535459956028e-05	2.82503367761523	3.61876819886318e-09	2.11829781619192	4.75853914657833e-06	1.37940202461647	0.00348860041752255	0.82607068689583	0.431798800025002	-0.70673586142331	0.617015647758615	-0.738895791575445	0.164207361850237
Zt469_000000F_arrow_0627	1.0700553188181	0.224060446872958	2.02615171403518	0.0715572365966074	1.24744597759916	0.150939612126164	-0.312758339271053	0.715673389075563	0.956096395217088	NA	-0.778705736436025	NA	-1.56020431687021	0.0676987943322711
Zt469_000000F_arrow_0628	1.65900847529564	0.00239650744228629	0.461015745360517	0.485674864206177	-0.102667498334254	0.885985456075744	0.956276974372317	0.0674919455644605	-1.19799272993513	0.244854678179834	-0.563683243694771	0.764448953927424	1.05894447270657	0.0528053277355471
Zt469_000000F_arrow_0629	1.4946243894454	3.34538344030143e-06	1.0361352087978	0.0036257755245606	1.29527725802885	6.21817522121662e-05	1.56359191442684	1.33981488166179e-07	-0.458489180647601	0.623650297699238	0.259142049231049	0.85948199000289	0.268314656397994	0.509956575409724
Zt469_000000F_arrow_0630	0.0105671412884567	0.987022515006337	-0.0463276532695806	0.934522268724814	-0.641432354029344	0.0637643787693766	0.320846406701844	0.351979336986977	-0.0568947945580373	0.973562865289529	-0.595104700759763	0.574598027360766	0.962278760731188	0.00383269748688488
Zt469_000000F_arrow_0631	0.920769595972193	0.000163593492120507	1.12353486113613	1.11550819797931e-05	0.929009814740535	0.000138799107260123	-0.434833656217385	0.0840800513622886	0.202765265163935	0.822231220415863	-0.194525046395593	0.850277129887302	-1.36384347095792	1.15159678501392e-08
Zt469_000000F_arrow_0632	-0.051834960865543	0.904723794083963	-0.32859790201065	0.360025282083777	-0.220185493847857	0.542514147253267	-0.458158186297856	0.135295092575878	-0.276762941145107	0.769180809546362	0.108412408162793	0.949834458435942	-0.237972692449999	0.513998581473283
Zt469_000000F_arrow_0633	-0.0448194727052606	0.962546087704298	1.1772283263649	0.114338093406538	0.929507228656143	0.16722538424104	-0.6488544821327	0.306181476779555	1.22204779907016	0.379936239659355	-0.247721097708755	0.950497927532645	-1.57836171078884	0.0132652436901217
Zt469_000000F_arrow_0634	-2.87492613337573	1.11005487206775e-06	-2.95999976464553	1.58498907376283e-06	-2.68265526442508	7.04608821175512e-06	-3.1292475472842	3.94225568202669e-08	-0.085073631269798	0.974709740222151	0.277344500220446	0.923500485886236	-0.446592282859117	0.54336687107874
Zt469_000000F_arrow_0635	-0.560664709127966	0.793632349546947	1.93301335093913	0.406788912681321	2.49068609664609	0.240107958133025	0.0849774516050263	0.967632741241317	2.49367806006709	NA	0.557672745706968	NA	-2.40570864504107	0.266416953530431
Zt469_000000F_arrow_0636	-0.139892005071976	0.634060675019855	0.522979126199058	0.0466872462507584	0.591294818410575	0.014490030969496	0.105092545442972	0.702044820264978	0.662871131271034	0.090657397141306	0.0683156922115172	0.96077972114654	-0.486202272967603	0.0537247127556911
Zt469_000000F_arrow_0637	0.841462336563408	0.140004716259238	1.67789958671375	0.00550782982944157	1.53360188467118	0.00455570189721385	0.98111895925566	0.0591398965018411	0.836437250150344	0.558240651446705	-0.144297702042572	0.967298558847986	-0.552482925415519	0.386250333772922
Zt469_000000F_arrow_0638	1.12495306537375	0.00710231002158003	-0.870530655249108	0.0409629030448902	0.262296051674878	0.604941049959171	-0.0780218968827917	0.882997079182899	-1.99548372062286	3.30005742927052e-05	1.13282670692399	0.111655491966409	-0.340317948557669	0.494107852681233
Zt469_000000F_arrow_0639	-1.84146559568095	0.0160621796241299	-2.69145663945315	0.000334408594998824	-2.56979427952245	0.000341896596249212	-1.37815948587793	0.060259778176153	-0.849991043772205	0.677820353301756	0.1216623599307	0.974265943870902	1.19163479364452	0.122745810869784
Zt469_000000F_arrow_0640	0.381408589142094	0.307670427583406	1.21754899477877	0.00202716574759754	0.641052786782432	0.0653036689861722	-0.370388905808449	0.264886386197621	0.836140405636674	0.244423188564655	-0.576496207996336	0.615048635340151	-1.01144169259088	0.00242223332493804
Zt469_000000F_arrow_0641	-2.42406390160501	1.07599843601088e-08	-2.62280351795864	9.76938704561498e-10	-2.66797309165455	2.08142690111879e-10	-2.45613260437165	4.59831298265888e-09	-0.198739616353621	0.907517491011884	-0.0451695736959177	0.983378538680103	0.211840487282907	0.714683126528575
Zt469_000000F_arrow_0642	0.59819671898515	0.0497889175353319	0.928344006832615	0.00308034050645942	0.649257994046723	0.0303741240453441	0.316377700026357	0.303132448023416	0.330147287847465	0.705941065984387	-0.279086012785892	0.80141639629956	-0.332880294020366	0.321483501463228
Zt469_000000F_arrow_0643	-1.26174799429776	0.00193346354859691	-1.65101869224727	6.41995047647462e-05	-2.1693402049819	1.11133759051704e-08	-1.76118150512864	3.06663040076941e-06	-0.389270697949502	0.7593795218117	-0.51832151273463	0.68546590168587	0.408158699853253	0.378413162876784
Zt469_000000F_arrow_0644	-0.257571050571414	0.644375965669771	-0.255001572452441	0.653877450723262	-1.03725260022704	0.0201148463918563	-1.36757495748331	0.00153636802225315	0.00256947811897297	1	-0.782251027774597	0.471614927682455	-0.330322357256268	0.540175024866536
Zt469_000000F_arrow_0645	-0.489771342494333	0.671920879737464	-0.432191627156821	0.740570264071929	-3.25666668222617	8.37215227001336e-05	-5.7321119285858	4.69449381516785e-13	0.0575797153375123	0.991565923449418	-2.82447505506935	0.0938258368536594	-2.47544524635964	0.00343338950115596
Zt469_000000F_arrow_0646	-0.0635493131846948	0.859233736180947	-0.308922184786665	0.30889305686185	-0.318341986446569	0.271524132343103	0.640399707732851	0.0129269135330895	-0.24537287160197	0.75550195297589	-0.00941980165990386	0.992196437609681	0.95874169417942	0.000184100211455671
Zt469_000000F_arrow_0647	-4.56199876415831	5.20913182542339e-15	-5.1043538560705	1.23220303362451e-18	-5.01506138937215	4.69158926151133e-18	-1.56589485709202	0.0132262091190732	-0.54235509191219	0.768071553197238	0.0892924666983505	0.976387732806478	3.44916653228013	5.8157529214442e-09
Zt469_000000F_arrow_0648	-1.59215054295857	0.0258328885625655	-2.12297270041071	0.00325898387844221	-2.11067409294614	0.00177512332146679	-2.92477057740057	3.09062731269879e-06	-0.530822157452139	0.832969026195311	0.0122986074645696	0.996405530734737	-0.814096484454429	0.279813261814658
Zt469_000000F_arrow_0649	-0.447344177465214	0.0978098916833255	0.177347604167917	0.628788420678805	0.653394522943002	0.0169597002419391	-0.0426545869156988	0.890262642115046	0.62469178163313	0.230005612181473	0.476046918775086	0.566780546116227	-0.696049109858701	0.0113364607103581
Zt469_000000F_arrow_0650	-2.33796899702231	0.000591503839293367	-2.62298330934961	9.73674257383186e-05	-2.72807503614647	4.18200437444276e-05	-3.67160914726112	1.96121216895287e-08	-0.285014312327304	0.914011036387198	-0.10509172679686	0.974265943870902	-0.94353411111465	0.219000354098716
Zt469_000000F_arrow_0651	1.18913607199018	0.000107755980971815	1.62469591398052	4.24090883328458e-07	1.39520529513464	4.57121789203001e-06	1.70608575297332	4.59666926659074e-09	0.43555984199034	0.601444749684009	-0.229490618845883	0.865249727813772	0.310880457838681	0.408239307289304
Zt469_000000F_arrow_0652	2.22841140128197	2.86100690344627e-06	3.41796535559584	4.04815449100879e-12	3.45971284230223	2.19319522900685e-13	4.27789713934777	5.04370004768405e-21	1.18955395431387	0.177441332857095	0.0417474867063854	0.986366811647454	0.818184297045538	0.139878554390156
Zt469_000000F_arrow_0653	-0.388557968831934	0.210297512688211	-0.571849964707151	0.0812723264365831	-1.0486585068999	7.14159233759008e-05	-1.97221534250026	8.97623008327418e-17	-0.183291995875217	0.879060787866178	-0.476808542192744	0.57418722980418	-0.923556835600365	0.000491818746657628
Zt469_000000F_arrow_0654	-0.336673679307008	0.335074755368584	-0.353137041142695	0.325632646108627	-0.599752059301636	0.0552297743018831	-0.652708790111961	0.0296815421153698	-0.0164633618356874	0.992180311337424	-0.246615018158941	0.829868557945439	-0.0529567308103257	0.907607892324219
Zt469_000000F_arrow_0655	-0.820834235175301	0.00182642702652824	-0.576677564962201	0.0456120216451755	-0.469912661411749	0.0959869096635633	-0.563278455455136	0.0331226361982734	0.2441566702131	0.772014421942318	0.106764903550452	0.941734900309499	-0.0933657940433873	0.797914515520254
Zt469_000000F_arrow_0656	-0.354484106153581	0.361714949244101	-0.333019869484097	0.416040097117238	-0.124787639433997	0.778999392352862	-0.338944521817142	0.344642298351551	0.0214642366694843	0.991028502469586	0.2082322300501	0.890136536209956	-0.214156882383145	0.611354977262556
Zt469_000000F_arrow_0657	1.51759768535866	8.36427932989423e-09	1.56159799356034	2.30850980274003e-08	1.3606996261107	2.88349322085634e-07	0.290880260698734	0.32472836814152	0.0440003082016763	0.973199435390574	-0.200898367449632	0.865249727813772	-1.06981936541197	9.17489041217354e-05
Zt469_000000F_arrow_0658	1.88864763999862	1.89966087876965e-05	2.06191914405337	2.48020095697533e-06	1.7275566988611	9.17362976707857e-05	1.07621362920273	0.0196889525411722	0.173271504054759	0.923268988158126	-0.334362445192277	0.846027587905583	-0.651343069658364	0.197900501436365
Zt469_000000F_arrow_0659	-0.973516701397223	0.225390085244635	-2.6737733225244	0.00012644998727446	-2.79650283947367	4.88312518852107e-05	-0.286772748303685	0.739610328896953	-1.70025662112718	0.145898239334288	-0.122729516949268	0.972244344530098	2.50973009116999	0.000345353965286088
Zt469_000000F_arrow_0660	-4.88929235059285	6.9336892387631e-56	-6.24790754083091	6.90918986385429e-91	-6.14296098925016	2.83814579388894e-89	-4.47863574083002	7.31184518251996e-48	-1.35861519023806	0.000361094268011762	0.104946551580751	0.950497927532645	1.66432524842014	1.61032408185027e-08
Zt469_000000F_arrow_0661	0.0749708221024923	0.938487558098545	-0.153117145379365	0.872196317019705	-0.185349269325222	0.833616647096625	-1.52065808281239	0.0151948951521516	-0.228087967481857	0.936069293169399	-0.0322321239458579	0.990026793408873	-1.33530881348717	0.0491090299802019
Zt469_000000F_arrow_0662	-5.30572595336767	0.00411516040455659	-3.95794584778205	0.053963733438779	-1.70782555446924	0.489788986787809	-5.15098951390113	0.00457899609781918	1.34778010558562	NA	2.25012029331281	NA	-3.4431639594319	0.0996417694329968
Zt469_000000F_arrow_0663	-0.28284365297587	0.382983609822481	-0.440780026262613	0.173613867974697	-0.138985591051854	0.697321396039797	-0.576745037034242	0.0310304590101318	-0.157936373286743	0.890823015694025	0.301794435210759	0.76907948519543	-0.437759445982388	0.150904030143282
Zt469_000000F_arrow_0664	-0.0486873932525123	0.89977905711764	-0.188283102289725	0.592385211186306	-0.172766356429941	0.602015961054588	-0.113427150618237	0.715623896797264	-0.139595709037213	0.899959259574243	0.0155167458597841	0.989369601759226	0.0593392058117045	0.878974557793588
Zt469_000000F_arrow_0665	1.26126643501951	0.00714433159309291	1.44606098006677	0.00164257581034992	1.02592431782614	0.0307070700005623	0.363747446384402	0.493303597207152	0.184794545047254	0.917640536162929	-0.420136662240625	0.786970256205666	-0.662176871441739	0.198562209358333
Zt469_000000F_arrow_0666	1.48745427366946	0.00105343785839992	1.56606716627678	0.000497239091420781	1.16771055930044	0.0113234688908506	0.227585621920345	0.677522989128822	0.0786128926073129	0.967915192828784	-0.398356606976341	0.79933306003079	-0.94012493738009	0.0514651348588278
Zt469_000000F_arrow_0667	-0.400295121703036	0.641541309213741	0.636406537072739	0.552361480985567	0.909967393279551	0.282112331679112	0.478863262021085	0.514580225878457	1.03670165877577	NA	0.273560856206813	NA	-0.431104131258466	0.653532583005638
Zt469_000000F_arrow_0668	0.438819220755358	0.246903644196949	0.393509854396141	0.334703217147682	0.027164553508309	0.954943224043101	0.199166291693604	0.603003785462149	-0.0453093663592172	0.977643824517972	-0.366345300887832	0.759620089251118	0.172001738185295	0.69214603688009
Zt469_000000F_arrow_0669	-0.487338810956114	0.064143630479149	0.0618285533719548	0.880315973615074	-0.0397236990948313	0.912827557935472	-0.46220904385926	0.0534101923880353	0.549167364328069	0.353946326527619	-0.101552252466786	0.953639022567999	-0.422485344764429	0.127600085132768
Zt469_000000F_arrow_0670	-0.256984051191296	0.604424102167913	0.23558030341381	0.66550349985504	-0.61334409559404	0.150669284117867	-1.53157617408306	4.54960330269497e-05	0.492564354605106	0.660281476032298	-0.84892439900785	0.381258842858471	-0.91823207848902	0.0251809566591714
Zt469_000000F_arrow_0671	1.88581515833224	1.42720000518683e-09	1.2299439671568	0.000131665490128514	1.27036308350137	6.89312528818991e-05	2.14083310458668	4.45593793901667e-12	-0.655871191175439	0.262786221676225	0.0404191163445693	0.979254800521074	0.870470021085314	0.00974771260162166
Zt469_000000F_arrow_0672	-0.0568146377841598	0.915914610670662	-0.0424783974927871	0.942230266219774	-0.767782478393643	0.0424207165200639	-1.30067988559113	0.000165409552332743	0.0143362402913727	0.995067575721096	-0.725304080900856	0.464855214064715	-0.53289740719749	0.185693947252322
Zt469_000000F_arrow_0673	-0.322341078059489	0.490322323534822	-0.880652812609337	0.0288511492646602	-0.888481357633621	0.0245486997179322	2.4494871343447	1.69525326015607e-11	-0.558311734549848	0.526428711312059	-0.00782854502428372	0.995449256316962	3.33796849197832	2.17164513229261e-20
Zt469_000000F_arrow_0674	0.265228709876346	0.489575767143697	-0.0132933350460548	0.980182825931797	0.146748210948122	0.721755328633722	1.04882067345894	0.000676648429675884	-0.2785220449224	0.785036361083362	0.160041545994177	0.915242764622272	0.902072462510817	0.00541324161007096
Zt469_000000F_arrow_0675	-0.0594346823958086	0.898023404607963	0.0722217791010274	0.88031597069097	0.629446216534061	0.0701814124118126	0.058729763031267	0.88299456827143	0.131656461496836	0.926624221188657	0.557224437433033	0.561620064728007	-0.570716453502794	0.111381680092184
Zt469_000000F_arrow_0676	-0.761921330832594	0.12429109669995	-0.614975804876472	0.291604599395801	-0.0432471371117952	0.950659884420853	-0.824044625989188	0.063053989574017	0.146945525956122	0.948384131612772	0.571728667764677	0.749712669380847	-0.780797488877392	0.131006982661782
Zt469_000000F_arrow_0677	-0.192390434800741	0.748420812088247	-1.42214293232104	0.00166731649134447	-0.786780797252276	0.103126068440816	1.23955462368602	0.00651831506841602	-1.2297524975203	0.0720881590944462	0.635362135068762	0.615048635340151	2.0263354209383	4.73540965220456e-06
Zt469_000000F_arrow_0678	-1.34195091572991	0.000449523758762264	-1.71242652125027	8.17951370102955e-06	-2.47307598565135	5.06517190685218e-12	-0.995885211294923	0.00889122776023166	-0.37047560552036	0.748461855709457	-0.760649464401084	0.39543569220397	1.47719077435643	7.29870441285489e-05
Zt469_000000F_arrow_0679	-2.5526290171632	6.49155660359185e-06	-2.26638740215422	0.000185735962293887	-2.08535173370391	0.000344267703096402	-3.6703894666833	8.79645034933664e-12	0.28624161500898	0.902225404264085	0.181035668450311	0.955025621776233	-1.58503773297939	0.00728351072677695
Zt469_000000F_arrow_0680	0.588342532026711	0.719797605739455	0.812693692574237	0.615736564739412	0.655549251242484	0.681337029482212	2.79168514573677	0.0281396552336573	0.224351160547526	0.968043455325623	-0.157144441331753	0.97980734739251	2.13613589449428	0.12097896710635
Zt469_000000F_arrow_0681	0.0858547391557174	0.881565796925413	-0.291356835978701	0.58421899580689	-0.212441523613972	0.679658423929804	1.43091416041841	0.00017276599943251	-0.377211575134418	0.785534120629116	0.078915312364729	0.971622322523081	1.64335568403239	3.90174552840876e-05
Zt469_000000F_arrow_0682	-0.616717982684784	0.0337052464813766	-0.691237707369289	0.021618504670612	-0.703415839793637	0.0128650876402064	0.0816555345515027	0.810844964453374	-0.0745197246845051	0.952869593589535	-0.012178132424348	0.991264248448829	0.78507137434514	0.00550561140639994
Zt469_000000F_arrow_0683	0.792639809940324	0.0139683933496209	0.577667117519598	0.088584469863444	0.875833284270609	0.00559030048580053	1.40337653346801	2.95629954947954e-06	-0.214972692420726	0.8504367079211	0.298166166751011	0.785754466909516	0.527543249197406	0.124918326980978
Zt469_000000F_arrow_0684	-0.00558541694023946	0.996113023881183	-0.426344623710538	0.406788912681321	-0.437530791990556	0.378522577748649	0.901700467594374	0.0403103238150673	-0.420759206770298	0.737631054770614	-0.0111861682800184	0.994499518452189	1.33923125958493	0.00206576018176382
Zt469_000000F_arrow_0685	2.32930849319117	0.554206534376043	-0.0503130659877332	0.993861989513186	3.23215158125749	0.379823378158152	1.56653509453184	0.655650042686611	-2.3796215591789	NA	3.28246464724522	NA	-1.66561648672565	0.689699039707464
Zt469_000000F_arrow_0686	-0.421570091266252	0.282431345764363	-0.331964813501025	0.441488894242504	-0.163176264752208	0.71674540310711	-0.407061549580864	0.260953925380471	0.0896052777652265	0.954311127335968	0.168788548748817	0.921151589923102	-0.243885284828656	0.570763953134641
Zt469_000000F_arrow_0687	1.82240879857541	1.49465207554926e-05	1.19154791635194	0.00925859724886816	1.22118124707528	0.00419955141977241	1.88210845192594	1.66485897117419e-06	-0.630860882223465	0.573743598652254	0.029633330723339	0.987184982394785	0.660927204850654	0.161351236600383
Zt469_000000F_arrow_0688	0.933016534205865	0.264700398008368	0.278422350357678	0.791840800953106	0.636225886311416	0.459720411235231	-0.587217698508332	0.434276564189311	-0.654594183848187	0.812563802914667	0.357803535953738	NA	-1.22344358481975	0.121810343688589
Zt469_000000F_arrow_0689	0.238706549500382	0.552921234490462	0.238455291848819	0.581734396002933	0.065241589041375	0.885680706432292	-0.784372903481018	0.013155724012201	-0.000251257651562593	1	-0.173213702807444	0.91624754640463	-0.849614492522393	0.0112015342438361
Zt469_000000F_arrow_0690	0.465430695057736	0.70229394910378	-0.151874407988391	0.915339155758823	0.464315961855573	0.702414864329985	1.63926672605575	0.0675179443155984	-0.617305103046128	NA	0.616190369843965	NA	1.17495076420018	0.279923199030471
Zt469_000000F_arrow_0691	-0.102572516987225	0.8526699434425	0.319526059756797	0.527634610638749	1.54078812185447	0.000159115534088568	1.29570965540492	0.000894489052397912	0.422098576744022	0.717670854613873	1.22126206209767	0.109502441489089	-0.245078466449548	0.64595242224832
Zt469_000000F_arrow_0692	3.53177989830158	3.02433024462494e-19	3.91110187125082	1.37311240831824e-14	3.59162071540765	2.61403527103898e-19	3.42934264215189	2.68754006352333e-23	0.379321972949244	0.85666320502762	-0.319481155843165	0.898353525160364	-0.162278073255764	0.784518520740451
Zt469_000000F_arrow_0693	0.00654045035517969	0.992497208756976	-0.136303928465437	0.759226903934371	-0.445704706190882	0.21621925763853	0.675304759248127	0.0431172613444247	-0.142844378820617	0.912916534063836	-0.309400777725445	0.786970256205666	1.12100946543901	0.000601880241223692
Zt469_000000F_arrow_0694	0.126537384514086	0.692574372576259	0.223898356905614	0.453755456903168	0.500209056012126	0.0531998500372833	1.52695945659511	4.9821255219521e-11	0.0973609723915272	0.921803968221879	0.276310699106512	0.736054188274834	1.02675040058299	2.5576990716131e-05
Zt469_000000F_arrow_0695	0.422615768916897	0.337474581602056	1.15584558953707	0.0138839038027073	0.747334719903416	0.0672245408237953	-0.28141247792657	0.488713518314041	0.733229820620177	0.473434959190119	-0.408510869633657	0.810928721744284	-1.02874719782999	0.00969587985084732
Zt469_000000F_arrow_0696	-0.216769054911237	0.350645271871587	-0.556112647078931	0.00735773264737589	-0.417911598129216	0.0426709364764247	-0.385638817675098	0.0538535215869016	-0.339343592167694	0.433063618777767	0.138201048949715	0.867449129213544	0.0322727804541179	0.916304220224167
Zt469_000000F_arrow_0697	0.450694796663705	0.860374918050654	2.90496975883224	0.2364912797521	-0.395184478639477	0.875522629858071	-0.219815392581518	0.92689678220667	2.45427496216854	NA	-3.30015423747172	NA	0.175369086057959	0.952904199929445
Zt469_000000F_arrow_0698	0.0482380582820843	0.941765747496878	1.11831638645253	0.0325489358853537	0.663245270218948	0.172872759090294	0.327038840553426	0.500502933108359	1.07007832817045	0.232217981047875	-0.455071116233582	0.800452468923128	-0.336206429665522	0.542186796093284
Zt469_000000F_arrow_0699	-0.215542827563848	0.502926224074844	0.0343023295938277	0.935872883752284	-0.174460066467637	0.596967082152454	-0.849993347304888	0.000645281725692128	0.249845157157676	0.791795802149547	-0.208762396061465	0.859873137341102	-0.675533280837251	0.0136811107815727
Zt469_000000F_arrow_0700	0.767597057958149	0.092564016764474	0.754009528136506	0.121985793804785	0.877130643974225	0.0487855172575155	1.57361372756884	8.08817868338847e-05	-0.0135875298216432	0.996935411284657	0.123121115837719	0.96077972114654	0.696483083594617	0.138586578761868
Zt469_000000F_arrow_0701	-0.0137919791571805	0.986168038577765	-0.086192079894098	0.891123665368639	-0.188639939276044	0.72740071607148	-0.525041427737734	0.217961874056461	-0.0724001007369175	0.972193951508236	-0.102447859381946	0.967527881196455	-0.33640148846169	0.506081852301078
Zt469_000000F_arrow_0702	-6.65365136579286	2.68719718321842e-27	-7.99845465511149	3.32993822834545e-39	-7.68077863124887	2.21617030891811e-36	-6.15469032197074	1.86287232025489e-23	-1.34480328931863	0.165907210256412	0.31767602386262	0.898527226057811	1.52608830927813	0.0109057888402793
Zt469_000000F_arrow_0703	-0.527153369941407	0.0825643853052188	-0.717083238408943	0.0194629941376868	-0.320772088921844	0.325963271286478	0.525148526099588	0.0638730245727822	-0.189929868467535	0.866756008691384	0.396311149487098	0.660476849856081	0.845920615021432	0.00355428596095184
Zt469_000000F_arrow_0704	-0.816677969243267	0.0343606691261788	-0.818142300811299	0.0431287499304393	-1.09672011585713	0.00283752335811431	-1.0062656794613	0.00509040605272943	-0.00146433156803255	1	-0.278577815045832	0.854064673103735	0.090454436395831	0.863754813983
Zt469_000000F_arrow_0705	-0.21966680515201	0.528790452990326	-0.296904566762471	0.418675333113323	-0.73999265050676	0.00899905971138669	-1.2471616518029	1.12716253567548e-06	-0.0772377616104611	0.954311127335968	-0.443088083744289	0.61813589238771	-0.507169001296141	0.0897662929027249
Zt469_000000F_arrow_0706	-0.483245320135731	0.434889980370517	-0.0489697474916991	0.952902364773924	-0.0720195461159081	0.923265436699593	-0.678700571238913	0.210602920319524	0.434275572644032	0.820259386704136	-0.0230497986242089	0.991362035297384	-0.606681025123005	0.3165238973762
Zt469_000000F_arrow_0707	0.12646354155007	0.881086870699046	0.276882337269412	0.735183799446318	0.144010558766464	0.86152863187366	-1.22170145313822	0.0423725036368273	0.150418795719342	0.954587984616422	-0.132871778502948	0.969158314754986	-1.36571201190468	0.0292110048004375
Zt469_000000F_arrow_0708	1.51084403627457	7.37142492810296e-05	1.90241535446562	3.3185161945118e-06	1.35334647891167	0.000413809202271754	-0.705214874275253	0.0708985090283615	0.39157131819105	0.760697335492193	-0.549068875553949	0.667448684354131	-2.05856135318692	3.84260411628075e-08
Zt469_000000F_arrow_0709	-0.53123569894581	0.0976139035387827	-1.05443713620701	0.000612242302440296	-0.498926023345043	0.120329153074104	-1.38674396814511	2.80544547387614e-07	-0.5232014372612	0.431798800025002	0.555511112861967	0.492933752874011	-0.887817944800068	0.00312677394771593
Zt469_000000F_arrow_0710	-0.43755429570529	0.561779045969787	0.56540099091739	0.507514884620845	1.75940470620047	0.0127234257384456	1.31541542768948	0.0307950135310881	1.00295528662268	0.54148296616972	1.19400371528308	0.56847451058463	-0.443989278510997	0.61366511097497
Zt469_000000F_arrow_0711	0.53615158358509	0.393610459307703	1.89297567561635	0.00255928088923708	1.30269733230244	0.0201109507562446	0.968131854129862	0.0719934332691327	1.35682409203126	0.219893228065105	-0.590278343313915	0.788370983299749	-0.334565478172574	0.630705567484847
Zt469_000000F_arrow_0712	-0.0915214836412709	0.892590220816487	-0.276772917294585	0.661565685735832	-1.00558062356347	0.0367347909314701	-0.285348689621783	0.596179016372351	-0.185251433653314	0.926975140233784	-0.728807706268885	0.587975376062512	0.720231933941687	0.159503283806718
Zt469_000000F_arrow_0713	-2.85582796202168	0.000826584048570763	-3.29100691578353	8.89116601155847e-05	-2.35429941973506	0.00644329687722005	2.96156761489668	0.000550725007761013	-0.435178953761846	0.894412215519576	0.936707496048465	0.733851821802927	5.31586703463175	1.16257495071555e-10
Zt469_000000F_arrow_0714	0.408262309399158	0.237079624993597	1.2527262274361	9.25842552064578e-05	1.13913765832579	0.000190737360753715	0.261607240927343	0.445932504571996	0.844463918036937	0.100594237739711	-0.113588569110308	0.950497927532645	-0.877530417398444	0.00580978021158392
Zt469_000000F_arrow_0715	0.0166567974535635	0.997390854950396	2.04287902414872	0.401524564719	4.40778382617021	0.0408714522884414	0.648643509936346	0.74365084457187	2.02622222669516	NA	2.36490480202148	NA	-3.75914031623386	0.0935366764047178
Zt469_000000F_arrow_0716	2.40003251943418	1.04290303787409e-09	2.76942535316339	8.29282232723621e-10	3.52582341486626	3.5428515164238e-17	0.943000963412638	0.0168517113747566	0.369392833729218	0.825910535914292	0.756398061702863	0.596387723988773	-2.58282245145362	1.85190045018655e-09
Zt469_000000F_arrow_0717	2.03932297670997	2.12208835213235e-11	1.8656730276619	8.67359812047555e-09	1.39907368776542	5.53114314663658e-06	0.695934070118302	0.0281396552336573	-0.173649949048073	0.898536645426625	-0.466599339896478	0.637854844783255	-0.703139617647117	0.0362557658033355
Zt469_000000F_arrow_0718	1.45334614490746	2.58953961349295e-07	2.06267918148749	3.63072384298532e-09	1.31458301616834	3.59092697689536e-06	-0.846264023055372	0.00139422636797964	0.609333036580029	0.452779975638489	-0.748096165319149	0.389235690720259	-2.16084703922371	4.92294672205114e-15
Zt469_000000F_arrow_0719	1.48065006891776	3.29242946362299e-06	1.38558266929222	9.21519365912431e-05	0.728044084202884	0.0276559368310478	0.286791774760241	0.404359492120183	-0.0950673996255355	0.952869593589535	-0.657538585089338	0.467629719171345	-0.441252309442642	0.221963901798459
Zt469_000000F_arrow_0720	0.0235506900059343	0.979898880436054	-0.35688795453001	0.591658585998178	-1.79115650164192	0.000141409853197347	-3.12870055284396	2.03607058936513e-12	-0.380438644535944	0.847187441880333	-1.43426854711191	0.138643326930405	-1.33754405120204	0.00591729495686975
Zt469_000000F_arrow_0721	1.61231144001677	0.227025067173986	2.01374412303554	0.25545337788041	0.389197121387266	0.774906126096843	-1.60694340622175	0.0768958062640286	0.401432683018762	NA	-1.62454700164827	NA	-1.99614052760902	0.0642458160694083
Zt469_000000F_arrow_0722	1.21356376759327	0.00195085329508442	1.42261111283303	0.00119412022514363	0.943350527309071	0.017590919800904	0.561791665364585	0.149700032745386	0.209047345239757	0.905053002326216	-0.479260585523955	0.748970409388168	-0.381558861944486	0.409888548668963
Zt469_000000F_arrow_0723	0.274140710148501	0.558185204316619	0.549135492649177	0.237003075781701	-0.0977906426350107	0.851654650778461	0.0737516713237461	0.876346981511472	0.274994782500676	0.858441044775504	-0.646926135284188	0.564726201481371	0.171542313958757	0.730949346862227
Zt469_000000F_arrow_0724	-4.63346450677693	1.50453929980456e-11	-5.19183163089895	2.78641954990047e-14	-5.61778792250548	9.9340980061859e-17	-1.03855054087527	0.184038219076295	-0.558367124122026	0.812032067138961	-0.425956291606528	0.88338708279899	4.57923738163021	1.60147330205168e-11
Zt469_000000F_arrow_0725	1.01963914435275	0.120399261124371	0.985820300671554	0.14443226748388	0.182626730069423	0.822818825764839	-0.751807186017884	0.243657641678931	-0.033818843681198	0.992046282939937	-0.803193570602131	0.657388786882085	-0.934433916087307	0.157707668693751
Zt469_000000F_arrow_0726	-1.89008194009035	0.136021944428286	-2.18060527269455	0.0973249285991782	-3.04927751862882	0.0073766617959982	-0.746543180727003	0.566093990226487	-0.290523332604198	NA	-0.868672245934269	NA	2.30273433790182	0.047800072781088
Zt469_000000F_arrow_0727	-3.82026047392945	5.07899696737992e-09	-3.68577435570063	2.77863668881942e-08	-2.37445197695055	0.000558118513930491	-0.202594386306135	0.815680550772944	0.134486118228828	0.963053789606624	1.31132237875008	0.411970882369264	2.17185759064441	0.0017988668304334
Zt469_000000F_arrow_0728	-3.19562644106664	8.68634002654209e-14	-2.78973093056171	1.48685655210327e-10	-3.02756998825891	1.68135087329848e-12	-6.06916654343364	8.06457734724549e-48	0.405895510504933	0.765324137624612	-0.237839057697207	0.905792311037854	-3.04159655517473	1.42142350776286e-12
Zt469_000000F_arrow_0729	0.0890656230859418	0.838625882185305	0.298129062966816	0.451218875151498	0.778191035121153	0.0186002475416978	0.495598067523931	0.131457391427683	0.209063439880874	0.866756008691384	0.480061972154338	0.615048635340151	-0.282592967597222	0.469820557416186
Zt469_000000F_arrow_0730	-0.0304636950980928	0.945160057543409	0.0378690492777844	0.935872883752284	-0.222759597289889	0.528444086663529	0.254806420176251	0.41334135763028	0.0683327443758772	0.962365242370647	-0.260628646567673	0.831055693632327	0.47756601746614	0.13498894941508
Zt469_000000F_arrow_0731	1.37342920840016	2.91377116916085e-05	1.51146412365092	6.28859763838556e-06	1.00711445355835	0.00263054220877341	0.254648989233196	0.507179805626325	0.138034915250767	0.919659008002265	-0.504349670092575	0.594535350526309	-0.75246546432515	0.0328408966139041
Zt469_000000F_arrow_0732	0.344146748807018	0.388794629691692	0.281459038125685	0.522140508897997	0.074884664722755	0.872989548541372	0.196057086331366	0.607606914170245	-0.0626877106813338	0.969217055852799	-0.20657437340293	0.896802339095674	0.121172421608611	0.792886508405817
Zt469_000000F_arrow_0733	-0.631398361150983	0.608562531899555	-0.220816423107875	0.879975220667085	-0.836196049496013	0.473269661859809	0.230977693757185	0.851977525326009	0.410581938043107	0.921803968221879	-0.615379626388138	NA	1.0671737432532	0.350399376115007
Zt469_000000F_arrow_0734	0.068875760015902	0.906119633443053	1.01923589291068	0.0289350017339307	0.941724312411764	0.0273921997161086	0.0531026154057246	0.919036503717201	0.950360132894779	0.236114553633687	-0.0775115804989168	0.973753989857014	-0.888621697006039	0.0422169810425653
Zt469_000000F_arrow_0735	-2.1637428298986	0.0474916782018965	-2.14730413828094	0.0546069283981912	-0.326519620532243	0.826599250731601	-2.11872125687415	0.0439662985706435	0.0164386916176583	0.998896758931591	1.8207845177487	0.5203164697612	-1.7922016363419	0.128547460430244
Zt469_000000F_arrow_0736	1.24156028365962	0.00245873053421578	0.783955782353181	0.0789225997437109	0.608468372057511	0.166328503966208	0.994510034582381	0.0129545488713235	-0.457604501306444	0.694555900809263	-0.17548741029567	0.933028452702004	0.38604166252487	0.424446174444039
Zt469_000000F_arrow_0737	-0.297150815753381	0.292363176642944	-0.442002437518533	0.0984589423234768	-0.328376691289176	0.227590009861025	0.403221153814644	0.116523248404629	-0.144851621765151	0.875938870520182	0.113625746229357	0.920921139218344	0.73159784510382	0.00338072136840197
Zt469_000000F_arrow_0738	-0.41075494675433	0.217507691472115	-1.61152738549848	1.23690696236532e-08	-1.2554453141933	1.20529501958819e-05	-2.16080129353509	7.51066576569456e-15	-1.20077243874415	0.00108320825337793	0.356082071305175	0.692873011998194	-0.905355979341783	0.00247822134136193
Zt469_000000F_arrow_0739	2.989881101555	7.96570245808229e-14	3.31198627119163	1.41480539205763e-15	2.98194335036822	9.88631073296664e-14	1.91464244709529	2.32188573175648e-06	0.32210516963663	0.835238328457189	-0.330042920823411	0.846342800682397	-1.06730090327294	0.0160449838520918
Zt469_000000F_arrow_0740	1.3451303481135	1.10578205571913e-05	1.37901305483951	6.75617203483684e-06	0.857796629377604	0.00663714223571872	0.0112999814301361	0.980358247744326	0.0338827067260183	0.982084248927194	-0.52121642546191	0.514614966990468	-0.846496647947468	0.00863310016437969
Zt469_000000F_arrow_0741	1.00049380183055	0.109754013289804	0.689249486135102	0.358528351413568	0.446167328348755	0.508119618886417	-0.448218183801055	0.44366223013793	-0.311244315695445	0.905522535451078	-0.243082157786347	0.946582258829706	-0.89438551214981	0.145821675680922
Zt469_000000F_arrow_0742	3.41881370738285	0.605606427974671	1.95684367380703	NA	3.35986507327358	NA	7.09877587531352	0.214308157126104	0	NA	0	NA	0	1
Zt469_000000F_arrow_0743	0.610496329972992	0.0727668148789018	0.682042782606128	0.0429703007620379	0.598368458765008	0.0743656440039156	0.884395201536826	0.00530754015649035	0.0715464526331362	0.958214907510082	-0.08367432384112	0.961497112236914	0.286026742771819	0.456277527230425
Zt469_000000F_arrow_0744	1.040157805199	0.000681537661400337	1.45895039850654	1.88313397986583e-06	1.66129191209663	2.00289680808294e-08	1.25269053292222	2.43034350437954e-05	0.418792593307534	0.584908484320334	0.202341513590089	0.877345476843421	-0.408601379174402	0.246660815625899
Zt469_000000F_arrow_0745	-0.693071822736334	0.556109793380041	-0.985315545922677	0.380030793128774	-0.501801043236322	0.679533667207977	1.64925332203145	0.0996255362506026	-0.292243723186343	0.942908914085118	0.483514502686355	0.911657516442508	2.15105436526777	0.0324444052977326
Zt469_000000F_arrow_0746	-0.000918961029509804	1	0.375698199908312	0.137850183771435	0.729255822558212	0.000930688802120888	0.92054032656694	6.22845458904045e-06	0.376617160937822	0.452429476633258	0.3535576226499	0.592346017588258	0.191284504008728	0.478076373544812
Zt469_000000F_arrow_0747	0.830213275589669	0.394476456198677	0.176126395438319	0.894830672519541	-1.57347603703956	0.0221216012652585	-2.26660013531916	0.000225561273036215	-0.65408688015135	0.868649848658024	-1.74960243247788	NA	-0.6931240982796	0.363565375991961
Zt469_000000F_arrow_0748	0.024400327253131	0.97286799190286	0.567474926106771	0.313024480933552	-0.536803105921361	0.240393476470756	0.381580148718053	0.386088108747146	0.54307459885364	0.691391121047628	-1.10427803202813	0.298558139652455	0.918383254639414	0.0330744394781859
Zt469_000000F_arrow_0749	-3.51376434064517	8.04928572646239e-08	-4.49234056672645	2.94810909883266e-12	-3.63739057168671	2.25062940444757e-08	-3.04481415945709	3.76183170305009e-06	-0.978576226081277	0.519948014185328	0.854949995039735	0.667448684354131	0.592576412229625	0.466914955409772
Zt469_000000F_arrow_0750	-0.887288300740673	0.360386104682945	-0.0942163771042672	0.94644486932073	0.0367942456642014	0.976986155830221	-0.157981646946372	0.879268646605655	0.793071923636406	NA	0.131010622768469	NA	-0.194775892610573	0.877144204632973
Zt469_000000F_arrow_0751	0.682712257043972	0.69584628772852	3.78717705588974	0.0471110786597692	-0.115963530380333	0.951362809433649	1.71330414205536	0.217063309355106	3.10446479884577	NA	-3.90314058627008	NA	1.82926767243569	0.22025673401567
Zt469_000000F_arrow_0752	0.392887752384958	0.489575767143697	0.788247267700108	0.152482776419707	0.669005762914019	0.200079785591257	-2.42425919884466	2.88007811510757e-08	0.39535951531515	0.816631176157127	-0.119241504786089	0.967298558847986	-3.09326496175868	6.2434701470949e-12
Zt469_000000F_arrow_0753	-0.368148660551671	0.869672030955331	-1.4758758033618	0.454599750966946	-1.50698878989752	0.3793080923082	-1.97504506888839	0.175871136399559	-1.10772714281012	NA	-0.0311129865357246	NA	-0.468056278990872	0.813295527910639
Zt469_000000F_arrow_0754	1.32458751273379	4.65862595972177e-12	1.63708231777874	3.11551850712856e-17	1.50434786302633	2.83692297376742e-15	1.11073335866936	7.72536682085375e-09	0.31249480504495	0.495365361904416	-0.13273445475241	0.877232877542792	-0.393614504356974	0.0713205057856299
Zt469_000000F_arrow_0755	-0.749039791663516	0.398455179288543	-1.55610935511672	0.0615806743030464	0.275861000488333	0.804625352258793	-1.11901586121452	0.115025502190646	-0.807069563453199	NA	1.83197035560505	NA	-1.39487686170285	0.115669725154636
Zt469_000000F_arrow_0756	-1.13608694760045	0.0377591764468363	-2.09860599955913	4.32937682174508e-05	-2.67407352386195	4.04930513159271e-08	0.0458292530754605	0.94726072063167	-0.962519051958682	0.351722932587235	-0.575467524302826	0.733713913464878	2.71990277693741	2.5209140558547e-08
Zt469_000000F_arrow_0757	-0.39842856140767	0.908718976182322	1.22632177294984	0.721089685001659	0.713246112185653	0.837600938456974	0.205015919851681	0.94800842738513	1.62475033435751	NA	-0.513075660764183	NA	-0.508230192333972	0.892790922707973
Zt469_000000F_arrow_0758	-1.07075413958646	0.024120133777402	-0.821348334938666	0.123405601918099	-0.129169087748688	0.84456467127083	0.16201877837346	0.766747687494449	0.249405804647792	0.898166494189126	0.692179247189978	0.640781602629835	0.291187866122148	0.6284269917883
Zt469_000000F_arrow_0759	-0.689465319854185	0.0804509311666284	-0.409268282118115	0.339612947604977	0.338898520187879	0.434423851857962	-1.07297474940283	0.00342620896416247	0.280197037736071	0.821718510288363	0.748166802305994	0.365902640260992	-1.41187326959071	0.000113921220265284
Zt469_000000F_arrow_0760	0.689719965790666	0.277633930431917	0.662933666065823	0.341126742213607	1.02698291292189	0.0884005289748686	1.62110536320301	0.00220446691748859	-0.0267862997248432	0.994018722727023	0.364049246856066	0.8920303950404	0.594122450281117	0.376518209832771
Zt469_000000F_arrow_0761	-0.711543578491474	0.071585693991574	-0.821684235709283	0.0371728538905933	-0.665280697365754	0.090595760376558	-0.868545510566843	0.0190992064993456	-0.11014065721781	0.94629088723798	0.156403538343529	0.933408989060762	-0.203264813201089	0.670198658611933
Zt469_000000F_arrow_0762	0.89526927116855	0.00424491534085997	0.736189935320323	0.0362445012332152	0.854619269060527	0.00652384596765969	-0.0720243137805666	0.845987483637607	-0.159079335848227	0.905522535451078	0.118429333740204	0.950653336541992	-0.926643582841094	0.0033208381323217
Zt469_000000F_arrow_0763	-1.09828487076982	6.67097738679207e-05	-0.812756990015248	0.011120554296335	-1.01990231302711	0.00025608192382015	-0.44649711960807	0.112985696924171	0.285527880754575	0.765324137624612	-0.207145323011866	0.875961037729697	0.573405193419044	0.054074728193711
Zt469_000000F_arrow_0764	0.102057738288577	0.804232962091384	0.124388203074868	0.765178766720714	0.293210488009574	0.410280097205067	0.544858238466574	0.0821757206681868	0.022330464786291	0.989913787411518	0.168822284934706	0.901933251250239	0.251647750456999	0.50029743036244
Zt469_000000F_arrow_0765	0.868920355543142	0.0430892934128512	1.77610884456461	0.000145732900048877	1.49227824705089	0.00031708537703227	1.45579093311946	0.000153715634360819	0.907188489021469	0.325809541903405	-0.283830597513725	0.893532606738362	-0.0364873139314228	0.958987128301478
Zt469_000000F_arrow_0766	-0.53119507658057	0.296319132210072	-0.317925887881431	0.563379018355343	-0.575922654921997	0.24117382317288	-3.03152131724796	2.85655648487882e-13	0.21326918869914	0.900549723169399	-0.257996767040567	0.89145215532209	-2.45559866232596	7.04222366380274e-09
Zt469_000000F_arrow_0767	1.27693075190656	0.016185731938386	1.86539622297827	0.00035832919576392	1.21444484035234	0.0213945647815572	-1.85576217199967	0.000219292073392124	0.588465471071714	0.677427371052175	-0.65095138262593	0.685929227829184	-3.07020701235202	4.31248366277913e-10
Zt469_000000F_arrow_0768	-0.0919565660700438	0.969406584040166	1.44459076782966	0.479735026200066	3.48228961585214	0.0613709939141638	1.55860037607996	0.320964638033951	1.5365473338997	NA	2.03769884802248	NA	-1.92368923977218	0.355502155455134
Zt469_000000F_arrow_0769	0.0834773494354575	0.876607928020077	-0.0979347702101943	0.867858549924295	-0.185849979020821	0.702987115130862	-0.188629343354138	0.653388984441891	-0.181412119645652	0.915539612831156	-0.0879152088106268	0.971126831992394	-0.00277936433331713	1
Zt469_000000F_arrow_0770	0.610913451667006	0.0891687266685217	1.39323825748065	0.000199652782879443	0.919192221074707	0.00725466706159058	-0.261304750896749	0.47763612353012	0.782324805813639	0.259177365367591	-0.474046036405939	0.692966266666475	-1.18049697197146	0.000481548305458348
Zt469_000000F_arrow_0771	0.716921457058714	0.0377591764468363	0.984038965756632	0.0044176985729571	0.898673531230748	0.00704641881167257	1.00172663223685	0.00183928572340404	0.267117508697918	0.8175679154471	-0.0853654345258834	0.964639891683023	0.103053101006106	0.824252318460528
Zt469_000000F_arrow_0772	0.535194610516009	0.382987528614154	0.689181515321428	0.252403332966185	0.241432658888362	0.719983221427331	-0.830463139226665	0.125719676840086	0.153986904805419	0.946380015795092	-0.447748856433066	0.813235446456815	-1.07189579811503	0.0515026781719723
Zt469_000000F_arrow_0773	3.67447796483831	2.2811935226264e-22	3.97067908975047	2.64413015030744e-24	4.27271462131444	2.65376747581145e-29	2.92443523119356	1.00455408530973e-14	0.296201124912153	0.843451845571289	0.302035531563976	0.855870579581323	-1.34827939012088	0.00115571745390762
Zt469_000000F_arrow_0774	2.96430843240066	0.000625181808862367	2.29598561053916	0.0143878518390591	1.3087052576961	0.142654551055837	-0.0498646101149598	0.963741800550329	-0.668322821861497	0.846882663144999	-0.987280352843066	0.746132036873261	-1.35856986781106	0.133383992314369
Zt469_000000F_arrow_0775	2.75957758845391	5.78796892711082e-19	2.899789318859	5.77022166530476e-17	2.67634505699799	9.99739009871348e-18	1.35687277107584	8.15525683538028e-06	0.140211730405087	0.928546305024871	-0.223444261861001	0.891638082761654	-1.31947228592215	6.70962341687377e-05
Zt469_000000F_arrow_0776	-0.616626597491241	0.123166149539196	-1.15238246348592	0.00222696842573761	-1.52939362700633	1.30407920008385e-05	-1.54471623895046	7.40181806780326e-06	-0.535755865994679	0.54148296616972	-0.377011163520406	0.767506020654198	-0.0153226119441317	0.982969598871705
Zt469_000000F_arrow_0777	1.1194155143707	0.0010285863177325	1.22677158279521	0.000518439434757916	1.5834490484256	2.19938857594022e-06	-0.265871050912623	0.489232884274282	0.107356068424506	0.944863183328934	0.356677465630386	0.773987295512358	-1.84932009933822	3.05574632066083e-08
Zt469_000000F_arrow_0778	0.178363768973843	0.597089859183127	0.344091572786836	0.307169480172605	0.308109527709379	0.320915091297293	-0.524792353431088	0.0488928619720587	0.165727803812993	0.883180204696002	-0.0359820450774566	0.97980734739251	-0.832901881140467	0.00244646883225799
Zt469_000000F_arrow_0779	0.369398190169118	0.455500616258946	0.798826969549774	0.111708927817787	0.475865757886703	0.314614621457169	0.82862250490019	0.0403993787214744	0.429428779380655	0.764263116144817	-0.32296121166307	0.865788767066214	0.352756747013488	0.485554091670233
Zt469_000000F_arrow_0780	0.231510006615736	0.617592668828279	0.409295715274593	0.453733339798517	0.148703405623387	0.759382837837745	-0.679646936647837	0.0378629577653618	0.177785708658857	0.927855828580783	-0.260592309651206	0.901290313635713	-0.828350342271224	0.0297732886970379
Zt469_000000F_arrow_0781	1.72163685499663	8.0541714438434e-06	2.22991777589576	1.38178514596572e-08	2.29230977652296	1.65055293297541e-09	0.344411206261582	0.439357309461801	0.508280920899124	0.624094751493949	0.0623920006272033	0.975721239537784	-1.94789857026138	5.44398475603755e-07
Zt469_000000F_arrow_0782	-1.49408837362459	0.00158750282014345	-1.25087208794153	0.0146540130397722	-0.687142348868676	0.198075127544102	-0.616423576138988	0.216720993161945	0.243216285683059	0.899959259574243	0.563729739072852	0.736078688678663	0.0707187727296879	0.926645736427934
Zt469_000000F_arrow_0783	1.31548736045622	0.000278134649399071	1.7318227201474	1.59607419899166e-06	1.95194687697941	2.77912658981621e-08	0.709837139715801	0.0603098100341562	0.416335359691181	0.675652375351344	0.220124156832012	0.890151461288284	-1.24210973726361	0.00077353954595169
Zt469_000000F_arrow_0784	-6.00572003908326	4.83729285735504e-14	-7.33354416948253	1.30814254728501e-20	-6.7777700924522	6.78574627119687e-18	1.5824664692398	0.144077346143935	-1.32782413039927	0.302405460952717	0.555774077030328	0.822584022099725	8.360236561692	4.6463437883781e-24
Zt469_000000F_arrow_0785	0.315108907481427	0.403951774029842	-0.0646607102788406	0.889920686035842	-0.700103743686447	0.0293667823399907	-0.980496140454626	0.00112489891018585	-0.379769617760268	0.678331237582319	-0.635443033407606	0.42013427081173	-0.280392396768179	0.452711775711177
Zt469_000000F_arrow_0786	0.229873546749793	0.395295386502989	0.304850831951002	0.285675511947248	0.261158604024579	0.319128604631875	0.920017242398972	1.3161769326732e-05	0.0749772852012097	0.946211569638834	-0.043692227926423	0.973753989857014	0.658858638374393	0.00509295237163169
Zt469_000000F_arrow_0787	-0.311282791061163	0.13423375812755	-0.0683562480985655	0.8059001875582	0.0100630247369313	0.971325716515511	0.977814182879945	3.16010889191942e-08	0.242926542962598	0.653759693077116	0.0784192728354968	0.943858110362672	0.967751158143014	2.22448087010965e-07
Zt469_000000F_arrow_0788	0.432009929925495	0.123201502241376	0.404016490841652	0.170596356828419	0.281838131830595	0.338431525368391	0.114457428896857	0.70654234231631	-0.0279934390838433	0.983928441464836	-0.122178359011057	0.921797786053193	-0.167380702933738	0.605713098771813
Zt469_000000F_arrow_0789	0.981588488954902	9.02519801639767e-05	1.56178123883672	2.99583403336719e-09	1.38800030041739	1.89016104088608e-08	-1.06140530787849	1.0614588460425e-05	0.580192749881816	0.241427762341308	-0.173780938419324	0.881341137764205	-2.44940560829588	2.40988604893953e-24
Zt469_000000F_arrow_0790	1.07127727836736	0.252475220426129	0.319985921905887	0.787507744831407	0.417257971976471	0.679881417340026	-0.167726223766961	0.85742479115484	-0.751291356461477	NA	0.0972720500705844	NA	-0.584984195743432	0.551174189793688
Zt469_000000F_arrow_0791	0.605205693092331	0.247208241389416	0.434841097757529	0.46035536706777	0.559763494804443	0.284864766622882	-0.628793894555417	0.182420132395321	-0.170364595334802	0.934198930401679	0.124922397046914	0.964639891683023	-1.18855738935986	0.0130488814204534
Zt469_000000F_arrow_0792	-0.27476452055851	0.372188595101728	-0.383817848608299	0.193304100800208	-0.290628937282224	0.331075828650515	-0.127861494235831	0.681163545822275	-0.10905332804979	0.9160747110592	0.0931889113260756	0.949221005233557	0.162767443046393	0.623835754880985
Zt469_000000F_arrow_0793	-0.152748527048364	0.752386022980192	0.101851354601148	0.849952487241091	-0.312124253982527	0.4734485221326	-0.873261055170977	0.0156894299605219	0.254599881649512	0.860346900116984	-0.413975608583675	0.749712669380847	-0.561136801188451	0.165077701897179
Zt469_000000F_arrow_0794	1.08227250885564	0.000595326499733933	0.90190013639433	0.0090809902728355	1.12024993227995	0.000381961972796525	0.709931051825052	0.0205924364632351	-0.18037237246131	0.894427928715722	0.218349795885621	0.880894948859118	-0.410318880454899	0.260241629411873
Zt469_000000F_arrow_0795	-0.312230982413351	0.65320016674603	-0.605158983782726	0.395378102380801	-1.11266115059841	0.040517508804317	-1.5149125888285	0.00177170893852127	-0.292928001369375	0.905053002326216	-0.507502166815682	0.820455611118803	-0.402251438230092	0.524330182548455
Zt469_000000F_arrow_0796	-8.34880410898106	1.84269367978801e-15	-11.3331360401788	3.329751632463e-28	-11.851976292872	8.01409246261961e-31	-7.12870931873546	1.69525326015607e-11	-2.98433193119774	8.48961814528762e-05	-0.518840252693159	0.815383586739098	4.72326697413649	1.74302706770852e-15
Zt469_000000F_arrow_0797	-2.25325690614044	0.00689815187165673	-2.98070288061822	0.000397989689460805	-2.05562894812764	0.0157376534927821	-2.33925739886981	0.00226363189459964	-0.727445974477782	NA	0.92507393249058	NA	-0.283628450742172	0.794824790410053
Zt469_000000F_arrow_0798	-1.48631621220842	7.1121237511009e-05	-1.34238664377746	0.00173469315126339	-0.203534723047113	0.707024341723032	-1.82746697158377	9.62853379810432e-08	0.143929568430966	0.935233274314235	1.13885192073034	0.220351719342757	-1.62393224853666	5.98120550552642e-05
Zt469_000000F_arrow_0799	-0.0641256880935344	0.984595912486895	0.841196503789167	0.730427020534784	0.487761078709885	0.835189021277039	0.99388415023127	0.607662643251342	0.905322191882701	NA	-0.353435425079282	NA	0.506123071521384	0.833915116977401
Zt469_000000F_arrow_0800	-1.4583965999681	0.0151430065354783	-1.70899155781451	0.00755334100626094	-1.55054007177127	0.00883214461945402	-1.4625482855363	0.00784181252163976	-0.250594957846406	0.921761528247737	0.158451486043238	0.964639891683023	0.0879917862349735	0.921881230694667
Zt469_000000F_arrow_0801	1.26742300996072	1.15931108127967e-07	1.1390319702349	5.54314163676868e-06	1.42921359932483	2.05242229395203e-09	1.61629933274819	2.06188152073443e-12	-0.12839103972582	0.899277873068826	0.290181629089934	0.73560505693727	0.187085733423362	0.548565625749585
Zt469_000000F_arrow_0802	-0.182272480853479	0.579892036767774	0.188510338341385	0.576868208696114	0.156059485386591	0.640505710567581	0.848613989326332	0.00108849215322863	0.370782819194864	0.567936413337089	-0.0324508529547942	0.97980734739251	0.692554503939741	0.0117311624766338
Zt469_000000F_arrow_0803	0.52075326251461	0.660828788630513	4.96702616627186	0.00161444533893185	1.2145308485378	0.25714925837997	-0.822532541289776	0.409263030546576	4.44627290375725	0.0597135200635665	-3.75249531773406	NA	-2.03706338982757	0.0443817041123148
Zt469_000000F_arrow_0804	-0.254371244346119	0.760513046812378	1.0215280580048	0.286684669911164	-0.437265131559543	0.5715051713172	-0.267732145302839	0.707932504398566	1.27589930235091	0.505489795764462	-1.45879318956434	NA	0.169532986256704	0.849411445897391
Zt469_000000F_arrow_0805	0.857980685157929	0.00988707057451524	1.20994405998924	0.00032813405542096	1.3164017058887	4.0422460358691e-05	1.63664735143975	9.39479401581408e-08	0.35196337483131	0.714356069457563	0.106457645899458	0.953927082028608	0.320245645551053	0.41537978199527
Zt469_000000F_arrow_0806	-0.0612821739110123	0.894488769521423	0.155830966390711	0.72527369203893	0.095152431712096	0.829740882569185	-0.674566651935137	0.0352842896564414	0.217113140301723	0.86276003058701	-0.0606785346786149	0.972244344530098	-0.769719083647233	0.0218939812395232
Zt469_000000F_arrow_0807	0.0630530563300576	0.863455339999339	-0.158689328205886	0.666340824900823	-0.227451659892928	0.460938372964558	-0.418988553879432	0.101683747843226	-0.221742384535944	0.82880249894727	-0.0687623316870413	0.967298558847986	-0.191536893986504	0.550658301426391
Zt469_000000F_arrow_0808	-0.548851399326418	0.0107782707376447	-0.693490540012759	0.00160708613724622	-0.759842131089121	0.000229402472924686	-0.0395941515014975	0.881391868191797	-0.144639140686341	0.86000663044264	-0.0663515910763623	0.954406800063582	0.720247979587624	0.000567456113195371
Zt469_000000F_arrow_0809	2.09083602924117	0.00906207405501122	2.58404809713712	0.00211013548840466	4.3259091545863	2.05502594869248e-07	4.07424485271964	3.41298363896501e-08	0.493212067895951	0.875938870520182	1.74186105744919	0.423475604613381	-0.251664301866664	0.839046142279775
Zt469_000000F_arrow_0810	-2.15417215599281	9.53532580609236e-06	-2.58354093009125	7.27052341468618e-08	-2.32464591514626	1.32958656790327e-06	-2.17222306037568	7.00169224945107e-06	-0.42936877409844	0.77920312711993	0.25889501494499	0.906055103841136	0.152422854770584	0.827784750397802
Zt469_000000F_arrow_0811	2.85767146034202	0.000102382296927311	2.66905109801611	0.00074702608102604	3.6990091626635	9.99504753366351e-07	1.67981043753466	0.020565738411949	-0.188620362325904	0.956827174741118	1.02995806464738	0.697978663854311	-2.01919872512883	0.0130975177337599
Zt469_000000F_arrow_0812	0.647902510538062	0.587330582173276	1.60040229648908	0.194463194258294	0.152838001652074	0.909339439950699	-3.10605532113807	0.000636037851106393	0.952499785951022	0.790284659260886	-1.44756429483701	0.660476849856081	-3.25889332279014	0.00057562232158588
Zt469_000000F_arrow_0813	-0.0247906150239849	0.963926286616948	-0.11030759778745	0.814812591651421	0.0407549511325035	0.933710641380321	-0.29189595689717	0.446038385894231	-0.0855169827634656	0.952941832214193	0.151062548919954	0.923500485886236	-0.332650908029674	0.411537165553922
Zt469_000000F_arrow_0814	0.117812982853929	0.748518779308682	0.136171208201769	0.724028862455772	0.408239869078118	0.186794658680144	0.0056905082113656	0.989942637254809	0.0183582253478403	0.991028502469586	0.272068660876349	0.796004877074078	-0.402549360866752	0.202529025127219
Zt469_000000F_arrow_0815	-0.39037683403758	0.274434984651212	-0.188050563494281	0.644005399964797	-0.28593414964067	0.437037535694187	-3.3896530159319	1.99661672470448e-32	0.202326270543299	0.86276003058701	-0.0978835861463888	0.953927082028608	-3.10371886629123	1.04038610249014e-26
Zt469_000000F_arrow_0816	-0.229873758934187	NA	0.0652885569919737	NA	-1.29000196923701	NA	-4.353245254386	NA	0.295162315926161	NA	-1.35529052622899	NA	-3.06324328514899	NA
Zt469_000000F_arrow_0817	-0.815223002997223	1.81043916704808e-05	-0.706252130723463	0.000487976997045982	-0.807870870841067	2.16153137450574e-05	-2.41392614381401	1.48199386801137e-43	0.10897087227376	0.889655286539928	-0.101618740117604	0.915242764622272	-1.60605527297295	1.04782945427613e-18
Zt469_000000F_arrow_0818	0.808441035136397	0.000537752088386894	0.651660172902022	0.00751270223848305	0.792490691436826	0.000673913741045617	0.7113139003501	0.00206812023943003	-0.156780862234375	0.859630641061065	0.140830518534804	0.89145215532209	-0.0811767910867261	0.802909647585593
Zt469_000000F_arrow_0819	1.27111506406379	0.000688292442962335	1.56906697673631	7.26794623452026e-05	1.52961864053385	3.78275892256656e-05	1.62118660871075	4.63842735881887e-06	0.297951912672513	0.834076982506631	-0.0394483362024526	0.983941542012364	0.0915679681768955	0.868264978263859
Zt469_000000F_arrow_0820	-0.547233328009936	0.1765374326273	-0.699484326415993	0.0731602959686859	0.235175846396921	0.607157373373359	-0.458621461889784	0.245780593313889	-0.152250998406057	0.914656056427466	0.934660172812914	0.182653341835306	-0.693797308286706	0.0792607774685784
Zt469_000000F_arrow_0821	0.159086079537106	0.652058462131735	-0.0132736119574874	0.976373351751014	0.212426246521173	0.523248857217258	1.08600887227506	5.24243207677539e-05	-0.172359691494594	0.866570214031072	0.22569985847866	0.819758983211096	0.873582625753887	0.00171538732541957
Zt469_000000F_arrow_0822	-0.713011919620635	0.0213481913849685	-0.988663308423489	0.00110385045325693	-0.839518138299531	0.0052056766024185	0.075147693508694	0.841985569772918	-0.275651388802854	0.762798912833805	0.149145170123958	0.915692547589442	0.914665831808225	0.00243755778893596
Zt469_000000F_arrow_0823	-0.113291262012673	0.742183434462853	-0.501441808267271	0.0786191350658403	-0.807229131214718	0.00175785625999178	0.477752269985196	0.072745971277979	-0.388150546254598	0.528163082665713	-0.305787322947447	0.725110881547653	1.28498140119991	2.96420202907359e-07
Zt469_000000F_arrow_0824	-0.626382928027942	0.0830475059432264	-0.347253121080774	0.455574966389169	-0.0611856186569031	0.901324502479953	-0.939884649518421	0.0025063824387796	0.279129806947168	0.845270284348278	0.28606750242387	0.861668221636052	-0.878699030861518	0.0144142327294889
Zt469_000000F_arrow_0825	0.402855897841105	0.0375052615295648	0.060931106222609	0.816265209938033	0.171336995650354	0.426798722753246	-0.298988291323722	0.110551923228696	-0.341924791618496	0.380680628480244	0.110405889427745	0.894878300845678	-0.470325286974076	0.0133662335933515
Zt469_000000F_arrow_0826	0.430210703208189	0.476420233089548	0.189293611998572	0.805000044881068	0.487129476498317	0.408634465668679	-0.550706798731722	0.256758701154263	-0.240917091209617	0.918503321738004	0.297835864499746	0.914821997886189	-1.03783627523004	0.051635953483346
Zt469_000000F_arrow_0827	-5.47738074424247	1.16132362098875e-24	-4.79498055609251	1.48540226308528e-18	-5.05020720451424	5.28595608763896e-21	-8.5106783709799	1.09038624586266e-58	0.682400188149959	0.628965258140847	-0.255226648421728	0.920921139218344	-3.46047116646566	6.15526206863748e-11
Zt469_000000F_arrow_0828	-0.592110410704741	0.0789037280308797	-0.651308127193968	0.0601564009013537	-0.297394434743431	0.424398437241347	-0.709527338441141	0.0229835143794813	-0.0591977164892263	0.96721184998425	0.353913692450537	0.748565326425835	-0.41213290369771	0.251558077374634
Zt469_000000F_arrow_0829	-0.118006997775365	0.799947418472995	0.367209747135704	0.424725682620639	-0.397825847631839	0.307616293366733	-0.8594974448267	0.00966238726625356	0.485216744911069	0.628965258140847	-0.765035594767542	0.399403891886046	-0.461671597194862	0.231888468668284
Zt469_000000F_arrow_0830	-0.520280161173717	0.655459172372339	-0.207791671163927	0.879975220667085	-0.57281502356357	0.614929132441988	0.0959989963716047	0.936221915680896	0.31248849000979	0.94179223543912	-0.365023352399643	NA	0.668814019935175	0.553999923200577
Zt469_000000F_arrow_0831	-0.956884856615051	0.0078317647056053	-0.735332578400916	0.0723799336820641	-0.652027518916512	0.0872884377862276	-0.927889203459674	0.0063527358382314	0.221552278214135	0.880338617015672	0.0833050594844048	0.96937726482894	-0.275861684543163	0.529967737117502
Zt469_000000F_arrow_0832	-0.0419310001136065	0.988646514333763	0.608537286652065	0.804702054358349	1.77101301374361	0.380625490365084	-0.884712518189562	0.600350840945195	0.650468286765671	NA	1.16247572709154	NA	-2.65572553193317	0.168100325628624
Zt469_000000F_arrow_0833	-0.490819857631823	0.606705875199201	-0.181467606624971	0.879975220667085	0.350370968026722	0.739028322079647	1.46530814525147	0.0517371636047207	0.309352251006852	NA	0.531838574651693	NA	1.11493717722475	0.21988150162178
Zt469_000000F_arrow_0834	0.109391489316883	0.868347859012455	-0.208050216699373	0.746125594482133	0.162730588440665	0.797648142409422	1.78628745647966	7.2435870144552e-05	-0.317441706016256	0.861267576480658	0.370780805140038	0.846084551444672	1.623556868039	0.000659085427208987
Zt469_000000F_arrow_0835	-1.42125891582139	0.61108583228517	1.19992908841443	0.714530286880332	0.857890488128402	0.790757766696364	2.40213346149585	0.331846708228389	2.62118800423582	NA	-0.342038600286028	NA	1.54424297336744	0.620555061500607
Zt469_000000F_arrow_0836	-0.655499996962482	0.684184317477419	0.245450229109585	0.899711997711182	0.772105609107826	0.640561436378362	1.05286865439286	0.449014994711946	0.900950226072067	NA	0.52665537999824	NA	0.280763045285036	0.885324664820525
Zt469_000000F_arrow_0837	0.20711337499122	0.806142006991981	0.680094732608217	0.42602506098819	1.72375054651012	0.0154714346920315	-0.0970407447921479	0.898736209021769	0.472981357616997	0.862565595843534	1.0436558139019	0.6588572258196	-1.82079129130227	0.0111570708413656
Zt469_000000F_arrow_0838	1.52600891019425	6.40986426253119e-08	1.59207765312512	3.58588139038525e-08	1.15494761402374	5.61987343081105e-05	0.000437879845443601	1	0.066068742930866	0.95942376995301	-0.437130039101372	0.598570198203601	-1.1545097341783	6.9771532002306e-05
Zt469_000000F_arrow_0839	2.03009239312455	3.15655054445989e-06	1.90642243971254	0.000354419404394	1.27450705954002	0.00269647176729739	0.243224991371037	0.585307784790356	-0.123669953412005	0.961555050655532	-0.631915380172523	0.731747219568262	-1.03128206816898	0.0195044129671359
Zt469_000000F_arrow_0840	-0.163936381818063	0.659831300382078	-0.279312443556394	0.439220324809677	-0.284290941336533	0.400152003354158	-0.573392144920703	0.0490288388253479	-0.115376061738331	0.926796217080385	-0.00497849778013943	0.996405530734737	-0.28910120358417	0.40143074718954
Zt469_000000F_arrow_0841	-0.314058218299676	0.487486582259841	-0.232996834553179	0.646347517866598	0.0797700511460792	0.880518920924918	-0.628828955939752	0.097153153826555	0.0810613837464974	0.962996682057769	0.312766885699258	0.842348538285463	-0.708599007085832	0.08242622300465
Zt469_000000F_arrow_0842	-0.0585025545504659	0.877360805607336	-0.324262527375774	0.309936709095983	-0.0929124934899531	0.796780333254215	-1.06859845060506	2.56161306758694e-05	-0.265759972825308	0.747595694269774	0.231350033885821	0.821512333736057	-0.975685957115103	0.000261650395226568
Zt469_000000F_arrow_0843	-0.320267027679554	0.29009609804028	-0.208966507869523	0.550408709589225	-0.134860846859817	0.6941251245566	-1.12145572464337	4.4940980996046e-06	0.111300519810031	0.924811509982227	0.0741056610097056	0.963071639705844	-0.986594877783552	0.00018129152639129
Zt469_000000F_arrow_0844	0.795651294667896	0.00989650323485587	0.241828278626397	0.51772105692387	0.587553876227643	0.063256997441261	-0.874968657036887	0.00284040597826624	-0.553823016041499	0.370575767936707	0.345725597601246	0.733713913464878	-1.46252253326453	5.45173042475998e-07
Zt469_000000F_arrow_0845	-2.77288873755208	7.06130086073561e-06	-2.23894975005241	0.00081450015816285	-2.12597161420797	0.000901642855870156	-6.04526918720022	1.12258859358455e-25	0.53393898749967	0.806484835581738	0.112978135844445	0.973753989857014	-3.91929757299226	6.30700460970434e-11
Zt469_000000F_arrow_0846	-0.280730187868956	0.583362964314915	-1.17917824576814	0.00616205667876067	-1.14408789023725	0.00421477102414651	-2.06250595753419	1.06011730565477e-08	-0.898448057899183	0.262762999739459	0.0350903555308856	0.986353705303715	-0.918418067296934	0.0249311499072715
Zt469_000000F_arrow_0847	-0.17771153411308	0.73821443966966	0.387228749535803	0.481507953105361	0.350215870036485	0.479464666137836	0.244093434665524	0.593446744256693	0.564940283648883	0.634279286300758	-0.037012879499318	0.986366811647454	-0.106122435370961	0.858956048662468
Zt469_000000F_arrow_0848	0.912308082566248	0.0108746524452266	1.24094005974136	0.00127042822855112	0.726369388609664	0.046105324475085	1.38855927281296	2.058078293801e-05	0.328631977175108	0.794555218547545	-0.514570671131691	0.657207608516723	0.662189884203298	0.0784849259583384
Zt469_000000F_arrow_0849	1.44650725787683	8.4922932717159e-08	1.40879327892883	5.5135869333681e-07	1.38143906654362	3.40027356817573e-07	0.788955493173123	0.00426910236421989	-0.0377139789480017	0.976892554789754	-0.0273542123852173	0.983951433599634	-0.592483573370493	0.0479515883703019
Zt469_000000F_arrow_0850	-0.15510828014614	0.685995208425682	-0.146696508784164	0.733536290747101	0.258014509137793	0.477875284111186	0.744198811168529	0.00824796943150197	0.00841177136197616	0.997457052247523	0.404711017921957	0.709978017404197	0.486184302030736	0.147779151478721
Zt469_000000F_arrow_0851	-0.421170671500925	0.250928331275541	-0.487278250245672	0.170642896339424	-0.189491842899937	0.640561436378362	0.109535909946778	0.78589586302253	-0.0661075787447468	0.961988748767425	0.297786407345735	0.786377224020021	0.299027752846715	0.441605591545935
Zt469_000000F_arrow_0852	-1.05210575069241	0.000601125148463554	-0.825821818960974	0.0135405378907315	-1.15176688337089	0.000142720752443385	-1.29689156502363	8.46066945249877e-06	0.226283931731437	0.847187441880333	-0.325945064409916	0.769203922962669	-0.14512468165274	0.720204578899491
Zt469_000000F_arrow_0853	0.948967730026366	0.00153387586440861	1.1933854891015	6.64203651849418e-05	1.01483995972489	0.000609888879193274	0.255452820111624	0.449325320959133	0.244417759075134	0.80683071590183	-0.178545529376605	0.89145215532209	-0.759387139613271	0.0144505846592198
Zt469_000000F_arrow_0854	-0.110481501090632	0.753014496175284	0.133973514091709	0.726536841022108	-0.127502931145616	0.711907026364328	-0.209662732577693	0.469742167537004	0.244455015182341	0.80082643714928	-0.261476445237325	0.80428587908962	-0.0821598014320773	0.826086259599313
Zt469_000000F_arrow_0855	0.659129269373486	0.779219121335758	0.510730272862477	0.84983582999065	-1.22518619899485	0.51119421748175	-0.867756663883718	0.617522342792448	-0.148398996511009	NA	-1.73591647185732	NA	0.357429535111129	0.872144116235119
Zt469_000000F_arrow_0856	-0.184721324222325	0.644556029221539	-0.512338647526598	0.16407344678009	-0.495846582168602	0.142628626955214	-0.547050944031246	0.0767361652073284	-0.327617323304273	0.745281587190318	0.0164920653579966	0.989792978065845	-0.0512043618626438	0.915785431700552
Zt469_000000F_arrow_0857	0.327587997744525	0.269793192556263	0.615547030253132	0.0338043041297879	0.419850318761885	0.137940996057888	-0.56047418163003	0.0303649195975727	0.287959032508607	0.716007176075181	-0.195696711491248	0.86168701294372	-0.980324500391915	0.000159432906159187
Zt469_000000F_arrow_0858	0.656752167027852	0.108532887173989	0.771055797308071	0.112024419139383	0.470218477174204	0.26364605080616	-0.9386961015002	0.00522406987263031	0.114303630280219	0.954311127335968	-0.300837320133867	0.877345476843421	-1.4089145786744	0.000137158586566371
Zt469_000000F_arrow_0859	0.853416500007799	0.000389037701771736	1.20551942814222	1.40051942780039e-06	1.33025295746141	1.542126200656e-08	0.357306465668493	0.156539652209813	0.352102928134424	0.57372984155755	0.124733529319191	0.916684608481779	-0.972946491792922	6.5446796560222e-05
Zt469_000000F_arrow_0860	-0.241141534737546	0.625115123758988	-0.218588227929278	0.676877397678981	0.0542390708162441	0.923029623071831	1.59627054899437	1.93395109758948e-05	0.0225533068082675	0.992046282939937	0.272827298745523	0.871651495940508	1.54203147817812	8.14001025855942e-05
Zt469_000000F_arrow_0861	0.201052116175566	0.748558335105825	0.164389047489796	0.808082286642088	-1.17278929033946	0.013485900115373	-2.48069430667879	1.94528716508715e-08	-0.0366630686857695	0.989724548954832	-1.33717833782925	0.138257429425837	-1.30790501633933	0.00592050813281994
Zt469_000000F_arrow_0862	-1.38740996084406	2.56244902603681e-05	-1.12834002227391	0.00149360445211207	-2.09298921781945	3.34512170731887e-11	-2.60769067815034	2.59540028028397e-17	0.259069938570156	0.834076982506631	-0.964649195545538	0.13039397940724	-0.514701460330896	0.159460644782453
Zt469_000000F_arrow_0863	0.76433106557408	0.000615705039256651	0.856370743042094	0.000149799736478536	0.915283401752893	2.97960649682073e-05	1.21595983253814	1.01914867009025e-08	0.092039677468014	0.919659008002265	0.0589126587107986	0.9624321342432	0.300676430785243	0.239247234122673
Zt469_000000F_arrow_0864	0.684577440885259	0.0455224491590355	0.661805360540905	0.062897926522615	0.73995788912752	0.0276302905231244	-0.823711408211336	0.0101639699825028	-0.022772080344354	0.990331051864952	0.0781525285866151	0.967527881196455	-1.56366929733886	7.65607249393741e-07
Zt469_000000F_arrow_0865	-0.618961853023925	0.0182310393913612	-1.28574578382723	5.5068334177167e-07	-0.885571064272449	0.000367773277924438	-0.775014137674066	0.00087888000269216	-0.666783930803303	0.140307290642493	0.400174719554779	0.598570198203601	0.110556926598383	0.738369327916759
Zt469_000000F_arrow_0866	-0.298584765415809	0.466680539032114	-0.710079794938217	0.0513672706913318	-0.732660074678151	0.0369982088853283	-0.220163495942031	0.574582208000107	-0.411495029522407	0.649359459890965	-0.0225802797399341	0.987184982394785	0.512496578736119	0.172011623429028
Zt469_000000F_arrow_0867	-0.939074627003113	0.000126299328536366	-0.779178841512232	0.00335664666025175	-0.392414712841009	0.154676619764434	-0.101133780418389	0.732165419625426	0.159895785490881	0.872492091716974	0.386764128671223	0.610234677661444	0.29128093242262	0.319010765650577
Zt469_000000F_arrow_0868	-8.63751456353162	1.53738743880061e-32	-8.12252228851693	7.25743799332796e-29	-7.22947602860028	5.1848692976705e-23	-1.90214576351187	0.0187811603797757	0.51499227501469	0.847187441880333	0.893046259916645	0.701560821586565	5.32733026508841	2.01171396106131e-13
Zt469_000000F_arrow_0869	-10.8781090223696	9.49043740357513e-55	-10.2942859689937	3.78754362696838e-49	-9.22407762788277	1.56645867064169e-39	-1.25895736265998	0.12880516409257	0.583823053375874	0.765324137624612	1.07020834111093	0.5203164697612	7.96512026522279	6.79050111132176e-37
Zt469_000000F_arrow_0870	0.816133533945981	0.299200613794829	1.28746238655952	0.0927559110833829	1.56908989826742	0.0286062729671051	4.36562291216053	1.51587166721308e-11	0.471328852613543	0.857892807215996	0.281627511707893	0.940575010307582	2.79653301389311	6.05232028102934e-05
Zt469_000000F_arrow_0871	0.376089811525996	0.534170494895736	0.280584871747196	0.666315730756044	0.709886597312274	0.192327766915966	1.66910033936622	0.000481169309045883	-0.0955049397788002	0.966797327586192	0.429301725565078	0.815078119433192	0.959213742053946	0.0722296891683635
Zt469_000000F_arrow_0872	-4.96418997033187	7.79047408599131e-22	-5.11649523764899	5.30431297358249e-23	-4.82069423201086	1.20417730855168e-20	0.754059175262586	0.217063309355106	-0.152305267317119	0.948384131612772	0.295801005638127	0.900161389162073	5.57475340727345	2.07487078807504e-27
Zt469_000000F_arrow_0873	-4.02421788635622	1.30882376884411e-23	-3.55887014088007	3.1579190690955e-18	-3.21087504379862	3.389139658395e-15	-0.876354400087393	0.0512532502752797	0.465347745476143	0.688804193268616	0.347995097081449	0.823264949413872	2.33452064371123	1.82141225490221e-08
Zt469_000000F_arrow_0874	-0.488795121957697	0.0983970533648757	0.0202435340152	0.964040332567979	-0.0657731483887843	0.86452224632428	0.5504232326115	0.0460143439298645	0.509038655972897	0.400526595563011	-0.0860166824039843	0.95728286025508	0.616196381000284	0.0350977273177912
Zt469_000000F_arrow_0875	0.709045772856361	0.541963811442026	1.1784576734657	0.344331218274799	1.22321325432216	0.261748926597222	-2.62404149546329	0.00329360178379751	0.469411900609339	0.912575360808487	0.044755580856461	0.991463124314158	-3.84725474978545	5.90750069314264e-05
Zt469_000000F_arrow_0876	2.20262570869879	0.0402964248486115	2.04069402652097	0.0995979355276771	2.60647969766004	0.0163169370772032	1.0440785625552	0.302434223906363	-0.161931682177822	NA	0.565785671139079	NA	-1.56240113510484	0.187880023490238
Zt469_000000F_arrow_0877	0.362662537891206	0.683099912246857	1.0550328913406	0.238934366378164	0.382606410247721	0.662977321595627	-2.33574174012504	0.000267852272348623	0.692370353449399	0.787140971835911	-0.672426481092884	0.819758983211096	-2.71834815037277	6.32443726666478e-05
Zt469_000000F_arrow_0878	-4.4594738663434	1.25884771214748e-08	-3.97551917023739	6.76306073187829e-07	-5.23506453900504	1.13913065531324e-11	-8.75915850379358	4.9064413759281e-31	0.483954696106007	0.872862727459087	-1.25954536876765	0.554462819831472	-3.52409396478854	6.72146721794069e-06
Zt469_000000F_arrow_0879	-4.25252624188827	4.3766387606965e-06	-3.24957206574517	0.000801868096085188	-4.85952755558847	9.37266202167395e-08	-8.21687095364174	1.83539250436382e-20	1.0029541761431	0.701760169349116	-1.6099554898433	0.504581035477301	-3.35734339805327	0.000295858515605822
Zt469_000000F_arrow_0880	0.169017883849088	0.587838929062686	-0.00318750020227468	0.996275768439786	0.12334708785573	0.702811349288904	0.136920870875706	0.63299432774164	-0.172205384051363	0.861267576480658	0.126534588058005	0.916684608481779	0.0135737830199757	0.976342940287887
Zt469_000000F_arrow_0881	0.41842100597368	0.228188470805096	-0.337109973529443	0.359973371709634	-0.156602485244097	0.688442784621449	0.658246514938028	0.030738342020548	-0.755530979503123	0.162023484853008	0.180507488285346	0.895509383041905	0.814849000182126	0.00950802683320392
Zt469_000000F_arrow_0882	0.967718286528802	0.0036744348548006	0.543310333335483	0.157170797403214	0.508874529106696	0.149812886120013	-1.15047433507225	0.000142979148028553	-0.424407953193319	0.656173543341293	-0.0344358042287871	0.983941542012364	-1.65934886417895	1.26681083963099e-07
Zt469_000000F_arrow_0883	-1.48688300701699	0.00910303058237786	-3.10269140976416	3.71836856636067e-09	-3.07678109705456	1.56999873237261e-09	-3.37693678256335	1.16962003754322e-11	-1.61580840274717	0.0512897597850523	0.0259103127096015	0.989792978065845	-0.300155685508796	0.653431309083049
Zt469_000000F_arrow_0884	-0.953908711737412	0.011538522565767	-0.946201702198125	0.0213119726818159	-1.23347734066004	0.000678739649289477	-2.85831222958481	2.14915954046435e-18	0.00770700953928717	0.998862396611853	-0.287275638461912	0.854906453691575	-1.62483488892477	4.00697031150198e-06
Zt469_000000F_arrow_0885	0.0505851763233507	0.876033025786927	0.0990367382470451	0.765178766720714	0.341530985500646	0.182688502414466	-0.371202091193918	0.108565562822061	0.0484515619236945	0.966180802494622	0.242494247253601	0.785485245062014	-0.712733076694564	0.00254907442745091
Zt469_000000F_arrow_0886	-0.165048247216236	0.765700539033211	-0.194142691842956	0.756429940923366	-0.0417940388370514	0.945298708540509	-1.50983568992851	4.89086589623352e-05	-0.0290944446267204	0.991294250713657	0.152348653005905	0.953927082028608	-1.46804165109146	0.000444505475668293
Zt469_000000F_arrow_0887	0.913400709665254	0.00605059707932752	1.21729495781215	0.000786065797990621	0.764737276647529	0.0233281958701693	0.191626900936061	0.602697952648936	0.303894248146901	0.803967369480651	-0.452557681164625	0.69609807699313	-0.573110375711469	0.107878035701705
Zt469_000000F_arrow_0888	-0.203216312700279	0.44496674784533	0.145783393255247	0.62665634944356	0.202656105075663	0.445039650675064	0.35144361159644	0.124453129148211	0.348999705955526	0.5200683328845	0.0568727118204167	0.967298558847986	0.148787506520776	0.600287850968633
Zt469_000000F_arrow_0889	1.06949878335411	0.0798872068943904	0.147638916803307	0.854796392270018	-0.508371340370528	0.42478316144676	-0.519708190830033	0.381068754232412	-0.921859866550803	0.494686778097676	-0.656010257173836	0.731747219568262	-0.0113368504595045	0.994039234068543
Zt469_000000F_arrow_0890	-1.68333965108554	0.0386665876701733	-1.2020296312802	0.214951633242164	-1.31014409178098	0.123147667304625	-0.900706885896423	0.267185324264879	0.48131001980534	NA	-0.108114460500775	NA	0.409437205884554	0.685318746525103
Zt469_000000F_arrow_0891	0.186572018950876	0.587270663072387	0.241121195851929	0.477764508819636	0.376734580896119	0.217979676399604	-0.1013807269495	0.761776952826697	0.0545491769010528	0.965456744625984	0.13561338504419	0.91624754640463	-0.478115307845619	0.113233717428888
Zt469_000000F_arrow_0892	-0.534049577497808	0.165677090417635	-1.42643055731428	2.82052427391209e-05	-0.952129148549606	0.00663111318743911	0.359818028452192	0.350974505770024	-0.892380979816475	0.10355376529096	0.474301408764678	0.631107307997082	1.3119471770018	0.000142982167773142
Zt469_000000F_arrow_0893	0.191939084168448	0.697707538950691	-0.147054342686209	0.793936868844796	0.0570391662063131	0.915822713589618	-0.230253513329473	0.572314267524131	-0.338993426854657	0.8175679154471	0.204093508892522	0.917387638419476	-0.287292679535787	0.539160052834903
Zt469_000000F_arrow_0894	2.04524722450349	5.57888527174551e-10	2.17975289930675	9.93043279920029e-11	1.85086509231472	2.23373673210543e-08	-0.0906728651689804	0.835506246408009	0.134505674803256	0.92601403087262	-0.32888780699203	0.786664024985872	-1.9415379574837	5.70419654834991e-09
Zt469_000000F_arrow_0895	-0.974890752333631	0.00015554471828138	-1.02356606488082	9.15482593549806e-05	-0.806967033691052	0.00203820451077252	0.653919480273882	0.0127539155834253	-0.0486753125471911	0.96710547358489	0.21659903118977	0.822584022099725	1.46088651396493	6.50609881186684e-09
Zt469_000000F_arrow_0896	-0.514749122117657	0.115280451864024	-0.358078155961135	0.32818619882237	-0.66347560840366	0.0330550736767821	-1.03167957454933	0.000345169142095638	0.156670966156523	0.899844889363596	-0.305397452442525	0.77969657298572	-0.368203966145674	0.282898014126835
Zt469_000000F_arrow_0897	1.07040806480962	0.000396304340757026	1.53114526144618	7.09709563553396e-07	1.22802683880377	3.91270405284263e-05	0.919293559843133	0.00207588502900661	0.460737196636565	0.528471910189472	-0.303118422642412	0.785754466909516	-0.308733278960638	0.396443224554058
Zt469_000000F_arrow_0898	1.37996008199944	0.010034563719023	1.03234201717493	0.0807918558589061	1.36258315211713	0.0109232259003783	-0.658421933884766	0.217455254224128	-0.347618064824512	0.872200678483401	0.330241134942203	0.893532606738362	-2.0210050860019	0.000105912506902268
Zt469_000000F_arrow_0899	2.06973589910004	4.49480506172087e-10	2.22303716852648	4.49115046900565e-11	1.19465385721328	0.000501070150307536	0.300624157449278	0.446212297876526	0.153301269426442	0.912025470615303	-1.0283833113132	0.0926085594235207	-0.894029699764003	0.0129892805133555
Zt469_000000F_arrow_0900	2.18621965075048	2.77916612544384e-06	2.1393072328357	1.31541168045156e-05	1.83026202953026	9.53128024091459e-05	1.04351300304643	0.0293252941542688	-0.0469124179147796	0.985835630187593	-0.309045203305445	0.88338708279899	-0.786749026483823	0.135178217335546
Zt469_000000F_arrow_0901	0.303899740701861	0.377454475638266	-0.166979597821225	0.6650965627273	-0.196714764663967	0.581191229097118	-0.690940119977939	0.0160314870579185	-0.470879338523087	0.477458403226279	-0.0297351668427415	0.983378538680103	-0.494225355313972	0.11730460099312
Zt469_000000F_arrow_0902	-1.18769248785169	0.0448127808098161	-1.43182585366051	0.0146442873307227	-1.42435588956266	0.0124317204756069	-4.32071324289009	5.92984572490164e-17	-0.244133365808826	0.912575360808487	0.00746996409784944	0.997461334829734	-2.89635735332743	7.02380799653501e-08
Zt469_000000F_arrow_0903	0.0979260081509854	0.889275090102277	0.0434789408942496	0.952580861110903	-0.394456789210477	0.50102114378129	1.77578217590665	0.000227023133194833	-0.0544470672567358	0.98051161805886	-0.437935730104727	0.796444500614604	2.17023896511713	5.93393806450861e-06
Zt469_000000F_arrow_0904	0.839957116957377	0.117000983277846	0.546660818092098	0.412448702354104	0.0050231809071332	0.995014181830109	-0.297256733734139	0.549944580345701	-0.29329629886528	0.899959259574243	-0.541637637184965	0.787309983635958	-0.302279914641272	0.604973023572515
Zt469_000000F_arrow_0905	-0.731189439432365	0.15253607742202	0.874387751494434	0.113773627046883	0.747888088752104	0.150669284117867	0.660130004714502	0.181220437752994	1.6055771909268	0.0253070800109697	-0.12649966274233	0.965922217635144	-0.0877580840376013	0.904415201569753
Zt469_000000F_arrow_0907	-0.364944988603621	0.482150464244687	1.27140631991471	0.0683926880977779	-0.57987621593896	0.218763483312909	-0.408031496134308	0.349102920364095	1.63635130851833	0.135222125286937	-1.85128253585367	0.117992103371677	0.171844719804652	0.763090651112049
Zt469_000000F_arrow_0908	3.4300437061563	4.80909984515948e-16	3.63812804991805	2.09360263342305e-14	3.35609403171162	2.89870101449702e-15	1.89604364143951	4.02782650041122e-06	0.208084343761747	0.919659008002265	-0.282034018206427	0.901513997190899	-1.46005039027211	0.00145057280510695
Zt469_000000F_arrow_0909	1.33725926033612	3.23399110836901e-08	0.985169915522028	0.000111191523790999	0.859504711440061	0.000538783320866359	0.49944848353789	0.0504656627910974	-0.352089344814096	0.577987162413266	-0.125665204081967	0.91624754640463	-0.36005622790217	0.201513677587159
Zt469_000000F_arrow_0910	2.68119141796131	0.296291389947029	1.21914041314929	0.670183280960254	0.757859206516535	0.774798602922028	1.64383459674205	0.428420431369718	-1.46205100481201	NA	-0.461281206632758	NA	0.885975390225514	0.739473725153078
Zt469_000000F_arrow_0911	-1.4277503922381	0.103093435704338	-2.31327108873567	0.00510384744792084	-2.72219767154443	0.000522776594997347	0.430594317853841	0.649802024258814	-0.885520696497569	0.69215761710081	-0.408926582808758	0.911899594840211	3.15279198939827	5.28773977220812e-05
Zt469_000000F_arrow_0912	-1.49225678462944	0.0014876127880918	-2.76580113978005	5.36321386502071e-10	-2.98316379835904	7.27056564476946e-12	0.476644379155684	0.354454894230158	-1.27354435515061	0.073830144736421	-0.217362658578994	0.916684608481779	3.45980817751473	1.37249617922579e-15
Zt469_000000F_arrow_0913	0.256330535067735	0.765316045763869	-2.44878330343464	7.38960971171121e-05	-4.7460914950164	3.98186918046187e-16	-2.87826203510806	1.92825224672968e-06	-2.70511383850237	0.000632267033656177	-2.29730819158176	0.0115753367785316	1.86782945990834	0.00304251952792446
Zt469_000000F_arrow_0914	-4.55439939444369	4.19576369445683e-16	-4.88090789934808	2.08762557160068e-18	-3.92382502601619	3.40913172717278e-12	-0.592029339208254	0.377448879053862	-0.326508504904387	0.88271767376876	0.957082873331882	0.527875062494294	3.33179568680794	5.73137258662307e-09
Zt469_000000F_arrow_0915	-0.749046129698443	0.011975386415271	-0.750344323362257	0.0156973789243963	-0.79095257456531	0.00712840354352486	-1.16353592128127	2.43034350437954e-05	-0.00129819366381465	1	-0.0406082512030522	0.979090692019582	-0.372583346715956	0.25823582457933
Zt469_000000F_arrow_0916	0.32371109960658	0.404790974197602	0.467232976021154	0.217078550195202	-0.128068007742359	0.766202547302747	-0.641567498153204	0.0545401611409998	0.143521876414573	0.913066631809965	-0.595300983763512	0.480721552406952	-0.513499490410845	0.153771768060865
Zt469_000000F_arrow_0917	-1.45581753051398	6.2847399877476e-07	-0.957327148944029	0.00749611837231694	-0.921733478055444	0.0034459218774721	-1.99927539132688	9.04000317732755e-14	0.498490381569949	0.546332143227949	0.0355936708885849	0.983402301496927	-1.07754191327144	0.000428620889488431
Zt469_000000F_arrow_0918	-1.47429211509885	0.555311691131373	1.05459166872664	0.731619130180543	-0.721343794961401	0.796583761176533	-1.50656507524032	0.506493821614141	2.52888378382548	NA	-1.77593546368804	NA	-0.785221280278921	0.781500265168173
Zt469_000000F_arrow_0919	1.06513019595811	2.98215389244198e-05	1.09168140890734	2.35647647534548e-05	0.857851391249302	0.000893062782088129	-0.176080262662305	0.561716841613566	0.0265512129492296	0.985187708681082	-0.23383001765804	0.799478454736972	-1.03393165391161	5.88906874445537e-05
Zt469_000000F_arrow_0920	-0.154684515830673	0.830525759092011	-0.438352476638534	0.519030846546646	-0.322841534104232	0.625079026114415	-0.662783273117209	0.224995675622203	-0.28366796080786	0.898696789609618	0.115510942534302	0.970958590597685	-0.339941739012977	0.609051235831671
Zt469_000000F_arrow_0921	1.16301349618606	0.682049634712658	0.169560868205664	0.959874772758561	1.60166881763376	0.56107649765046	1.52603128457284	0.512868585679065	-0.993452627980397	NA	1.43210794942809	NA	-0.0756375330609185	0.987025736917986
Zt469_000000F_arrow_0922	0.159179558071252	NA	-0.341053425223878	NA	0.23531699028361	NA	1.36968462835228	NA	-0.500232983295131	NA	0.576370415507488	NA	1.13436763806867	0.852484977585538
Zt469_000000F_arrow_0923	-1.34807780429004	0.0324740995261987	-2.05933351515514	0.000548181382266919	-3.22207628855771	1.67957139845714e-08	-4.08225079352636	6.00060868454559e-13	-0.711255710865094	0.64284153018282	-1.16274277340257	0.389235690720259	-0.860174504968657	0.199337450532189
Zt469_000000F_arrow_0924	0.326747468364464	0.44514829637507	0.303797185440524	0.51154631677949	0.514023977248717	0.195527933393486	1.16695759945071	0.00060523903539365	-0.0229502829239392	0.991294250713657	0.210226791808192	0.902411513449253	0.652933622201992	0.0954913218549234
Zt469_000000F_arrow_0925	-0.626257157452129	0.0234700088867224	-0.877842464275623	0.00118745455164187	-0.450727048391198	0.115568082667152	-0.53721746611455	0.0469397406305815	-0.251585306823495	0.754908679605344	0.427115415884426	0.5546499269529	-0.0864904177233528	0.814706087647007
Zt469_000000F_arrow_0926	-1.5260160252435	0.0580959011917682	-2.13240974555478	0.00858334154926327	-1.53575422765804	0.0547275957265543	-0.869963117016378	0.260682968786845	-0.606393720311279	NA	0.596655517896737	NA	0.665791110641662	0.457618290616723
Zt469_000000F_arrow_0927	0.574841033386781	NA	-0.887149151274346	NA	0.515892399277512	NA	-0.297816791858714	NA	0	NA	0	NA	-0.813709191136227	0.92194605216585
Zt469_000000F_arrow_0928	1.45381159734552	5.80736696653924e-06	1.6423560396423	4.3780725218352e-07	1.4711522555456	4.06335633698692e-06	0.608043341460782	0.0745887893134239	0.188544442296772	0.882460281191764	-0.17120378409669	0.911657516442508	-0.863108914084823	0.0114454906938766
Zt469_000000F_arrow_0929	0.00615007003597588	0.998951783329884	0.625679308300096	0.61951315786183	-0.253078104153607	0.837591719961368	0.892018945018512	0.358846117823129	0.61952923826412	0.870860618993168	-0.878757412453702	NA	1.14509704917212	0.263546944742128
Zt469_000000F_arrow_0930	-2.25149312370531	2.53220748197522e-09	-3.82227640986108	1.6122291812154e-25	-3.63110301580365	2.4389517875821e-23	-2.89824267028609	4.18361121179899e-15	-1.57078328615577	0.00146771555645981	0.191173394057428	0.914821997886189	0.732860345517561	0.0803052685319169
Zt469_000000F_arrow_0931	-0.233830112726368	0.390196606313549	0.338264697186987	0.226196329343147	-0.16520411851754	0.558034281595559	-0.148594027172088	0.572314267524131	0.572094809913355	0.179459099783727	-0.503468815704527	0.381933999937883	0.0166100913454514	0.966185251164191
Zt469_000000F_arrow_0932	0.474729107866177	0.269962634588419	0.431188803580896	0.356396224414087	0.125594296480504	0.803615166757703	-0.230235268397839	0.590817408239704	-0.0435403042852803	0.982857019161851	-0.305594507100392	0.845274856366448	-0.355829564878343	0.42785858548986
Zt469_000000F_arrow_0933	1.88414446808698	1.41411940507709e-06	1.68844579779266	7.13721784365444e-05	0.612047137302718	0.148866072364502	0.427427118125236	0.309110091007906	-0.195698670294321	0.910513889865255	-1.07639866048994	0.213072128085401	-0.184620019177482	0.721442261356874
Zt469_000000F_arrow_0934	0.147432576237286	0.611411170055682	0.206780511659475	0.462613176613825	0.462329633958052	0.0567937548485132	0.569185195040028	0.014073706121574	0.0593479354221884	0.952869593589535	0.255549122298578	0.738850453804946	0.106855561081975	0.728069430655171
Zt469_000000F_arrow_0935	-1.35203046810153	0.0601941643876609	-2.0742930285135	0.00247863442274342	-1.47170278109386	0.0361089890582498	-0.887104412223938	0.217775876936582	-0.722262560411966	0.700305219873094	0.602590247419641	0.800452468923128	0.584598368869922	0.473271912930229
Zt469_000000F_arrow_0936	0.745468602819507	0.15073770181994	0.839692206897305	0.125619254537667	-0.205624249582707	0.734245304224466	-1.44626616188321	0.00130961014551836	0.0942236040777982	0.96710547358489	-1.04531645648001	0.356395325730193	-1.2406419123005	0.00905946887130796
Zt469_000000F_arrow_0937	-0.207238444748686	0.706548369511615	-0.0346298334807208	0.956341220941518	0.57439943414668	0.218763483312909	-0.917169361303085	0.0346573175416825	0.172608611267965	0.915604216326524	0.6090292676274	0.598570198203601	-1.49156879544976	0.000415777628889696
Zt469_000000F_arrow_0938	-0.512160079375925	0.278349084239114	-0.750923337053246	0.0973249285991782	-0.395443881981549	0.414054231163825	0.231685069436412	0.632159956943878	-0.238763257677321	0.881636717127936	0.355479455071697	0.815086770922047	0.627128951417961	0.173076563803031
Zt469_000000F_arrow_0939	-0.600288163782287	0.0565009512166566	-0.720623954508002	0.0262250247079498	-0.738848123672315	0.0146691186572292	0.239088552160222	0.465995974831324	-0.120335790725715	0.925984968939853	-0.0182241691643134	0.988503101225557	0.977936675832537	0.000997197813060218
Zt469_000000F_arrow_0940	-1.60329894088201	0.000308583501191723	-0.663170424527405	0.247507409087345	-1.00646744386291	0.0346878983024432	-0.0378844042229853	0.949292673108014	0.940128516354603	0.339884088231868	-0.343297019335506	0.87083324891238	0.968583039639926	0.0447859261650011
Zt469_000000F_arrow_0941	-1.30162349119795	0.00277862751395661	-1.6041465335949	0.00019043713225614	-0.927079652343494	0.0398615454232065	0.179683033701893	0.731491895474456	-0.302523042396952	0.845270284348278	0.677066881251406	0.560343311630186	1.10676268604539	0.0136736798509914
Zt469_000000F_arrow_0942	0.835938322679905	0.61634947666678	1.44218042207634	0.466877190400008	2.04519309583904	0.210318067303201	-1.68979837701516	0.190911705952749	0.606242099396437	NA	0.603012673762697	NA	-3.7349914728542	0.0144505846592198
Zt469_000000F_arrow_0943	1.55928336294373	0.0729863114871349	1.84568149254523	0.0773298990713739	1.95663372811077	0.0246165285374732	1.35415690045386	0.0769593602071335	0.286398129601499	NA	0.110952235565541	NA	-0.602476827656913	0.568078414215026
Zt469_000000F_arrow_0944	-1.1294873646423	NA	-1.62966193974583	NA	-0.226650648530032	NA	1.74462682083601	NA	-0.500174575103526	NA	0	NA	1.97127746936604	0.78988662443055
Zt469_000000F_arrow_0945	1.47337930763031	NA	-0.950409151690534	NA	0.586473107888052	NA	0.806879477076544	NA	-2.42378845932084	NA	1.53688225957859	NA	0.220406369188493	0.974728496222259
Zt469_000000F_arrow_0946	0.254663322655928	0.512415606621006	-0.22529036629702	0.586340565359795	0.150208078386498	0.716671391267228	0.90283560344635	0.00282326747691006	-0.479953688952948	0.546142091672115	0.375498444683518	0.736078688678663	0.752627525059852	0.0239658035364213
Zt469_000000F_arrow_0947	-0.178074464352114	0.7928833640478	-1.18130129150122	0.0226690565172072	-0.977489169006072	0.0631383232239963	0.494107861481758	0.377217486212334	-1.00322682714911	0.268636978374609	0.203812122495152	0.93370223852693	1.47159703048783	0.00390011261851687
Zt469_000000F_arrow_0948	1.82969340289132	NA	0.367665694236503	NA	1.77074472135094	NA	-0.78290806026643	NA	0	NA	0	NA	-2.55365278161737	0.700203636379032
Zt469_000000F_arrow_0949	-0.336118262681271	0.333084640823634	-0.529901295842026	0.110781407238852	-1.28788951519529	6.13589157882822e-06	-1.55586368304628	2.21163703316141e-08	-0.193783033160756	0.866775155378066	-0.757988219353265	0.210458819299239	-0.267974167850989	0.44733937111501
Zt469_000000F_arrow_0950	-0.518405285073305	0.142716863795489	-0.478980288890245	0.183334515131653	-0.577557104513226	0.0914426752651353	0.543934653775466	0.107414776773593	0.0394249961830594	0.978757701481751	-0.0985768156229801	0.953927082028608	1.12149175828869	0.000496153451541307
Zt469_000000F_arrow_0951	-1.5468210809814	0.00104692021141501	-0.361785632057271	0.541265662989971	0.0794960787242167	0.905820766251312	0.894001975703054	0.0691663391487346	1.18503544892413	0.126072210988211	0.441281710781487	0.791806538053618	0.814505896978837	0.11957949639286
Zt469_000000F_arrow_0952	-1.83705692007455	4.52320601226719e-06	-0.727282087291689	0.121338338822431	-0.823798358005064	0.0606809953424002	-0.382550368919106	0.406994664552988	1.10977483278287	0.100631849693468	-0.0965162707133752	0.967527881196455	0.441247989085958	0.368383262430516
Zt469_000000F_arrow_0953	1.10699826277598	0.46093716540385	1.94647437554353	0.190589515610903	2.94631642078019	0.0316435353630118	2.79111793853348	0.0265586832753708	0.839476112767553	0.86709136842912	0.99984204523666	NA	-0.155198482246715	0.943320554509613
Zt469_000000F_arrow_0954	-0.0146734144087243	0.996692011608662	-0.698918174277089	0.671813178062216	0.229717090538873	0.897722552095379	1.220999364611	0.36049081472741	-0.684244759868365	NA	0.928635264815962	NA	0.991282274072131	0.526262851280347
Zt469_000000F_arrow_0955	0.451370105701101	0.266872898095344	0.0815654838584853	0.875099236805325	-1.00695562468715	0.00400779511544407	-2.88506260590123	2.94320905864945e-19	-0.369804621842615	0.73016497756485	-1.08852110854564	0.0821631173820166	-1.87810698121408	1.96455943773101e-08
Zt469_000000F_arrow_0956	1.14459897218737	0.0114952398578363	-0.253655600292757	0.651945633285396	-1.415635780355	0.000726700366543554	-1.45203084096926	0.00047519606115046	-1.39825457248013	0.0297642969508054	-1.16198018006224	0.147617673023799	-0.0363950606142645	0.959119718306193
Zt469_000000F_arrow_0957	0.91676659212639	0.000277225257244842	1.06441055459403	3.38627743912454e-05	0.643936494196837	0.0128679195323292	0.659400030918965	0.00940086936522967	0.147643962467644	0.882460281191764	-0.420474060397197	0.54365933520705	0.0154635367221285	0.972773387672566
Zt469_000000F_arrow_0958	-0.764467045282312	0.026007579869432	-0.846548751953887	0.0269876113278335	-0.634725340019352	0.0726003637854874	-1.69934840760928	4.00170726565728e-09	-0.082081706671575	0.960663206003396	0.211823411934535	0.89923690126146	-1.06462306758993	0.00128903298736233
Zt469_000000F_arrow_0959	1.00082260289097	7.53191457636439e-05	1.14923525298554	1.93543918649314e-05	0.598095769626593	0.0230570849261279	-1.53875821497819	6.11284627901158e-11	0.148412650094562	0.890733119701817	-0.551139483358942	0.389235690720259	-2.13685398460478	4.2634677238278e-19
Zt469_000000F_arrow_0960	2.14063192193554	0.000743664836651463	2.6488901103268	7.04164773341088e-05	2.28385039707273	0.000297768230524415	1.32665062789377	0.0387416574595488	0.508258188391259	0.830674735586285	-0.365039713254069	0.904019215665968	-0.957199769178953	0.180517540726245
Zt469_000000F_arrow_0961	-0.802239369057933	0.000970077244695383	-0.507257425189079	0.0703462501940817	-0.740149712126433	0.00256286045903061	-0.79140545653174	0.000670451710273283	0.294981943868854	0.680039989366853	-0.232892286937354	0.806042624315932	-0.0512557444053069	0.887256365974145
Zt469_000000F_arrow_0962	0.728489752092112	0.0172661853865677	0.923177182033532	0.00391303248407276	0.741490489723907	0.014556530657842	-0.361552472595186	0.245309648049552	0.19468742994142	0.872200678483401	-0.181686692309625	0.896802339095674	-1.10304296231909	0.00018903689883917
Zt469_000000F_arrow_0963	-0.584003500621462	0.0722026896662003	-0.501552772789342	0.173875180322412	-0.310908092632607	0.386708449300631	0.0978805152540903	0.784999016105245	0.0824507278321197	0.954311127335968	0.190644680156736	0.899524087412683	0.408788607886697	0.241440747248144
Zt469_000000F_arrow_0964	0.185673436405825	0.748558335105825	1.00847827547152	0.0514717860786044	1.26880280196926	0.00617355718111858	0.953361159604028	0.0291273264311295	0.822804839065693	0.427810250180015	0.260324526497745	0.912396002254511	-0.315441642365235	0.584215060691724
Zt469_000000F_arrow_0965	-4.37825101803342	4.40682694722345e-16	-5.82347297023181	5.13881302293115e-28	-5.41859003667494	2.5083583059404e-24	-3.69988124606902	1.28957456263212e-11	-1.44522195219839	0.10710444689052	0.40488293355687	0.854064673103735	1.71870879060592	0.00322115151545643
Zt469_000000F_arrow_0966	-1.47366548440522	0.111854534813508	-4.7805707049629	8.84814589936474e-10	-3.7348965071855	2.42950774831144e-06	-0.141826744843006	0.894469109538666	-3.30690522055768	0.00168806150985365	1.0456741977774	0.653276080040491	3.59306976234249	5.53272543380356e-06
Zt469_000000F_arrow_0967	0.329944487930849	0.369553771092888	0.0307520992192442	0.946661501487321	0.519611015262017	0.12125138958995	3.09978481806317	9.99968109142169e-27	-0.299192388711605	0.737682571933045	0.488858916042772	0.552653932049603	2.58017380280115	1.50007779163634e-18
Zt469_000000F_arrow_0968	2.13090534588004	0.203264519881063	4.35549131795702	0.0261658057371701	2.70253091951568	0.107665999571876	0.92716812165839	0.567040620472947	2.22458597207698	NA	-1.65296039844134	NA	-1.77536279785729	0.331508933976254
Zt469_000000F_arrow_0969	0.0800317222484388	0.935913567472445	-0.329848972871164	0.714530286880332	0.00157391998618001	0.999804950307395	0.000155010735451416	1	-0.409880695119602	0.876441685454351	0.331422892857344	0.917282502081804	-0.00141890925072859	1
Zt469_000000F_arrow_0970	0.382144614387253	0.7392386999663	0.440279372692094	0.717630105671422	0.289521597605817	0.805885246071987	1.37130359708812	0.12431879682361	0.0581347583048411	0.991028502469586	-0.150757775086277	NA	1.0817819994823	0.28143223902607
Zt469_000000F_arrow_0971	-0.617476732280354	0.0279633011726509	-0.975918056906981	0.000410994633148821	-1.04057994157704	6.9874721846789e-05	-2.78937528120139	3.59450897407424e-31	-0.358441324626627	0.61089982790991	-0.0646618846700553	0.967527881196455	-1.74879533962435	3.94891363448815e-12
Zt469_000000F_arrow_0972	-0.114958309364167	0.816061085827892	-0.632186499413616	0.12945277966094	-1.14579408368515	0.00105734121366319	-2.31241798066156	4.97994622202915e-13	-0.517228190049448	0.597016876103693	-0.513607584271537	0.648226164017075	-1.1666238969764	0.000842675508223485
Zt469_000000F_arrow_0973	-0.361575094344729	0.183989955915334	-0.966705969522702	0.00013026043837203	-0.60642254954791	0.0148321271820087	-0.730910203913694	0.00131448312540493	-0.605130875177973	0.178914288865835	0.360283419974792	0.636498616407055	-0.124487654365783	0.693546775329031
Zt469_000000F_arrow_0974	0.82781945875987	0.028877921445565	0.794926054779443	0.0493370198336737	0.504112594055736	0.205017980634517	-0.375646973673292	0.331486351886786	-0.0328934039804272	0.986698359432113	-0.290813460723707	0.846342800682397	-0.879759567729028	0.0192573112032344
Zt469_000000F_arrow_0975	0.986569893712988	0.00851179233871084	1.07231655079132	0.00887617085335756	0.974629537170076	0.00928941286402763	0.940830660693442	0.00736806456392776	0.0857466570783357	0.961988748767425	-0.0976870136212478	0.967298558847986	-0.0337988764766344	0.956483892299497
Zt469_000000F_arrow_0976	-1.81861862821036	8.68149286241059e-11	-1.87227455235695	4.11913062060121e-11	-1.92765180291575	4.60955563539463e-12	-0.727093046412813	0.01488628153084	-0.0536559241465887	0.96710547358489	-0.0553772505588056	0.97139536531168	1.20055875650294	3.51719764055542e-05
Zt469_000000F_arrow_0977	1.00206316006911	0.00193818301165235	0.816156754904449	0.0168742994996811	0.660730004163824	0.0484094769570728	-0.320686947799759	0.359777384342459	-0.18590640516466	0.883180204696002	-0.155426750740625	0.918424147690916	-0.981416951963582	0.00252130295253697
Zt469_000000F_arrow_0978	-0.330992103558296	0.530894319467547	-0.0812758977859867	0.895748326813336	0.129067988989547	0.827414082800688	1.51752668831507	0.000306734363860238	0.249716205772309	0.880338617015672	0.210343886775534	0.916400454979618	1.38845869932552	0.00149923299532386
Zt469_000000F_arrow_0979	0.60737597903148	0.101713166574801	1.3393578099633	0.00108627320088961	1.17882252029327	0.000857392452092421	0.23264958416206	0.535659546565861	0.731981830931822	0.388083270244861	-0.160535289670036	0.943992584825498	-0.946172936131205	0.0098523386328085
Zt469_000000F_arrow_0980	0	NA	0	NA	0	NA	-3.25408982144812	NA	0	NA	0	NA	-0.721242927007554	NA
Zt469_000000F_arrow_0981	-3.98480552783688	2.0721588380587e-15	-3.67730614018134	8.71904259780017e-13	-3.35609064422022	4.5673900122599e-11	-0.206984128047362	0.753935313196623	0.307499387655546	0.876198474216418	0.321215495961113	0.884443955477862	3.14910651617286	5.55522350652666e-10
Zt469_000000F_arrow_0982	-0.00842693826768114	0.984472911267545	-0.484068131255554	0.0471504038257519	-0.871640638148943	2.39903844325999e-05	-0.522459432637119	0.0109185264313946	-0.475641192987873	0.289590949789032	-0.387572506893389	0.522899979840446	0.349181205511824	0.129250940693223
Zt469_000000F_arrow_0983	-0.295051203231099	0.297957419049638	-0.256657324461573	0.410968187046629	0.016440763751647	0.964183268736651	0.629660031771528	0.00854035384060852	0.0383938787695259	0.973246970137814	0.27309808821322	0.767855553104111	0.613219268019881	0.0186215232797605
Zt469_000000F_arrow_0984	0.875282324848121	0.00170937467446385	1.05191477267923	0.000360669877155341	1.1655746765568	2.20394151773663e-05	0.869079320100181	0.0011356948902728	0.176632447831107	0.875938870520182	0.113659903877575	0.943992584825498	-0.296495356456622	0.37306755553453
Zt469_000000F_arrow_0985	-0.533136552388958	0.179678862056945	-0.454529845492486	0.271301197020344	-0.757409703345785	0.0416062774059421	0.3029173869863	0.45448483035689	0.0786067068964724	0.959885658415218	-0.3028798578533	0.814828797391292	1.06032709033209	0.0035141732007949
Zt469_000000F_arrow_0986	1.11189632703188	0.0495425219081718	-0.234559066134513	0.738595390494774	-0.108520164903295	0.883771700372634	0.706374187430378	0.222242559594542	-1.34645539316639	0.108807454166413	0.126038901231218	0.965922217635144	0.814894352333673	0.168698468078114
Zt469_000000F_arrow_0987	-0.516982965649563	0.224427852583677	-0.324238380020317	0.495620497376279	-0.0236421419069357	0.966382983993336	-0.676025545297008	0.0824190161811399	0.192744585629246	0.899844889363596	0.300596238113381	0.845274856366448	-0.652383403390072	0.118535311493317
Zt469_000000F_arrow_0988	0.544118247170389	0.0356546087816783	0.781592590352306	0.00275909911795355	0.639915116386096	0.0111740264693683	0.929258267114364	8.35165315792565e-05	0.237474343181917	0.762798912833805	-0.14167747396621	0.901380139026963	0.289343150728267	0.313466685428436
Zt469_000000F_arrow_0989	0.941583318155964	0.0497889175353319	0.505983257770512	0.38111888169835	0.0942307494139008	0.877074957339748	-1.16966366891397	0.00458168958169065	-0.435600060385452	0.794025161939218	-0.411752508356611	0.822584022099725	-1.26389441832787	0.00438799124845227
Zt469_000000F_arrow_0990	1.2563510115391	0.0080994924288135	1.43921628094835	0.00201806389386834	0.93670935513259	0.053465674733767	-0.19571421661256	0.729865998972666	0.182865269409257	0.919841348668095	-0.502506925815764	0.736078688678663	-1.13242357174515	0.0192717340078443
Zt469_000000F_arrow_0991	0.428525643243259	0.185734587123688	-0.0486235748645981	0.91022056069822	-1.31209192370503	1.47324886144196e-06	-1.33633180004044	7.05371840527064e-07	-0.477149218107857	0.476184621131971	-1.26346834884043	0.00216009885274452	-0.0242398763354144	0.959119718306193
Zt469_000000F_arrow_0992	0.567930627434267	0.126233615163187	0.632087324075648	0.113615005410205	0.602671220292367	0.0989326489167536	0.533025582415165	0.119722441133997	0.0641566966413816	0.969217055852799	-0.0294161037832814	0.986366811647454	-0.0696456378772019	0.891767355401177
Zt469_000000F_arrow_0993	-0.871285730018203	0.000160181562907845	-1.25749583605192	4.18723893269903e-08	-1.11540067779679	7.0482388558578e-07	-1.10545415668901	5.47074597874077e-07	-0.386210106033712	0.450310828493558	0.14209515825513	0.88848703412509	0.00994652110777226	0.982969598871705
Zt469_000000F_arrow_0994	1.81650070149447	2.19237623279227e-08	-1.17811070745711	0.000230501091855338	-1.04871351363728	0.00100879957900459	-1.39005606404844	7.21812196437792e-06	-2.99461140895158	3.3789608833772e-18	0.129397193819822	0.935650108891223	-0.341342550411161	0.365057827166686
Zt469_000000F_arrow_0995	1.41377635037822	NA	-0.0482313204624645	NA	0.0928941379157416	NA	1.52505395706673	NA	0	NA	0.141125458378206	NA	1.43215981915099	0.841401504623147
Zt469_000000F_arrow_0996	0.264179606972819	0.78372853238581	0.601010582334728	0.556401006728543	-0.378086442304835	0.673183932340256	0.352158066230056	0.662074419094991	0.336830975361909	0.920627930795561	-0.979097024639562	NA	0.73024450853489	0.378330794582841
Zt469_000000F_arrow_0997	-1.46855735215092	0.265883446764268	-1.00350642840087	0.520826233781656	-1.26155508774678	0.349202052417928	-0.62415484713337	0.63977211235605	0.465050923750048	NA	-0.258048659345914	NA	0.637400240613411	0.670198658611933
Zt469_000000F_arrow_0998	-0.111036001356287	0.715896603069673	0.0146666710839009	0.97174720312718	-0.552961077101189	0.0189387117180768	-0.375234514966013	0.100465497251817	0.125702672440188	0.90469728820188	-0.56762774818509	0.33917890299922	0.177726562135176	0.528477628391591
Zt469_000000F_arrow_0999	0.465079078985869	0.53579284186066	0.0845403623679562	0.92645966448943	-0.0326468191508373	0.970352153451895	0.764783576238846	0.231593219861213	-0.380538716617913	0.875294346423046	-0.117187181518793	0.971497094343916	0.797430395389684	0.245905382766384
Zt469_000000F_arrow_1000	-0.0635473713302081	0.923413714762916	0.302269213293678	0.606611292158283	-0.0802855198846084	0.899580306237136	1.23585932932897	0.00550197028042466	0.365816584623886	0.816045595651857	-0.382554733178287	0.822584022099725	1.31614484921358	0.00413756675218268
Zt469_000000F_arrow_1001	-3.19082105450336	1.32970323014006e-13	-3.77067232552897	1.58569759255804e-18	-3.63199740802923	1.68837703478691e-17	-1.67149662497985	0.000193411472498494	-0.579851271025613	0.605495190199759	0.138674917499741	0.953927082028608	1.96050078304938	9.42341806075484e-06
Zt469_000000F_arrow_1002	-0.579390037964566	0.11055291830046	-0.796781434185308	0.0304474429034519	-0.522520633782744	0.153291161271077	-1.29895436213673	2.93661586700331e-05	-0.217391396220742	0.872200678483401	0.274260800402563	0.845274856366448	-0.776433728353991	0.0264921366425208
Zt469_000000F_arrow_1003	1.15602452532719	0.000264964847151113	0.725381484630908	0.0344193851671876	0.776225608292374	0.0172882122993748	-1.3727548722433	5.24468641627189e-06	-0.430643040696286	0.60322252519664	0.0508441236614652	0.975709291348171	-2.14898048053568	1.1615018179466e-12
Zt469_000000F_arrow_1004	2.08610853477393	0.000774565770193497	5.76248715036014	3.51628912842673e-05	1.99042635163888	0.00136953606967178	0.335174321757567	0.619154808814519	3.67637861558621	0.10355376529096	-3.77206079872125	0.15423169534816	-1.65525202988132	0.0101564676211477
Zt469_000000F_arrow_1005	-1.11820235164047	0.480949687631126	1.09252148515407	0.610046503750898	0.510095161159275	0.785015829800642	2.06379724525453	0.13483081472911	2.21072383679454	NA	-0.582426323994795	NA	1.55370208409526	0.348055891492781
Zt469_000000F_arrow_1006	0.448769850059107	0.826824600649771	-1.07101896486124	0.558815461249571	0.579697992695932	0.774798602922028	0.322897539246616	0.85767833149664	-1.51978881492035	NA	1.65071695755717	NA	-0.256800453449316	0.913388743515534
Zt469_000000F_arrow_1007	-0.332301266454796	0.798188687288487	-0.0639237483718059	0.971296625010708	0.436758228159836	0.746891316921205	7.27718708964038	2.02331196919844e-06	0.26837751808299	NA	0.500681976531642	NA	6.84042886148054	2.77621459811426e-05
Zt469_000000F_arrow_1008	0.940492555358476	0.101984164435372	0.676040605926035	0.295638045134531	-0.491468072761587	0.412124446936924	-0.882136741987301	0.0950717279459457	-0.264451949432441	0.905522535451078	-1.16750867868762	0.355157233859754	-0.390668669225714	0.53841172137007
Zt469_000000F_arrow_1009	-0.827434541009796	0.421149925172291	-0.885031475357145	0.415567483314777	-0.991627724802595	0.312276069362594	-1.53625882431827	0.0749241043213643	-0.0575969343473488	0.991028502469586	-0.106596249445451	NA	-0.54463109951567	0.613941316128619
Zt469_000000F_arrow_1010	2.25141372689406	9.59251614708981e-07	2.34288251175595	2.16338654452974e-06	2.29175068445686	6.67688808420487e-07	1.28912936837056	0.00493325727985369	0.0914687848618869	0.967915192828784	-0.0511318272990904	0.983402301496927	-1.0026213160863	0.0491041808435817
Zt469_000000F_arrow_1011	-0.0188324019589884	0.98001424359266	0.138843806803277	0.816410023318034	-0.109540791501385	0.845437809721547	0.195761961530005	0.675994174748925	0.157676208762265	0.930611956693636	-0.248384598304662	0.89734229247587	0.30530275303139	0.542500105149424
Zt469_000000F_arrow_1012	-0.373576438294494	0.336257265668381	-0.373323580923967	0.352029105665358	-0.152187697617772	0.727751077871934	-0.560893395098982	0.103099467244913	0.00025285737052715	1	0.221135883306195	0.877345476843421	-0.40870569748121	0.287299986088754
Zt469_000000F_arrow_1013	-0.945043133438929	0.00703470054380803	-1.39547443061803	3.86095318896317e-05	-1.72160839436354	1.56347406375123e-07	0.229249276625244	0.568040119907477	-0.450431297179101	0.595896229875386	-0.326133963745512	0.782480725256	1.95085767098879	2.75224391506853e-09
Zt469_000000F_arrow_1014	-0.500730542083432	0.414343812014628	-1.08450720542718	0.047275597560547	-0.54727739822098	0.355975734140854	-0.828377494627623	0.122410933922685	-0.583776663343748	0.677271062511458	0.5372298072062	0.759620089251118	-0.281100096406643	0.67274977936003
Zt469_000000F_arrow_1015	-4.90068055105793	8.66097206776936e-93	-5.40967137401864	1.72722421282053e-110	-5.5415284149384	3.1384556562906e-119	-4.94750639656682	1.66218368092595e-96	-0.508990822960707	0.246432251561747	-0.131857040919764	0.901734899544443	0.594022018371584	0.0189559310309554
Zt469_000000F_arrow_1016	0.780095334805057	0.00294181226555092	0.542403674268125	0.0558770035297019	0.536264146407689	0.0478469987491874	0.284932348234537	0.307359383300601	-0.237691660536932	0.778166632203244	-0.00613952786043624	0.994924645074452	-0.251331798173152	0.417818290902641
Zt469_000000F_arrow_1017	-1.07214819927239	0.000281598262064164	-2.13106355179874	6.64036498622734e-14	-2.39746069690887	6.13236241477548e-19	-2.11609729078313	1.7886317305062e-15	-1.05891535252635	0.0114348509386712	-0.266397145110127	0.79933306003079	0.281363406125737	0.405316343154682
Zt469_000000F_arrow_1018	-0.687650471049166	0.0619295889816295	-0.960758189172515	0.00733256989382337	-0.789795692737039	0.0269543326426605	0.282683503743623	0.469548439176651	-0.27310771812335	0.818630268412541	0.170962496435477	0.91624754640463	1.07247919648066	0.00217253011750813
Zt469_000000F_arrow_1019	1.94637276407995	3.39043463218675e-14	1.94748917791882	9.04366277369967e-14	1.65434784371998	1.50086475081002e-10	0.538999191955945	0.0552707554311415	0.00111641383887365	1	-0.293141334198839	0.7475298100696	-1.11534865176404	3.37335397690676e-05
Zt469_000000F_arrow_1020	0.517385190151088	0.281585062667624	0.819258352674348	0.0656559297126972	0.311156803952001	0.540587801694556	-0.763751802214693	0.0816786926718131	0.30187316252326	0.835446397835004	-0.508101548722347	0.690125226444881	-1.07490860616669	0.0132216400786232
Zt469_000000F_arrow_1021	0.48000853413879	0.30500710087661	0.596710685878187	0.182756610992917	0.370206378514827	0.436631077407699	-0.785426523728197	0.0629697065587341	0.116702151739397	0.94629088723798	-0.22650430736336	0.895316684899177	-1.15563290224302	0.00527917331999363
Zt469_000000F_arrow_1022	1.09381340371536	0.00767266560881425	0.780385113253857	0.106854421999099	0.00947244019893611	0.986920192750337	0.16360480456798	0.707709875320595	-0.313428290461501	0.858184469711113	-0.770912673054921	0.514614966990468	0.154132364369044	0.764531446528308
Zt469_000000F_arrow_1023	0.692377630273436	0.0926026558461658	0.954557719203962	0.0235636953110444	1.25953216607379	0.00115477223776186	-0.101655072285023	0.828332964377408	0.262180088930526	0.86276003058701	0.304974446869831	0.852598507132258	-1.36118723835882	0.000473670138109229
Zt469_000000F_arrow_1024	1.38175804122786	3.63881614095741e-07	1.01642081630473	0.000366825664882429	1.28789734512189	2.31774072372162e-06	0.527848722762255	0.0662952420125997	-0.365337224923132	0.616021294643209	0.271476528817158	0.786377224020021	-0.760048622359631	0.00893900639232304
Zt469_000000F_arrow_1025	-1.22861770668772	2.000874401534e-06	-0.837147937915861	0.00321610460114703	-0.573399909854916	0.0429134134193838	0.763971238853835	0.00371877906256075	0.391469768771858	0.553135175284931	0.263748028060946	0.788041982152674	1.33737114870875	3.90323360496118e-07
Zt469_000000F_arrow_1026	0.769006184953042	0.046974909346998	0.122067814409178	0.81937658904741	-0.145325454335304	0.753926771267389	1.14495303428627	0.000533177251720553	-0.646938370543864	0.466682958416538	-0.267393268744481	0.868588425633731	1.29027848862157	0.000234490188552704
Zt469_000000F_arrow_1027	1.82814004395474	1.51519623049304e-05	0.873575187035028	0.0567981825422629	0.111742814792377	0.850337468831331	1.29411286592357	0.00225128186277572	-0.954564856919708	0.212318836902562	-0.761832372242651	0.47847635238939	1.18237005113119	0.00684482258506348
Zt469_000000F_arrow_1028	-0.353590484191707	0.39185205574661	0.347727556618444	0.410212178974538	0.876933467934722	0.0151169700456886	-0.258732202699943	0.520268730915064	0.701318040810151	0.289590949789032	0.529205911316278	0.594616187295102	-1.13566567063466	0.00146296876321771
Zt469_000000F_arrow_1029	0.637550093547233	0.0157049451691519	0.574640847547149	0.0366493986851446	1.01528660977574	5.8199226303149e-05	0.572970910719698	0.0259211697938791	-0.0629092460000847	0.955622911904418	0.44064576222859	0.5203164697612	-0.44231569905604	0.117467074935179
Zt469_000000F_arrow_1030	0.525590838269678	0.101382133564169	1.14260793946562	0.00201806389386834	1.04196141971881	0.000696329951764792	0.598587729383976	0.031974547501147	0.617017101195942	0.448600290824945	-0.100646519746814	0.9624321342432	-0.443373690334829	0.20156436425894
Zt469_000000F_arrow_1031	-1.91511389286155	0.000158708436761554	-1.77783313966936	0.00108715224900695	-1.95344850575138	0.000110393775996272	-0.744553366030019	0.163645184793598	0.137280753192191	0.952869593589535	-0.175615366082023	0.953639022567999	1.20889513972136	0.0226131061357273
Zt469_000000F_arrow_1032	-1.09516040283563	0.0143651370260591	0.597495417539874	0.312670018674444	0.082193874776718	0.8976971762901	1.71684722642923	4.3037114765826e-05	1.69265582037551	0.0177697888948262	-0.515301542763156	0.775512484194789	1.63465335165251	0.00030586012115427
Zt469_000000F_arrow_1033	-0.0798363940944083	0.856197069676235	-0.334486791688386	0.430375226036863	0.234166636367356	0.559942302240712	-0.520416827326374	0.081097382554219	-0.254650397593978	0.850708790272621	0.568653428055742	0.590318452802848	-0.75458346369373	0.0268034009089154
Zt469_000000F_arrow_1034	-0.189032457032356	0.697707538950691	-0.472256159914438	0.292589889135151	-0.266493051816078	0.56107649765046	0.559160273496326	0.145564526809309	-0.283223702882083	0.841270851763105	0.20576310809836	0.909860354484028	0.825653325312404	0.036833938830191
Zt469_000000F_arrow_1035	-0.223813898283128	0.590090791615281	0.206478661417139	0.646347517866598	0.109362602100792	0.810090930949429	-1.22988186117317	0.000116879901227105	0.430292559700267	0.634279286300758	-0.0971160593163467	0.95916256124141	-1.33924446327396	5.24929510360717e-05
Zt469_000000F_arrow_1036	1.1425245078306	0.00355275634289165	1.5724206472183	3.75047577516194e-05	1.63859062166495	1.37910463588929e-05	0.553943561786669	0.183140434109475	0.429896139387701	0.678135519042666	0.0661699744466509	0.973169068911701	-1.08464705987828	0.00643394886968086
Zt469_000000F_arrow_1037	-0.0487126858652442	0.958748805863454	0.544968254291426	0.484065295648183	0.141596726547001	0.865952123072142	0.695322251423614	0.276667952398858	0.59368094015667	0.761264844031853	-0.403371527744425	0.881341137764205	0.553725524876613	0.444987438150744
Zt469_000000F_arrow_1038	-0.847986078624772	0.00217049112576383	-0.975301628252074	0.000788540049550461	-0.432491578421025	0.157243078926884	-1.08858472500449	2.2211930069231e-05	-0.127315549627302	0.91244546605531	0.542810049831049	0.464855214064715	-0.65609314658346	0.0243579617054156
Zt469_000000F_arrow_1039	-0.332866017874991	0.329599886826819	-0.493207877864988	0.135195929044228	-0.0569576107012168	0.890635683867586	0.38139158382376	0.219351291578632	-0.160341859989998	0.890823015694025	0.436250267163771	0.615048635340151	0.438349194524977	0.183430803495933
Zt469_000000F_arrow_1040	-0.623722532207777	0.429961940942111	-0.912120563131608	0.230773332836956	0.0401137773573036	0.967217684235136	0.645993511223984	0.373653307379398	-0.288398030923831	0.913066631809965	0.952234340488912	0.629869402544426	0.60587973386668	0.456367778798091
Zt469_000000F_arrow_1041	0.0319193930132689	0.943084775283946	-0.0544193161197775	0.897544334169718	-0.29684913606343	0.380273275919309	0.71899849553366	0.0146280811213185	-0.0863387091330464	0.94629123955632	-0.242429819943652	0.822584022099725	1.01584763159709	0.000518739307721869
Zt469_000000F_arrow_1042	0.0585204491817997	0.90691892513966	0.186666849967773	0.682365884477836	0.0537775751697706	0.912621832958337	-0.76580271419255	0.0285265603975394	0.128146400785974	0.929220278461553	-0.132889274798003	0.94345074820183	-0.81958028936232	0.0229880829597776
Zt469_000000F_arrow_1043	-0.374429971874026	0.431989942067698	0.514834436972439	0.319859485639827	0.241083670481016	0.638618794307237	-0.237172745763705	0.604201639541796	0.889264408846466	0.291733840676879	-0.273750766491423	0.888291023547482	-0.478256416244721	0.30925057522497
Zt469_000000F_arrow_1044	-0.39975036842376	0.682049634712658	0.178301186605821	0.875526408839427	0.800043920810448	0.378095594628135	-0.53257493640216	0.534814298027547	0.57805155502958	0.840364910088563	0.621742734204627	0.846342800682397	-1.33261885721261	0.119158242857333
Zt469_000000F_arrow_1045	1.79330731422144	7.8578968852185e-06	1.92877037648599	9.13821958332416e-06	1.89952685102258	2.33784887514364e-06	0.181374687976885	0.704647148795903	0.135463062264555	0.944863183328934	-0.0292435254634106	0.987260211060087	-1.71815216304569	2.79266103334291e-05
Zt469_000000F_arrow_1046	0.28631784673369	0.90968801962517	-0.969494237826255	0.668945872281768	0.276494521799769	0.912142421984125	3.0037711447528	0.0945255499424839	-1.25581208455994	NA	1.24598875962602	NA	2.72727662295304	0.173394860121778
Zt469_000000F_arrow_1047	0.595728280085837	0.45111353368062	1.38171508043123	0.0540898491994195	1.70181913774902	0.0122683259669995	3.4481596624623	4.29236016898182e-08	0.785986800345388	0.658819700198137	0.320104057317799	0.917973809784091	1.74634052471328	0.0119033937998573
Zt469_000000F_arrow_1048	0.269799125371025	0.689450796601701	0.946121857002393	0.122966045056651	0.56786958189767	0.347097589551885	1.16484654728768	0.0253054560838039	0.676322731631368	0.648744508859085	-0.378252275104722	0.873231376297909	0.596976965390007	0.329048633621386
Zt469_000000F_arrow_1049	-0.167820841066471	0.713945814255007	0.581409274889822	0.171610524983892	-0.0629825851062669	0.899577059087027	0.539551177193494	0.136437763571864	0.749230115956293	0.306324420740673	-0.644391859996089	0.5203164697612	0.60253376229976	0.117516942480352
Zt469_000000F_arrow_1050	-0.106148367281617	0.839692692097614	-0.253647882986446	0.60728555944169	-0.31349889126579	0.489398962035393	-1.99200185953284	1.96121216895287e-08	-0.147499515704829	0.926975140233784	-0.059851008279344	0.975721239537784	-1.67850296826705	5.78830461741844e-06
Zt469_000000F_arrow_1051	-1.57585959549741	0.0012878903006274	-0.0287149625943464	0.977308502275259	-0.544102913432523	0.358782734643481	-0.0572230711851703	0.92936724967919	1.54714463290306	0.118779105886777	-0.515387950838177	0.823056225836471	0.486879842247353	0.424959745618927
Zt469_000000F_arrow_1052	-1.63762806845681	5.64991013023265e-05	-1.39270028217724	0.00102575847953503	-0.858492863307289	0.0502016956658469	1.14143347969811	0.00595294295976514	0.244927786279576	0.876547546024098	0.534207418869949	0.680042926765015	1.9999263430054	1.00306926935196e-06
Zt469_000000F_arrow_1053	0.009080217509787	0.988646514333763	-0.0567006759573769	0.90440010339572	-0.1661526581278	0.694222081374172	0.880430703681696	0.0078056669310918	-0.0657808934671639	0.963053789606624	-0.109451982170423	0.952543761531441	1.0465833618095	0.00165543995104656
Zt469_000000F_arrow_1054	1.99191394529687	0.013351063303165	3.1526349574231	0.00704026374370047	1.60957292005014	0.0443228055879816	0.682005364530096	0.376871913885357	1.16072101212623	0.735203782478888	-1.54306203737296	NA	-0.927567555520045	0.293153421628258
Zt469_000000F_arrow_1055	1.31707713327644	0.168151410558298	2.27800830536466	0.0181589771581968	2.57312830528802	0.00424388100968387	2.56539549376961	0.00250881088128968	0.96093117208822	0.716165985461798	0.295119999923358	0.954051591343353	-0.00773281151840314	1
Zt469_000000F_arrow_1056	2.16395360624314	0.00385473208253025	2.164866642	0.00845221081928965	2.00129305574355	0.0075419259710627	2.10242189368629	0.00267849827356747	0.000913035756859752	1	-0.163573586256457	0.97139536531168	0.101128837942747	0.933460580307462
Zt469_000000F_arrow_1057	1.06135355366265	0.0245839403331548	1.00725548539605	0.0379291838456088	0.917639868014958	0.0529335505966068	-2.36477296107966	3.29713974415605e-08	-0.0540980682665963	0.980103191262135	-0.0896156173810923	0.97139536531168	-3.28241282909462	1.78395204367951e-14
Zt469_000000F_arrow_1058	1.9368355578423	0.145459872075912	1.83262819095653	0.221137216851306	2.48922744534842	0.0607891330028386	-0.66061124795919	0.619381615182791	-0.10420736688578	NA	0.656599254391894	NA	-3.14983869330761	0.0163670599377093
Zt469_000000F_arrow_1059	-1.00482259476351	0.209617458350169	-0.606317888422881	0.500843062658934	-0.158253268961011	0.876042788598865	2.37629411417221	0.000795516394215922	0.398504706340627	0.888458894285821	0.44806461946187	0.887807539386166	2.53454738313322	0.000565271119918293
Zt469_000000F_arrow_1060	1.59662397986991	0.00020408869366148	1.36158879328516	0.00613105253898707	1.77421643295327	4.458537607513e-05	1.48147328120377	0.000110807718942192	-0.235035186584752	0.906480057391089	0.412627639668109	0.834209927472461	-0.292743151749501	0.603513594096403
Zt469_000000F_arrow_1061	2.84666400157969	1.23691338700871e-20	4.533777255537	1.24006337778185e-40	5.09048759682013	4.14794090360128e-56	5.35506839455791	3.34706772952587e-72	1.68711325395731	0.00016072446127823	0.556710341283122	0.610898505989263	0.264580797737781	0.548116019430286
Zt469_000000F_arrow_1062	-8.30716773485559	5.68255083647692e-27	-9.81114946712971	1.85243016868694e-37	-10.6498339380852	4.12831227544661e-44	-3.39140755203533	3.4535035925169e-05	-1.50398173227411	0.259177365367591	-0.838684470955503	0.727083903018518	7.25842638604987	4.22980786500652e-25
Zt469_000000F_arrow_1063	-0.0282669162099801	0.969191355353783	0.0270781326172589	0.970932770859135	-0.370803081520255	0.479889795236884	-0.0764240599635459	0.890517274363029	0.055345048827239	0.980275610083377	-0.397881214137514	0.818581575991444	0.294379021556709	0.595549515209109
Zt469_000000F_arrow_1064	1.20230469550929	0.0125674991414319	1.89761998338022	0.00118629200431755	1.66321115828557	0.000568676013292635	0.314353496408736	0.529813328707988	0.695315287870931	0.664240078415283	-0.234408825094642	0.943548019959152	-1.34885766187684	0.00694527260760378
Zt469_000000F_arrow_1065	-0.719386908061259	0.131122942135244	-1.22433140776019	0.00908006691870338	-1.88121099057176	3.6596279992943e-06	-0.88325067464426	0.035057815098246	-0.504944499698933	0.697908156677112	-0.65687958281157	0.613066793482354	0.997960315927503	0.0207436291601154
Zt469_000000F_arrow_1066	-1.31916255102685	NA	-0.629881449531005	NA	0.773134814012889	NA	4.51204561605283	NA	0.689281101495848	NA	0	NA	0	1
Zt469_000000F_arrow_1067	0.815773828139062	0.124322146225486	1.41289215244586	0.00495300444758911	1.6254582201585	0.000822460384019643	1.46535083667098	0.00239022249782404	0.597118324306795	0.638667125982176	0.212566067712639	0.928584840359032	-0.160107383487521	0.813598610950932
Zt469_000000F_arrow_1068	0.106946428087445	0.986121122168799	-1.35508552479184	NA	-3.89054197122792	NA	2.82514329573683	0.434430243440944	0	NA	-2.53545644643608	NA	6.71568526696475	0.0407366708802751
Zt469_000000F_arrow_1069	0.00169524759813705	0.999541127308247	0.157879153870236	0.700354439012178	0.000324532441276107	1	1.11370978701621	0.000152261646855797	0.156183906272099	0.899277873068826	-0.15755462142896	0.914821997886189	1.11338525457494	0.000249455851006717
Zt469_000000F_arrow_1070	-1.60730462926546	0.39283176908784	-0.718391414461509	0.775850816098602	-0.259497270179492	0.91560942178206	-0.24482438999629	0.901836654420996	0.888913214803954	NA	0.458894144282017	NA	0.014672880183202	1
Zt469_000000F_arrow_1071	-0.971160369858759	0.00140922771128729	-1.0588089908582	0.000412285330632416	-0.40073167550864	0.234079025260853	0.109695883594231	0.770635986154922	-0.0876486209994447	0.946029423815686	0.658077315349564	0.310365463276568	0.510427559102871	0.124497348723871
Zt469_000000F_arrow_1072	-0.306223624268131	0.700653931409816	-0.383355854146503	0.646347517866598	-0.114628150593391	0.895887333730279	0.9318175567141	0.136437763571864	-0.0771322298783725	0.980275610083377	0.268727703553112	0.937083477357066	1.04644570730749	0.123189247397007
Zt469_000000F_arrow_1073	-0.279779637167815	0.551315143388437	-1.59653002131614	1.59593551763443e-05	-1.69626406840282	2.53643219308634e-06	-0.0137236375259609	0.979935600832142	-1.31675038414833	0.0115248187418937	-0.099734047086682	0.961225441348727	1.68254043087686	3.70186787841963e-06
Zt469_000000F_arrow_1074	-0.91886757332606	0.69584628772852	-0.372809574707517	0.890781655016648	-0.325451093635454	0.899884083192314	1.79489869251465	0.368884224898409	0.546057998618543	NA	0.0473584810720631	NA	2.1203497861501	0.322616690733501
Zt469_000000F_arrow_1075	-0.203845451879559	0.69584628772852	-0.43839389378837	0.367362847720278	-0.291311050219342	0.550915536912963	-1.11160722307637	0.00444056404096604	-0.234548441908811	0.882460281191764	0.147082843569029	0.949660747624076	-0.820296172857031	0.054084957829947
Zt469_000000F_arrow_1076	-0.308039093564892	0.346457235450727	-0.778823966915767	0.0109576845264316	-1.26012005540017	1.27948907148872e-06	-0.890827262599054	0.00045854758985603	-0.470784873350875	0.498387266114707	-0.481296088484402	0.551025523266611	0.369292792801115	0.218615656772338
Zt469_000000F_arrow_1077	1.55712784308892	1.57998319924258e-05	1.30482342553588	0.000495461492082164	1.12352648012216	0.00223840933930607	-0.0765891226217682	0.870569696693821	-0.252304417553041	0.856640745349874	-0.18129694541372	0.91624754640463	-1.20011560274392	0.00120623870866271
Zt469_000000F_arrow_1078	-0.567665557735637	0.210053374336939	-1.1756288469351	0.00452467499207119	-1.01964107742373	0.0128650876402064	-1.11928191091123	0.00491029180273004	-0.607963289199468	0.512886153816593	0.155987769511372	0.942635211954973	-0.0996408334874964	0.863513294655904
Zt469_000000F_arrow_1079	1.27214157610978	0.479529422764649	-0.847246078328077	0.646347517866598	-0.790811737364371	0.660660514564501	-0.256641418744804	0.88845197483471	-2.11938765443786	NA	0.0564343409637063	NA	0.534170318619567	0.783796947414232
Zt469_000000F_arrow_1080	0.282676608346737	0.565785928503761	-0.033604852235625	0.956341220941518	-0.116987326682527	0.8289432986703	0.32029506044293	0.469849883140467	-0.316281460582362	0.821718510288363	-0.0833824744469017	0.970958590597685	0.437282387125456	0.342114296084594
Zt469_000000F_arrow_1081	1.0151458981191	0.0593177300285168	1.27432503747464	0.057238899163245	0.688934603618639	0.209288011517015	1.21270559708216	0.00667148560758983	0.259179139355541	0.924577167566331	-0.585390433856004	0.800452468923128	0.523770993463522	0.372482825365237
Zt469_000000F_arrow_1082	0.358374134235254	0.244845318250632	0.67125593776555	0.0239114553015478	0.94954776571294	0.000527737791967413	-0.423273805857594	0.133431751127074	0.312881803530297	0.69197728446133	0.27829182794739	0.783609614667965	-1.37282157157053	3.15875832879516e-07
Zt469_000000F_arrow_1083	1.92386644495046	6.54104613689952e-09	2.39608703326804	2.48116125170727e-12	2.34341992362621	1.24051533398362e-12	-0.109818266512965	0.798984003041294	0.472220588317577	0.597594482054873	-0.0526671096418237	0.977341620108351	-2.45323819013918	1.44458118249434e-13
Zt469_000000F_arrow_1084	1.30876085371798	0.00017553320724592	1.90669314471848	4.08399149991395e-07	1.74329592349801	4.88933685602261e-07	0.546863465630553	0.130865018313133	0.597932291000507	0.498131420174513	-0.163397221220478	0.934415578878874	-1.19643245786745	0.000953394140989642
Zt469_000000F_arrow_1085	-0.452514602214959	0.355962830224895	-1.07209020707079	0.0121562717494198	-0.39096100676567	0.424638933854573	-0.120822014465962	0.81878896320087	-0.619575604855834	0.506205065184694	0.681129200305123	0.52525568694268	0.270138992299708	0.609148787249362
Zt469_000000F_arrow_1086	0.467156074127798	0.656899332558684	-0.759357975918706	0.447726943358352	-0.755088490955606	0.381300186399145	-1.47049405874824	0.0344215196263485	-1.2265140500465	NA	0.0042694849630995	NA	-0.715405567792636	0.411018444444985
Zt469_000000F_arrow_1087	-3.64406056473135	6.03189787787118e-05	-2.74363495059476	0.00352781696060275	-2.47792942791371	0.0084073816236314	-3.89838792139346	1.45269054555796e-05	0.900425614136587	0.731988357418683	0.265705522681048	0.956685193812122	-1.42045849347974	0.165160812285924
Zt469_000000F_arrow_1088	0.351304886528858	0.608562531899555	0.501048264821491	0.464567001100384	0.960349011343289	0.106099568482051	2.06733437939343	8.11678259356343e-05	0.149743378292633	0.952869593589535	0.459300746521798	0.833321340219242	1.10698536805014	0.0639303794758229
Zt469_000000F_arrow_1089	3.43122665722331	0.542711640261343	1.96918247802219	NA	3.37227786094512	NA	1.18853120248545	0.831555230224365	0	NA	0	NA	-2.18374665845967	0.717766455397782
Zt469_000000F_arrow_1090	-0.153807387266985	0.821577821243898	-0.174090964966893	0.810246373999912	-0.253837395674617	0.692565545565961	-1.19411585308901	0.0140587943946026	-0.0202835776999075	0.99455863974495	-0.0797464307077243	0.976387732806478	-0.940278457414389	0.0787652894822683
Zt469_000000F_arrow_1091	0.590568972109276	0.15694351395915	0.850948183451945	0.0610609466683397	0.708735776983883	0.0812797868539274	0.817801022313775	0.024768025147653	0.260379211342669	0.875938870520182	-0.142212406468062	0.953639022567999	0.109065245329892	0.841469052102966
Zt469_000000F_arrow_1092	-1.09743642252262	0.333439719914072	-1.42341172266364	0.230229600926846	-2.15648898561288	0.0254306094926387	-0.758507248116945	0.461594454611297	-0.325975300141015	NA	-0.733077262949246	NA	1.39798173749594	0.168190564558956
Zt469_000000F_arrow_1093	-0.579597897720506	0.197035862379017	-1.32799600335095	0.000930370470833218	-1.25582522081193	0.00168386842454949	-0.0668913180301834	0.897852484552966	-0.748398105630446	0.330358858523145	0.0721707825390244	0.971536050790164	1.18893390278174	0.00356585477357177
Zt469_000000F_arrow_1094	-0.375345970707223	0.544888728040953	-0.751958683112084	0.205621155135182	-1.51774548240765	0.00180477720022546	-3.1741508092454	1.18644861326013e-12	-0.376612712404861	0.847187441880333	-0.765786799295563	0.608495149285261	-1.65640532683775	0.000583255428507627
Zt469_000000F_arrow_1095	-0.482849349824015	0.125888789227275	-0.0730424868677832	0.863189724717268	0.0118179988668874	0.978413600884393	0.805252976508656	0.00473257125148273	0.409806862956231	0.578225318333222	0.0848604857346706	0.95916256124141	0.793434977641768	0.0083771408822648
Zt469_000000F_arrow_1096	-0.557526781697286	0.193229073662205	-0.185567406004289	0.724028862455772	-0.0278136433888134	0.960264910118378	0.380922632178366	0.36801239817691	0.371959375692997	0.754854040144085	0.157753762615475	0.939725937808108	0.40873627556718	0.372482825365237
Zt469_000000F_arrow_1097	1.03270088925819	0.0101317397032747	0.488240760876537	0.274513317040855	-0.404406255855772	0.368421331701653	0.35276540323475	0.424280873640775	-0.544460128381656	0.550018855998191	-0.892647016732309	0.272397032443222	0.757171659090521	0.0701012523801929
Zt469_000000F_arrow_1098	-0.724591229006292	0.00430539431706959	-0.622645213798673	0.0296954382166441	-0.558609395509675	0.0341911260046126	-0.755205023357578	0.00139731210176805	0.101946015207618	0.929220278461553	0.0640358182889983	0.967527881196455	-0.196595627847903	0.527340938450489
Zt469_000000F_arrow_1099	1.70240855220474	1.26419594202018e-05	0.90197332556534	0.0370763970343173	1.73786113338129	9.22586933783831e-06	-0.677944387861331	0.0802210898292848	-0.800435226639397	0.342189875031486	0.835887807815949	0.414085717275669	-2.41580552124262	3.7294552829969e-10
Zt469_000000F_arrow_1100	0.178914433982308	0.649055688574021	0.25842204948714	0.498850379800316	0.112555554830252	0.783585701184615	-0.198842473460684	0.578083460771815	0.0795076155048327	0.952869593589535	-0.145866494656888	0.919515996841423	-0.311398028290936	0.394176840546168
Zt469_000000F_arrow_1101	0.44877265239556	0.395585378494235	-0.756422832477894	0.116130597116009	-0.436387114440181	0.39544554173123	0.104597267310067	0.854049145382255	-1.20519548487345	0.0774611713981489	0.320035718037713	0.853003679209563	0.540984381750248	0.286691845870124
Zt469_000000F_arrow_1102	-0.908799604003983	0.00292149632335314	-1.05353784520028	0.000537158821444523	-0.533017544141867	0.100507702767039	1.05050966931762	0.000411697787960557	-0.144738241196301	0.901698099992932	0.520520301058417	0.505026362990669	1.58352721345948	7.52188392924956e-08
Zt469_000000F_arrow_1103	-0.137237796449032	0.643884735448897	-0.0780780465853384	0.816785690317818	-0.107507107310854	0.724294552909945	-0.0724552529031041	0.798984003041294	0.0591597498636932	0.955622911904418	-0.0294290607255152	0.98021090289247	0.0350518544077495	0.924416904251683
Zt469_000000F_arrow_1104	0.386244597180585	0.665115707816092	1.61490837296388	0.0789225997437109	0.82470170959649	0.308007737787297	1.39828836992127	0.0413140950531898	1.2286637757833	0.546142091672115	-0.790206663367394	NA	0.57358666032478	0.513751585815119
Zt469_000000F_arrow_1105	-0.0535650295921276	0.921508482510889	0.276383262132289	0.624046713553718	0.497773873200536	0.252726161668902	0.221339345138914	0.577547508618186	0.329948291724417	0.840364910088563	0.221390611068247	0.919010014631387	-0.276434528061622	0.566308456068293
Zt469_000000F_arrow_1106	-0.198589776222252	0.759421223118154	-0.568540226857144	0.358279299205384	-0.303753117326235	0.619523139713665	-0.778193306523495	0.100713287423017	-0.369950450634892	0.853706864336238	0.264787109530909	0.91624754640463	-0.474440189197261	0.412326072430597
Zt469_000000F_arrow_1107	1.23697617354864	0.0004530710156938	1.55617272099896	2.23442035006023e-05	1.49186058647429	1.90249461342216e-05	0.423518081880951	0.263201054744922	0.319196547450318	0.791825116658941	-0.0643121345246612	0.973753989857014	-1.06834250459334	0.00339737789576394
Zt469_000000F_arrow_1108	-0.0419868609536938	0.958748805863454	0.212686954993282	0.764517885648098	0.256042459983431	0.700371678570639	1.10672624423954	0.0337725101731067	0.254673815946976	0.901698099992932	0.043355504990149	0.986353705303715	0.850683784256109	0.134582203434404
Zt469_000000F_arrow_1109	0.265207403456407	0.553426344579545	0.343503354305282	0.457257382997563	-0.399199284941296	0.329328580024885	-0.281159063195227	0.484502389435284	0.0782959508488746	0.963053789606624	-0.742702639246577	0.41237395752044	0.118040221746069	0.811139484379108
Zt469_000000F_arrow_1110	0.129979467285906	0.684629518409043	-0.617127132501531	0.0212115133093109	-0.923807374127217	6.59927537519835e-05	-0.323281204566812	0.182130147536648	-0.747106599787437	0.0724568774605322	-0.306680241625685	0.714884555772951	0.600526169560405	0.0134339766179246
Zt469_000000F_arrow_1111	0.0609527370469558	0.894096329126158	-1.09645332690748	0.000455757246521541	-1.20745448938304	9.61141371748596e-05	0.14692905901834	0.702708874353855	-1.15740606395444	0.00471017001280218	-0.111001162475554	0.948431349819788	1.35438354840138	1.3028393735664e-05
Zt469_000000F_arrow_1112	-1.23080615445848	0.000207583613396584	-2.82364155036435	1.21523575132344e-19	-2.714358910108	1.94632419033547e-18	0.234835474256176	0.545535698479722	-1.59283539590587	6.502376035499e-05	0.109282640256354	0.952315197793687	2.94919438436418	1.53498901158817e-21
Zt469_000000F_arrow_1113	1.44487930549727	0.00285799802997897	-0.114510196479747	0.863032650198185	0.317675537169616	0.577726480179848	-0.665605430532788	0.163796077795141	-1.55938950197702	0.0275699573766779	0.432185733649363	0.79933306003079	-0.983280967702403	0.0451835655792347
Zt469_000000F_arrow_1114	1.32240976397647	0.000113621775602551	1.79196776920315	7.49880588858575e-06	1.1967372532784	0.00051577289971213	0.738004031487275	0.0259211697938791	0.469558005226673	0.680143886980382	-0.595230515924751	0.619309431223495	-0.45873322179112	0.246553740965267
Zt469_000000F_arrow_1115	-0.542359854578986	0.0248103827682165	-0.695156930269035	0.00348055460315074	-0.184998409285629	0.510049300945536	-0.0146865211237587	0.962522498442769	-0.152797075690049	0.860612676360464	0.510158520983406	0.33075226227558	0.17031188816187	0.557271164817269
Zt469_000000F_arrow_1116	0.469126443226318	0.354726698054364	0.349928419554888	0.568769478884384	0.00171032911586534	0.999104736749718	-1.09054780430937	0.00468451738168747	-0.11919802367143	0.957082897134928	-0.348218090439023	0.865788767066214	-1.09225813342524	0.011451901126731
Zt469_000000F_arrow_1117	0.332738177648069	0.532650075228019	1.09281403253932	0.0647105511966921	0.53688895977343	0.283079831040318	-1.52764366353848	6.93742605517111e-05	0.76007585489125	0.59217928872404	-0.55592507276589	0.782572516174591	-2.06453262331191	1.39086711334892e-06
Zt469_000000F_arrow_1118	0.447141268363215	0.284205621271809	0.142277593112759	0.775841844205572	0.336115328551052	0.432315562859395	0.679049578716757	0.0683473425723339	-0.304863675250456	0.802658933518849	0.193837735438292	0.907897667511588	0.342934250165706	0.432355733311095
Zt469_000000F_arrow_1119	0.700621950681823	0.0235474829934125	1.19733156656839	0.000324234358306005	0.871090968225254	0.00403129788330297	-0.217351804140461	0.507290331759209	0.496709615886564	0.526428711312059	-0.326240598343133	0.785754466909516	-1.08844277236572	0.000282538593033918
Zt469_000000F_arrow_1120	2.33584889077655	0.577233956580823	0.873783039708044	0.850500008272842	-0.508074503581544	0.911317992930195	-1.27770033285354	0.736936777424531	0	NA	-1.38185754328959	NA	-0.769625829271995	0.86812090619433
Zt469_000000F_arrow_1121	0.152154195075415	0.895119124760802	-0.668446831751668	0.490312007554722	-0.107679454354204	0.924268128860085	-0.00442205097440015	0.997907657383224	-0.820601026827082	0.716165985461798	0.560767377397464	0.859726864054104	0.103257403379804	0.936605519970891
Zt469_000000F_arrow_1122	-0.771060340879598	0.56518123313983	0.0940423549269968	0.960065492816202	0.314278005758908	0.843033219551313	-2.40596336260465	0.022780578753833	0.865102695806595	NA	0.220235650831912	NA	-2.72024136836356	0.0217441469012657
Zt469_000000F_arrow_1123	2.05272743343935	7.14861919707935e-08	2.40983923148998	4.00476541755827e-09	2.02782226819272	1.12436997998388e-07	-0.17422019929061	0.708329754005376	0.35711179805063	0.80082643714928	-0.38201696329726	0.80423380097865	-2.20204246748333	9.37972593985047e-09
Zt469_000000F_arrow_1124	-0.000476472174735178	1	-0.23341947360061	0.713569232104237	-0.969871564342368	0.0394198806201288	-0.29865678152412	0.565718205702337	-0.232943001425875	0.903212819004965	-0.736452090741757	0.576875676307771	0.671214782818248	0.181448490787388
Zt469_000000F_arrow_1125	1.46664883121358	2.93278123603221e-06	1.55652411770577	6.9736666052569e-07	1.43906973840998	4.07149076950013e-06	0.749669251060079	0.0230787130148133	0.0898752864921949	0.948690410313396	-0.117454379295797	0.945695016610785	-0.689400487349897	0.0442354506909075
Zt469_000000F_arrow_1126	-0.774385850357249	0.0158945457557696	-1.01635871414322	0.00243040137525468	-1.72222405645684	2.29958304591695e-09	-1.93633657258509	2.61276401735729e-12	-0.24197286378597	0.841563048467415	-0.705865342313617	0.33917890299922	-0.214112516128258	0.563883075038195
Zt469_000000F_arrow_1127	-0.885502757533605	0.048334816557083	-1.36229968956794	0.00127291443465678	-1.22987799178688	0.00378235632959125	0.533361082248703	0.247919964647062	-0.47679693203433	0.668608680613845	0.132421697781053	0.953639022567999	1.76323907403559	2.30681558299819e-05
Zt469_000000F_arrow_1128	0.547547955624938	0.0798615294729975	0.888102636322506	0.00622608054936998	0.771632684202208	0.0100045763380838	0.303366463323934	0.326092739326275	0.340554680697568	0.706041743610633	-0.116469952120298	0.948816477114582	-0.468266220878274	0.150303235155673
Zt469_000000F_arrow_1129	-0.480071860476129	0.031076978510257	-0.54389222416701	0.0172120456038509	-0.29099317930934	0.220100920576612	0.281067153914839	0.209885320090324	-0.063820363690881	0.946969563310705	0.25289904485767	0.731747219568262	0.572060333224179	0.00950371972075041
Zt469_000000F_arrow_1130	-0.783062775200131	0.162829641890667	-0.973102434726538	0.0731554179169459	-0.328103398895992	0.604436655285572	0.330211073518754	0.57901213065327	-0.190039659526407	0.926975140233784	0.644999035830545	0.67457604333323	0.658314472414747	0.256685514268185
Zt469_000000F_arrow_1131	-0.774857466681551	0.0559351928595426	-0.710577142372507	0.082194057886977	0.0289284995278832	0.958058747141878	0.400283455574322	0.34509185087421	0.0642803243090442	0.969217055852799	0.73950564190039	0.40062923374264	0.371354956046439	0.417457912210003
Zt469_000000F_arrow_1132	3.35991172187151	0.254180061108875	1.89784808514445	0.549378257151075	0.335066293140017	0.920754669384317	0.77157600394836	0.783846119666491	0	NA	-1.56278179200443	NA	0.436509710808343	0.904353427363375
Zt469_000000F_arrow_1133	-1.08016107660334	4.35805446927238e-06	-0.936441708922567	0.000117631936117029	-0.52853201934922	0.0369716936027962	-0.145900665305399	0.607503248641953	0.143719367680777	0.875938870520182	0.407909689573348	0.522184448902179	0.382631354043821	0.155901651026908
Zt469_000000F_arrow_1134	-0.513340291429116	0.102055102817609	-0.528473709119511	0.105624857119032	-1.13950021007373	4.95001141231213e-05	-1.90322698670166	8.8870292955233e-13	-0.0151334176903946	0.99288773754643	-0.61102650095422	0.374176395826443	-0.763726776627932	0.00947592031188196
Zt469_000000F_arrow_1135	0.198478501304135	0.628023708577137	0.357433773997966	0.386938665665457	0.0791151359436542	0.859769458483529	-0.997604163740142	0.00116273847062793	0.158955272693831	0.907849413879508	-0.278318638054312	0.83772439452566	-1.0767192996838	0.000897388277852673
Zt469_000000F_arrow_1136	1.91680980874761	0.131832394191299	2.20167073886374	0.130819813561755	1.61705698444267	0.203726584868319	1.9695948876677	0.0825069266070426	0.28486093011613	NA	-0.58461375442107	NA	0.352537903225027	0.829215623615583
Zt469_000000F_arrow_1137	0.590579784468799	0.212055716342455	0.884437874262745	0.0686034556458263	0.824236965930013	0.0674857866778487	0.453273871447034	0.31315042083917	0.293858089793946	0.865580464036607	-0.0602009083327317	0.979254800521074	-0.370963094482979	0.474582761179117
Zt469_000000F_arrow_1138	5.16618103293242	0.0186222416700506	2.74233678248987	0.249751769047437	3.39644202776427	0.110357320114947	3.21368522118103	0.0690993404198661	-2.42384425044255	NA	0.654105245274408	NA	-0.182756806583242	0.956707062531345
Zt469_000000F_arrow_1139	-0.327352187029752	0.601428500325945	-0.74617378177455	0.191964112209027	-0.250023309633353	0.698346337496095	2.24318806120195	2.163750504191e-06	-0.418821594744798	0.807105861860299	0.496150472141197	0.785243369134506	2.4932113708353	4.08401479208258e-07
Zt469_000000F_arrow_1140	-1.22300759679163	0.539543055343475	0.938218814257745	0.711259777734683	-0.0265947519823581	0.991928831714467	-1.03017424793424	0.583160771512748	2.16122641104938	NA	-0.964813566240103	NA	-1.00357949595188	0.635753242673814
Zt469_000000F_arrow_1141	-0.0593663070417857	0.944777347042063	-0.411556486553689	0.582690050680889	-0.110833312518367	0.889133917162801	-1.86864180718491	0.000375227166182368	-0.352190179511904	0.880779341790211	0.300723174035322	0.91624754640463	-1.75780849466654	0.00208950951915505
Zt469_000000F_arrow_1142	0.309741223609929	0.352615000201987	0.782325028371154	0.0276768102847997	0.455324157952705	0.146497459155256	-0.112238341794409	0.72486495598097	0.472583804761224	0.58145498177591	-0.327000870418449	0.791771604191605	-0.567562499747114	0.0651943907513868
Zt469_000000F_arrow_1143	0.664393004439251	0.00965633103263315	0.857328516920701	0.00107021498503923	0.337489774092928	0.222196464377134	-0.71408004075334	0.00360992386968082	0.192935512481451	0.834076982506631	-0.519838742827774	0.389235690720259	-1.05156981484627	1.82804455442133e-05
Zt469_000000F_arrow_1144	0.659212894357508	0.0024122573666982	0.734721468556217	0.00110361509543651	0.608343133453963	0.00524952521941885	-0.181975915183362	0.448277626522221	0.0755085741987092	0.935233274314235	-0.126378335102254	0.898527226057811	-0.790319048637325	0.000241107651418419
Zt469_000000F_arrow_1145	-1.80478716271814	0.00172760822282573	-1.95947941467929	0.00079731935885303	-2.71103678492307	7.49376790594345e-07	-6.23422414720319	5.45584710475607e-33	-0.154692251961153	0.951624268962485	-0.751557370243773	0.660476849856081	-3.52318736228012	5.04315120721458e-11
Zt469_000000F_arrow_1146	-1.732397161236	0.373512975071148	1.07875224508326	0.683035849266077	-0.86156449735897	0.697453386958824	-1.8200715974125	0.296694960423918	2.81114940631926	NA	-1.94031674244223	NA	-0.958507100053532	0.659790907490303
Zt469_000000F_arrow_1147	-0.309621194273814	0.336309809947752	-0.262810049633411	0.460686907195128	-0.0638518834087279	0.870365801941885	-0.512292679443077	0.0625481823123986	0.0468111446404034	0.972727515056619	0.198958166224683	0.875781592161342	-0.44844079603435	0.144502598484237
Zt469_000000F_arrow_1148	-1.8026163260532	0.00242023807054645	-2.16138988686884	0.000485720650014982	-2.30167191579109	5.45733598077566e-05	-0.894726571167157	0.133526803401404	-0.358773560815636	0.879651483012024	-0.140282028922256	0.967527881196455	1.40694534462394	0.0170985071702023
Zt469_000000F_arrow_1149	-3.28099678951479	NA	-4.23570033271029	NA	-3.66794786154928	NA	-3.56064588607983	NA	-0.954703543195493	NA	0.567752471161006	NA	0.107301975469452	NA
Zt469_000000F_arrow_1150	-0.0351071698723001	0.962535514544143	-0.362316399436992	0.548921804869011	-0.383468527975494	0.485000375128033	-1.35669701985656	0.0018550977955842	-0.327209229564692	0.860612676360464	-0.0211521285385016	0.991264248448829	-0.973228491881061	0.0444435017532629
Zt469_000000F_arrow_1151	0.140333677347587	0.830583145753248	-0.189852778805036	0.768938639068883	-0.127360269043458	0.848231061155532	-1.19930797251562	0.0130472672313354	-0.330186456152624	0.847187441880333	0.0624925097615787	0.979254800521074	-1.07194770347216	0.033509878616349
Zt469_000000F_arrow_1152	0.473555570466798	0.135279438268938	0.448112605778567	0.16587593663713	0.757262796215059	0.0102738797158192	-0.423675314785832	0.167085047930269	-0.0254429646882312	0.986698359432113	0.309150190436492	0.751724014337984	-1.18093811100089	3.78318929591167e-05
Zt469_000000F_arrow_1153	-1.72159709528465	0.0042304637660237	-1.29467555099424	0.0556874210519037	-2.25174365647021	9.73190526601956e-05	-0.0592640709333088	0.940769435983054	0.426921544290411	0.855350515861482	-0.95706810547597	0.577795234937748	2.1924795855369	0.000156914692243438
Zt469_000000F_arrow_1154	-0.801637913616846	0.202776646587256	-1.30694886955901	0.0287103145674403	-2.36647965743149	1.00664865097202e-05	-2.57056279695954	1.21955811497323e-06	-0.505310955942161	0.778134998437825	-1.05953078787248	0.434107444453349	-0.204083139528052	0.786580279407679
Zt469_000000F_arrow_1155	-0.998440818260245	0.518265337818102	1.00798465815933	0.630972824858069	-1.9358151452077	0.150781421296746	-2.08839303250036	0.103835985418758	2.00642547641958	NA	-2.94379980336703	NA	-0.152577887292657	0.939105457332132
Zt469_000000F_arrow_1156	1.25321060557873	0.0309219186602551	1.36835682281356	0.0232726381931537	1.75132371852934	0.00187720400203189	0.672536472818434	0.253631080606829	0.115146217234832	0.964458115088294	0.382966895715783	0.877345476843421	-1.07878724571091	0.0755224501565378
Zt469_000000F_arrow_1157	0.955738118408679	0.0468194874666215	1.28340909055412	0.00540036551647338	0.79492273468787	0.10055438336197	-0.509306397399747	0.30970902549488	0.327670972145439	0.835407853675409	-0.488486355866248	0.738850453804946	-1.30422913208762	0.00497083549920538
Zt469_000000F_arrow_1158	0.673782403560396	0.0406936418487793	0.886587616461533	0.0101967286034926	0.468866712277548	0.168760381161671	0.377499043033625	0.249084977156776	0.212805212901137	0.869222171554289	-0.417720904183985	0.694341173660913	-0.0913676692439233	0.835920959078427
Zt469_000000F_arrow_1159	-1.17604090557163	0.029228646103887	-2.18506988928971	1.7137638713952e-05	-2.04290034091151	3.74970352976358e-05	0.0613620297175674	0.928248138446272	-1.00902898371808	0.308668575647489	0.142169548378202	0.95916256124141	2.10426237062908	2.17272263413247e-05
Zt469_000000F_arrow_1160	1.11824762279406	6.93671882675727e-05	0.640104496461811	0.0337924950673606	1.19701066627297	1.80323254743306e-05	0.519957390932816	0.0780550545736315	-0.478143126332254	0.431394820376298	0.556906169811158	0.411810408485536	-0.677053275340152	0.0242310842987903
Zt469_000000F_arrow_1161	-0.72002932517312	0.699138245727924	1.89575777227828	0.396316008481803	0.679792399880614	0.733490178915465	0.028829122910965	0.990081857024332	2.6157870974514	NA	-1.21596537239767	NA	-0.650963276969649	0.750213456346013
Zt469_000000F_arrow_1162	1.5738072030861	0.00326211884818146	1.20699956443063	0.0303638111804886	0.340549545254334	0.60123141073992	-1.60076075581499	0.00216707552617842	-0.36680763865547	0.848213238606044	-0.866450019176299	0.530771849586064	-1.94131030106932	0.00020250365086522
Zt469_000000F_arrow_1163	-1.60491493735023	0.000496967647346465	-1.85923176544826	4.81681161062023e-05	-1.58608115157705	0.000544384042447606	-0.178738139233515	0.752868980105693	-0.254316828098034	0.884674411757491	0.273150613871207	0.890151461288284	1.40734301234354	0.00273334121449702
Zt469_000000F_arrow_1164	-0.52189572305306	0.469510109641588	-0.95926884922963	0.157663825758425	-0.169568566907632	0.839682413023027	-0.622832928422927	0.329840665927764	-0.437373126176571	0.845270284348278	0.789700282321999	0.685176486134444	-0.453264361515295	0.545497216264025
Zt469_000000F_arrow_1165	-1.08225605905824	5.47622422621006e-05	-0.716312055220746	0.0152787020740883	-0.531113533409629	0.0695528928741449	-0.615097035211439	0.0251138800338703	0.365944003837493	0.61089982790991	0.185198521811117	0.877345476843421	-0.0839835018018102	0.829215623615583
Zt469_000000F_arrow_1166	-0.362330482049091	0.439057138613331	-1.11032907982853	0.0048788780315694	-0.735461726279714	0.0739293641432749	1.76461199024183	3.06357934963598e-06	-0.747998597779438	0.303061510557872	0.374867353548815	0.777943930600148	2.50007371652155	1.77669991889951e-11
Zt469_000000F_arrow_1167	0.475426294392019	0.227364485189548	-0.588898932405192	0.120294262334718	0.187831481322553	0.672598717097044	0.590162331452395	0.105404720899781	-1.06432522679721	0.0334265045402547	0.776730413727745	0.301115277024345	0.402330850129842	0.320187773063311
Zt469_000000F_arrow_1168	-2.27726627026944	5.29757273765963e-07	-2.11205839885633	6.57223234014051e-06	-1.78611050069989	0.000122512019188204	-1.04621347480418	0.0288492675452081	0.165207871413107	0.933339729425791	0.325947898156446	0.865249727813772	0.739897025895704	0.155268156093108
Zt469_000000F_arrow_1169	1.36908293893942	0.000316160343172116	1.53815530302062	4.42227836316107e-05	2.1986649943509	1.80147064548101e-09	0.755377999587311	0.0579785794326852	0.169072364081204	0.907849413879508	0.660509691330279	0.496023230232914	-1.44328699476359	0.000160846679746342
Zt469_000000F_arrow_1170	-0.355996001805262	0.469890978404486	-0.667633470014375	0.167436956865874	-0.450408439867978	0.336948607357674	-0.136694996906542	0.772305960464979	-0.311637468209114	0.847187441880333	0.217225030146398	0.91624754640463	0.313713442961436	0.532453153263096
Zt469_000000F_arrow_1171	0.177137431946262	0.701167106740011	0.667992747733274	0.0951564220661111	0.834796950475238	0.024481952225547	0.539311298861142	0.14701882525865	0.490855315787011	0.593433222970304	0.166804202741964	0.923500485886236	-0.295485651614096	0.503297996166313
Zt469_000000F_arrow_1172	0.627396770483501	0.0641712897198015	1.03581499057087	0.00316759329019287	0.941810969430056	0.00370315309947208	2.48354687506371	1.02723478346243e-17	0.408418220087365	0.660548697347815	-0.09400402114081	0.961497112236914	1.54173590563366	1.17049828123291e-06
Zt469_000000F_arrow_1173	0.739741935123812	0.163410794483031	0.641864997069575	0.263693872175394	0.158575360766778	0.804515097230823	0.354641496123786	0.509097187225348	-0.097876938054237	0.966214022996439	-0.483289636302797	0.784285580772376	0.196066135357008	0.760198731667787
Zt469_000000F_arrow_1174	2.98382430244709	4.06070961578808e-19	3.5558982528797	1.16955251552856e-18	3.12522317303777	3.30476248783548e-20	2.35756987922743	5.26808664606386e-14	0.572073950432611	0.608865512807356	-0.430675079841928	0.780478423161784	-0.767653293810338	0.0480957563591827
Zt469_000000F_arrow_1175	-0.737309012718187	NA	-3.16108833253072	NA	-1.62437571966224	NA	-1.99745958425336	NA	-2.42377931981253	NA	1.53671261286848	NA	-0.373083864591118	0.952335663208706
Zt469_000000F_arrow_1176	0.555000191030776	0.0250802510551382	0.479038456880835	0.07375973409725	0.675970715811117	0.00520413420564271	-0.192551419081155	0.461104148016728	-0.0759617341499405	0.944941533765995	0.196932258930282	0.8436996722129	-0.868522134892272	0.000276906178079312
Zt469_000000F_arrow_1177	0.783944687950417	0.15473664022419	1.08897035904824	0.0364357754341839	0.54382308612556	0.34187947518332	-0.30123042080874	0.611702441426044	0.305025671097821	0.868631849825348	-0.545147272922678	0.734791835266978	-0.8450535069343	0.121961659606324
Zt469_000000F_arrow_1178	-0.0104422836813182	0.991777161350357	-0.67468015484901	0.205621155135182	-0.0676820610936966	0.919894704690499	-0.472589216148169	0.364130338587507	-0.664237871167692	0.554468237614809	0.606998093755313	0.674995787863485	-0.404907155054473	0.482320868356054
Zt469_000000F_arrow_1179	-2.00472689796708	4.29452406104126e-07	-2.1615108497058	4.50255212205349e-08	-2.08566791372048	1.17716673241515e-07	-1.94432564034063	9.37631251974542e-07	-0.156783951738723	0.924589168217274	0.0758429359853227	0.97139536531168	0.141342273379853	0.802909647585593
Zt469_000000F_arrow_1180	0.667134787392826	0.1925905755426	0.335620641307035	0.590164530253025	0.348093643313157	0.527054204912366	-0.367850945352609	0.443371793755843	-0.331514146085791	0.864192652345009	0.0124730020061226	0.994924645074452	-0.715944588665766	0.15292583125771
Zt469_000000F_arrow_1181	0.352428620367455	0.612324332192759	-0.613816412571866	0.344613973718839	0.059108680162592	0.940220389221116	0.646952834999413	0.265519162895767	-0.966245032939322	0.408372724020379	0.672925092734458	0.70628364655999	0.587844154836821	0.362884318200597
Zt469_000000F_arrow_1182	0.370036218936119	0.50416417563307	0.0637125786633792	0.92500149002952	0.432718496325105	0.417308687631216	2.10407951579218	1.03109948836519e-06	-0.30632364027274	0.860184619209083	0.369005917661726	0.835166252133402	1.67136101946707	0.000253107878130531
Zt469_000000F_arrow_1183	0.72302295826176	0.115896071564635	1.0110615512418	0.0346143035629306	1.24930615122141	0.00410413165677202	1.52906953044356	0.000135892149819902	0.288038592980036	0.869681083960924	0.238244599979612	0.913667141229719	0.27976337922215	0.610595393253653
Zt469_000000F_arrow_1184	-0.441794001582083	0.486560299787352	-0.901096067832093	0.114324015002994	-0.486332379736365	0.429061661073263	1.04198049271028	0.0535889125838983	-0.45930206625001	0.778166632203244	0.414763688095728	0.83043113121306	1.52831287244665	0.00428859341751203
Zt469_000000F_arrow_1185	1.00877902364613	0.00408491021988612	2.04386179654339	7.50965956943848e-07	2.32819334665735	8.97618731848087e-11	3.16174999125095	2.70211141316087e-24	1.03508277289726	0.153736485301962	0.284331550113961	0.881341137764205	0.833556644593597	0.0403872787608449
Zt469_000000F_arrow_1186	0.570557750384939	0.0836187531954062	1.55559676572287	0.000133866026945544	0.829891039090051	0.00940314323797858	0.94229764725659	0.00066617325941759	0.985039015337927	0.172193542591865	-0.725705726632815	0.514614966990468	0.112406608166539	0.795833485993473
Zt469_000000F_arrow_1187	0.316309193938503	0.276535335900239	0.26883427432848	0.402357530971231	-0.091229342954182	0.786226870820411	0.134697459814417	0.642573580017043	-0.0474749196100236	0.969217055852799	-0.360063617282662	0.659560364602313	0.225926802768599	0.457036593217091
Zt469_000000F_arrow_1188	-1.0750786677825	4.68750279891128e-05	-1.13398650364475	7.41228474049785e-05	-0.945751117195398	0.000447213809931224	0.182481037183143	0.543587716581891	-0.0589078358622599	0.963053789606624	0.188235386449357	0.879854385987675	1.12823215437854	2.18188510661465e-05
Zt469_000000F_arrow_1189	0.629035540514793	0.147823659695377	0.137965778882331	0.803521267883377	0.153000867440222	0.768119106588254	-0.604914440640574	0.134265486020435	-0.491069761632463	0.650752893797182	0.0150350885578912	0.992149152052766	-0.757915308080796	0.0710437697089867
Zt469_000000F_arrow_1190	-0.686211888709286	0.0173387640334616	-0.6180424420958	0.0432804930675043	-0.81607647215654	0.00357155462417295	-0.497706349773474	0.0806615775819054	0.0681694466134866	0.956551914871051	-0.198034030060741	0.865788767066214	0.318370122383066	0.322776958266029
Zt469_000000F_arrow_1191	-0.39404129026663	0.286318948753823	-0.86622990336279	0.0106237591758199	-0.255342849646981	0.514450718943978	-0.253075449598173	0.479265468329516	-0.47218861309616	0.546142091672115	0.610887053715809	0.464855214064715	0.00226740004880827	1
Zt469_000000F_arrow_1192	-0.707928401289092	0.0170411727229884	-0.368677351040625	0.291048680755529	0.00398706481802772	0.993179130548036	-1.9003281351372	6.15820414739584e-13	0.339251050248467	0.680039989366853	0.372664415858653	0.701727987055575	-1.90431519995523	7.40358578312938e-12
Zt469_000000F_arrow_1193	-3.52068267204694	3.24952068265272e-06	-3.41401928579138	6.88829347544516e-06	-3.40548352257504	6.30087520040115e-06	-3.30336691805785	1.28658475847128e-05	0.106663386255559	0.973889453267558	0.00853576321634076	0.997461334829734	0.102116604517188	0.935260179221286
Zt469_000000F_arrow_1194	-0.471416190948217	0.359121000183405	0.0908454806949128	0.902707333461778	-0.0808608597415897	0.899577059087027	-0.436300314038146	0.335693543431023	0.56226167164313	0.70542357445747	-0.171706340436503	0.953639022567999	-0.355439454296557	0.519221126924832
Zt469_000000F_arrow_1195	0.218830052109509	0.523070300151499	0.318929793831801	0.337332017580643	-0.0522383006566746	0.893714081020969	-0.490055765713183	0.0894709962519737	0.100099741722292	0.933339729425791	-0.371168094488475	0.660476849856081	-0.437817465056509	0.155268156093108
Zt469_000000F_arrow_1196	-0.941786890591242	0.00228183592073338	-0.912259660294327	0.00503907051264749	-1.08911263350367	0.000318634220707891	-0.597108227973133	0.0542969647701216	0.0295272302969148	0.985835630187593	-0.176852973209345	0.900496345188709	0.492004405530539	0.143180210729729
Zt469_000000F_arrow_1197	-0.0658205325534396	0.927343406093091	-0.453483076677662	0.46453874348337	-0.388769154853232	0.501653389127486	-1.2898909285738	0.00466351728508379	-0.387662544124223	0.83561376249183	0.0647139218244297	0.97980734739251	-0.901121773720571	0.0798626260102187
Zt469_000000F_arrow_1198	-2.50138490362939	0.0260354617238229	-2.21453746994611	0.0595351473167367	-3.15517019259577	0.00333607389411559	-1.128175222182	0.341568842066066	0.286847433683283	0.952506841475246	-0.940632722649666	0.808495110463752	2.02699497041378	0.0747317654433746
Zt469_000000F_arrow_1199	1.46055116143694	0.00338071530593994	1.47766562352187	0.00819221022763122	1.25124574514771	0.0126245894865457	0.872424742902463	0.0687943262768889	0.0171144620849304	0.996808313676386	-0.226419878374152	0.937335970301047	-0.378821002245251	0.535386457077878
Zt469_000000F_arrow_1200	0.885585448718867	0.128849830777953	2.61456713377303	8.13384627626574e-05	2.11787805279725	0.000134146790777273	1.69152327976658	0.000964583159246348	1.72898168505417	0.112365510025438	-0.496689080975782	0.858978243561581	-0.42635477303067	0.543903292988299
Zt469_000000F_arrow_1201	0.140208864718511	0.613365774991689	0.377471145306059	0.158800703850368	0.320484202383384	0.19175909306973	0.352609555651983	0.111553356029676	0.237262280587549	0.744793924712971	-0.0569869429226757	0.967527881196455	0.0321253532685993	0.928645284948661
Zt469_000000F_arrow_1202	-0.366701261173972	0.491861973567743	-0.605816836695268	0.230376445310531	-0.654429501337405	0.172049760565839	-0.284313812583643	0.576347618668836	-0.239115575521296	0.890572583368194	-0.0486126646421372	0.982556380857668	0.370115688753762	0.487244619340373
Zt469_000000F_arrow_1203	-2.03656286298329	0.175136095222668	-5.00267338508377	9.39977319161735e-05	-4.65494789214589	0.00026444823953654	-0.0647682201618245	0.972011481566451	-2.96611052210048	0.179459099783727	0.347725492937884	0.958568539524379	4.59017967198406	0.000276906178079312
Zt469_000000F_arrow_1204	1.27825927295838	4.08495680004866e-06	1.01942945311554	0.000424829774192229	0.473993690329282	0.119074128596527	0.201788342135711	0.537371715915655	-0.258829819842838	0.774671301045672	-0.545435762786261	0.432611756113568	-0.27220534819357	0.421883777191413
Zt469_000000F_arrow_1205	-0.277178750436789	0.407539399291127	0.0315503148700218	0.942230266219774	-0.0102468413553312	0.980361045534945	-0.407752312476474	0.166595495672584	0.308729065306811	0.710561923659213	-0.041797156225353	0.978287377836016	-0.397505471121142	0.213274671373623
Zt469_000000F_arrow_1206	2.11745349317387	0.0155402684207302	1.62710718695173	0.104960531284712	2.15067180710367	0.0139949880481307	1.16514285338964	0.145070541631092	-0.490346306222141	NA	0.52356462015194	NA	-0.985528953714027	0.322385998153797
Zt469_000000F_arrow_1207	-1.73645041867172	0.00840212170997779	-0.970830868809537	0.229093489709732	0.207987539914598	0.831714995333583	-1.75845585454442	0.00509464945535817	0.765619549862188	0.697908156677112	1.17881840872414	0.574598027360766	-1.96644339445902	0.00632641969347005
Zt469_000000F_arrow_1208	-0.45157485342075	0.328198164003748	-0.893508901926837	0.0381816683898733	-1.6409534734887	1.29042205174134e-05	-3.0200502073411	2.05752650257907e-17	-0.441934048506087	0.702927546278292	-0.747444571561865	0.456651434928229	-1.3790967338524	0.000310438463722754
Zt469_000000F_arrow_1209	0.338576883136349	0.318104632300745	-0.0245365299720398	0.957361023067842	-0.754410461968394	0.00898666824149051	-1.32781995192631	6.89443215401723e-07	-0.363113413108389	0.664048368530644	-0.729873931996354	0.25188464544436	-0.573409489957916	0.0577142457942708
Zt469_000000F_arrow_1210	1.04214837441859	3.84868251345711e-06	1.02446907891448	1.42898784033657e-05	0.68022129481137	0.00338892062486076	-0.414715885584072	0.0797974564913273	-0.0176792955041049	0.989913787411518	-0.344247784103112	0.615701031695567	-1.09493718039544	1.16481034727691e-06
Zt469_000000F_arrow_1211	-0.953903993888312	0.0135346830925021	-1.84150621306511	3.67991159614446e-07	-1.8008087829311	5.22375859260869e-07	-1.58936629831249	1.08893056226383e-05	-0.887602219176798	0.152540091045673	0.0406974301340115	0.98213984043733	0.211442484618611	0.658774526254919
Zt469_000000F_arrow_1212	-0.475370306783551	0.416695570086073	-2.24621369369465	1.95449905254013e-06	-1.71816043953339	0.000344441027964652	-1.57923348794789	0.00105738609248772	-1.7708433869111	0.00590210958881478	0.528053254161268	0.736078688678663	0.138926951585492	0.840578323320351
Zt469_000000F_arrow_1213	-0.0615101054049681	0.898702745114654	-0.759370356933628	0.0304111042835707	-1.20301199442571	0.000204091716287614	-0.847443960168605	0.0105310018213623	-0.69786025152866	0.249212494919101	-0.443641637492082	0.649617871068091	0.355568034257105	0.356405891153773
Zt469_000000F_arrow_1214	-0.963947175924489	0.000387554913083453	-1.12880507996383	2.96928438630318e-05	-0.661878606169487	0.0185967681983344	-0.226547867572827	0.466789464995829	-0.164857904039341	0.872862727459087	0.466926473794342	0.506412833689022	0.435330738596661	0.150756549140678
Zt469_000000F_arrow_1215	0.00278370971042472	1	0.653990674700813	0.531040627411854	-0.444011926132138	0.589119884498599	-0.523379041905302	0.456802840784252	0.651206964990388	0.831403775380795	-1.09800260083295	NA	-0.0793671157731641	0.941087998077099
Zt469_000000F_arrow_1216	-1.7425027013195	2.04047021307127e-09	-1.42587210102285	1.04605307031948e-05	-1.2808896198289	2.50628734883455e-05	-1.47396826314416	1.9786651089513e-07	0.316630600296644	0.743806503384492	0.144982481193954	0.927556181417946	-0.193078643315266	0.619004817939453
Zt469_000000F_arrow_1217	-1.1424895232036	3.87516828380686e-05	-0.880889531713535	0.00442683982051994	-0.929091637005064	0.00111647238657459	-2.062109913611	9.0196278821752e-16	0.261599991490065	0.789182452065072	-0.048202105291529	0.9748273452431	-1.13301827660593	5.11780267913304e-05
Zt469_000000F_arrow_1218	0.936883690831823	0.0030855921351381	1.17910414341184	0.000220270703882761	1.19740596023714	0.000106756896362188	0.152532706370218	0.682809458056196	0.242220452580014	0.827545522946647	0.0183018168253046	0.988715822954249	-1.04487325386692	0.000990307692043603
Zt469_000000F_arrow_1219	-0.604643646932817	0.185337710166996	0.384129981043287	0.489707207512935	0.646112632523328	0.169443880527137	1.59667147531445	5.09520087217816e-05	0.988773627976104	0.223891864913022	0.261982651480041	0.900992029380676	0.950558842791121	0.0374369148863682
Zt469_000000F_arrow_1220	0.123223842962823	0.730632915860335	0.594367612505397	0.0856404611713383	0.000319024088159629	1	-0.42570205995572	0.108216532745734	0.471143769542574	0.541646739860422	-0.594048588417238	0.471445515835216	-0.42602108404388	0.153925836735511
Zt469_000000F_arrow_1221	-0.183148861531482	0.629312829034144	-0.362175300332721	0.305379922322501	-0.430611166814707	0.189267192601395	-0.383344351630193	0.22846450885232	-0.179026438801238	0.8766601417889	-0.0684358664819867	0.967527881196455	0.0472668151845148	0.919193673685906
Zt469_000000F_arrow_1222	-0.2117734791081	0.570830353021435	-0.0299729613808076	0.947196438253044	0.427107786786923	0.202055459409096	0.736180325346125	0.0149017963436227	0.181800517727293	0.875294346423046	0.457080748167731	0.594535350526309	0.309072538559201	0.392393834711672
Zt469_000000F_arrow_1223	0.186495183552308	0.538279795686401	0.154306695584225	0.639149079324193	0.173239229175522	0.566755691240611	0.348696525803606	0.17332284497076	-0.0321884879680831	0.978757701481751	0.0189325335912974	0.987184982394785	0.175457296628084	0.568616489424613
Zt469_000000F_arrow_1224	-0.695406103476221	0.415048565593227	-0.0221242067560382	0.987938848350726	-0.0369269742683368	0.972673222129625	-0.183908732829724	0.832849476468992	0.673281896720183	0.805815153328222	-0.0148027675122986	NA	-0.146981758561387	0.894114725271629
Zt469_000000F_arrow_1225	-0.523678961773268	0.138787700548878	0.0229675008326797	0.966676836344897	-0.132532603429284	0.760292175414432	0.159355932265895	0.669900734951247	0.546646462605948	0.502050909143902	-0.155500104261964	0.93055962834818	0.291888535695179	0.460788149467472
Zt469_000000F_arrow_1226	0.972920429674396	0.0974067147103219	0.664499691628091	0.306954912262677	0.873928019848692	0.137053111497872	2.69921464990491	9.53342511484237e-08	-0.308420738046305	0.889232153911604	0.209428328220601	0.947354634633105	1.82528663005622	0.000921858758661931
Zt469_000000F_arrow_1227	1.13238030709459	0.0352082675282051	1.0597550429788	0.0535978294026044	0.938794128569089	0.0833641508973252	-0.8045784351732	0.134441278903026	-0.0726252641157863	0.973838657731479	-0.120960914409714	0.967298558847986	-1.74337256374229	0.000676635990338307
Zt469_000000F_arrow_1228	0.686162362730486	0.196646905208111	1.55622493756451	0.00199717295066704	0.981038998585748	0.0497671556981518	-0.0298290081376358	0.963005636954057	0.870062574834024	0.389712853749687	-0.575185938978762	0.72538602970566	-1.01086800672338	0.046840663918465
Zt469_000000F_arrow_1229	0.553459910001379	0.137215207013177	-0.0956378755543442	0.841611339989902	0.0279036690794044	0.954232871455067	-0.820567274522718	0.0140892344531131	-0.649097785555723	0.341507902951478	0.123541544633749	0.948816477114582	-0.848470943602123	0.015068769209098
Zt469_000000F_arrow_1230	1.12296911824132	0.0149108304710834	1.26855714820112	0.0049785730912812	0.877188338478454	0.0613609371502337	0.0976637713567232	0.866701418227044	0.145588029959801	0.936069293169399	-0.391368809722666	0.799672273532944	-0.779524567121731	0.109570584445639
Zt469_000000F_arrow_1231	-0.415081561896393	0.383245840813623	-0.564361397885199	0.211642174511731	-0.26943579078399	0.588106805107538	0.78867068407742	0.0588299982578976	-0.149279835988806	0.926975140233784	0.29492560710121	0.848172602394105	1.05810647486141	0.0110406456914913
Zt469_000000F_arrow_1232	2.11333916229715	1.45799427943817e-10	2.31577839892158	1.61364058884669e-11	2.18281855759128	3.74395049119901e-11	1.462765378274	9.8239120263075e-06	0.202439236624434	0.883180204696002	-0.132959841330299	0.946744292381428	-0.720053179317285	0.0528053277355471
Zt469_000000F_arrow_1233	-0.0885242769708476	0.796656935639952	-0.19534282277947	0.551244275225155	-0.400441542263999	0.144686556873823	0.197491167056974	0.48672544444824	-0.106818545808623	0.920613189618014	-0.205098719484529	0.843353399634959	0.597932709320973	0.0238422400205418
Zt469_000000F_arrow_1234	-1.16032405529966	0.0140124404422113	-0.5358029621923	0.401460054267884	-0.543269981819817	0.318099393606829	0.734054841253426	0.11260209851297	0.624521093107365	0.668633389873433	-0.00746701962751699	0.997461334829734	1.27732482307324	0.0090717612649394
Zt469_000000F_arrow_1235	0.409945432887612	0.535614143945231	0.739879449013717	0.279477784398815	-0.022196677334367	0.977531197420723	-1.77908159648865	0.000411411353662225	0.329934016126106	0.888458894285821	-0.762076126348084	0.680042926765015	-1.75688491915429	0.000979195611137148
Zt469_000000F_arrow_1236	0.0994642033597924	0.765481621603084	0.304198254169487	0.317377365782506	0.159165512642408	0.612456992516292	0.693717090146888	0.00476080610313813	0.204734050809695	0.820376775288337	-0.145032741527079	0.900992029380676	0.53455157750448	0.045364284959823
Zt469_000000F_arrow_1237	0.274367668940694	0.310318960160232	0.174895025688176	0.606611292158283	0.635703643297896	0.0100781387085035	1.55253553362163	6.68053852923109e-15	-0.0994726432525172	0.933339729425791	0.460808617609719	0.554462819831472	0.916831890323732	0.000162338393474892
Zt469_000000F_arrow_1238	0.764960555938483	0.177819289635219	0.868248520473869	0.135345869172339	0.826232259320059	0.13652615063452	0.775278122328694	0.145830369131615	0.103287964535386	0.965567678935538	-0.0420162611538099	0.986366811647454	-0.0509541369913649	0.952215183956069
Zt469_000000F_arrow_1239	1.83255883564657	5.12551229957308e-09	1.76689821527272	3.30350807115656e-08	1.66162508905393	1.31745611359765e-07	1.10097337168605	0.000641625826571387	-0.0656606203738541	0.96325181276831	-0.105273126218793	0.953639022567999	-0.560651717367873	0.118927564896222
Zt469_000000F_arrow_1240	2.08752874045187	1.02827319384269e-19	2.18995963543175	4.79159086362766e-20	1.8418063632283	1.47488284502333e-15	0.844009409964799	0.000415689662112603	0.102430894979876	0.919779690381824	-0.348153272203446	0.639436759024631	-0.997796953263505	4.12262806224301e-05
Zt469_000000F_arrow_1241	1.64607601907351	0.00654009502152896	1.56961815426025	0.0118981238154891	0.805618167833064	0.216209773260776	1.60784975957549	0.00632311779626104	-0.0764578648132634	0.978624415736082	-0.763999986427184	0.678011823410065	0.802231591742425	0.22994919367631
Zt469_000000F_arrow_1242	1.14995068079574	3.69367539087531e-05	1.26622183707111	1.22641002731548e-05	1.24244372687031	7.37631506674008e-06	0.0201429787097879	0.957959957873268	0.116271156275368	0.923223580975787	-0.023778110200802	0.986365998011346	-1.22230074816052	1.33633930634115e-05
Zt469_000000F_arrow_1243	0.0104910486209987	0.985384482774258	0.66202316294774	0.0429560955476056	0.606735989356858	0.0505139859063346	-0.542927942750516	0.0691447161454385	0.651532114326741	0.242210004029767	-0.0552871735908817	0.972392576723624	-1.14966393210737	9.14185720756913e-05
Zt469_000000F_arrow_1244	0.546664699026969	0.0963083137405291	1.02171814776123	0.00151995071584733	0.945814301863994	0.00206966187834157	0.0691712619004471	0.85742479115484	0.475053448734264	0.5200683328845	-0.0759038458972396	0.967298558847986	-0.876643039963547	0.00530928643463289
Zt469_000000F_arrow_1245	-3.76107710759313	5.56442344353737e-44	-3.45898738714357	4.10816665713466e-36	-3.51924130972673	2.17902854820612e-38	-3.89024111908336	3.43140166235298e-47	0.302089720449564	0.710561923659213	-0.0602539225831627	0.970074969516165	-0.370999809356626	0.262105717916858
Zt469_000000F_arrow_1246	-0.32619907443812	0.399716502698158	0.107708469869873	0.834344429524923	0.276211055705183	0.497186604755385	-0.577681964188169	0.0730455101364195	0.433907544307993	0.668091909098428	0.16850258583531	0.927556181417946	-0.853893019893351	0.0145507878891196
Zt469_000000F_arrow_1247	-1.12220753821693	0.000527614104073125	-1.86022832353042	2.42785431759797e-09	-1.1139050222319	0.000548142251550729	-1.05936559534673	0.000936830541361861	-0.738020785313491	0.17965875005277	0.74632330129852	0.27495867364198	0.0545394268851702	0.914050764402529
Zt469_000000F_arrow_1248	-0.422821709996716	0.224427852583677	-0.162097720929324	0.69596657760248	-0.0408147253238326	0.926564250550254	0.748498000751416	0.0161464736250057	0.260723989067392	0.802433690328809	0.121282995605491	0.943666212442863	0.789312726075249	0.0146997678928183
Zt469_000000F_arrow_1249	1.88989148857736	2.48147355790685e-09	2.19639483170932	3.78172181931065e-11	1.61404199392354	4.34899306053494e-07	0.223319244036206	0.558391333046874	0.306503343131961	0.77993123429988	-0.582352837785785	0.5203164697612	-1.39072274988733	2.07819517275815e-05
Zt469_000000F_arrow_1250	1.39680352475994	0.0254539465331999	1.68012642497425	0.00852355128513433	0.855159447768013	0.191573504343157	-0.800090234725432	0.207750869181371	0.283322900214309	0.906937313938837	-0.82496697720624	0.653276080040491	-1.65524968249344	0.00681324018051241
Zt469_000000F_arrow_1251	-1.10353400272206	0.000208043275096604	-1.18353891581504	6.9882115500717e-05	-0.7572539468803	0.013788032494345	-0.364150932199305	0.265787832183521	-0.0800049130929761	0.951412449032468	0.426284968934739	0.615048635340151	0.393103014680995	0.251473192416204
Zt469_000000F_arrow_1252	1.27668397146011	0.00506904518185106	1.20481945372199	0.0151185945069931	1.51028926551875	0.000858090745971482	1.05360948787682	0.0151286238119822	-0.071864517738123	0.973199435390574	0.30546981179676	0.88338708279899	-0.456679777641932	0.401067558658675
Zt469_000000F_arrow_1253	0.402678976044107	0.512628350076736	1.16408923020774	0.054604932687659	1.33442312372811	0.0129046835685285	1.19825708942526	0.01488628153084	0.761410254163638	0.597016876103693	0.170333893520362	0.958560225146582	-0.136166034302844	0.857739326944914
Zt469_000000F_arrow_1254	0.55492771961194	0.202874308709106	0.818346347713496	0.0665244479102077	0.754658901348593	0.0695528928741449	0.0732660147698399	0.881391868191797	0.263418628101556	0.86990657489101	-0.0636874463649033	0.976387732806478	-0.681392886578753	0.11302866099224
Zt469_000000F_arrow_1255	5.59613616817998	2.4054758151516e-11	3.9106454134398	1.80165588906084e-06	5.06039155618841	2.75074671973848e-11	6.15119529106809	1.76960444711239e-25	-1.68549075474018	0.453914263756724	1.14974614274861	0.714884555772951	1.09080373487968	0.250004508098421
Zt469_000000F_arrow_1256	0.112691405799521	0.727990009877495	0.039612439971742	0.918975787373526	0.39465714568828	0.14883345766928	0.312321921275705	0.210810159130533	-0.0730789658277793	0.95239690829681	0.355044705716538	0.680362688930336	-0.082335224412575	0.812797109530332
Zt469_000000F_arrow_1257	2.28094004313875	7.4544134778625e-17	2.16055579437775	3.60550787018467e-15	1.65011187861434	2.75659613668361e-09	1.33346949339729	2.48323027817254e-06	-0.120384248761001	0.914772768550441	-0.510443915763411	0.475564853460451	-0.316642385217048	0.355023635341827
Zt469_000000F_arrow_1258	-0.696440909616147	0.134703588132193	-0.674047181871796	0.189553192701327	-0.805067568952505	0.0735988636257967	-0.581952579431075	0.179304191008426	0.0223937277443503	0.992928749466615	-0.131020387080709	0.958568539524379	0.22311498952143	0.684823524341813
Zt469_000000F_arrow_1259	-0.454222498208142	0.225660627984126	-0.111799327118518	0.839420223234822	-0.281754982778722	0.487857354874318	-0.126036085051905	0.73559821363365	0.342423171089624	0.795205735650382	-0.169955655660204	0.934415578878874	0.155718897726817	0.726855178315573
Zt469_000000F_arrow_1260	-0.912116278681106	0.125266839703622	-1.13193458016385	0.0505497693027792	-0.750715821515909	0.212537779071287	0.467692804955047	0.448277626522221	-0.219818301482745	0.919659008002265	0.381218758647942	0.860545215059452	1.21840862647096	0.0340655384821166
Zt469_000000F_arrow_1261	0.48493015671452	0.301257215152538	-0.318679129044965	0.526676374396777	0.146090542312681	0.787255386802576	-1.33476008158166	0.000640566866615285	-0.803609285759485	0.307305266105856	0.464769671357646	0.733713913464878	-1.48085062389434	0.000236931724510985
Zt469_000000F_arrow_1262	0.493939410169054	0.0263405267453554	0.636960332635948	0.00616139779541004	0.984065130105992	3.14296913865001e-06	0.717319872264798	0.000414795835859173	0.143020922466894	0.870700723082552	0.347104797470045	0.598570198203601	-0.266745257841195	0.287451590916679
Zt469_000000F_arrow_1263	0.739874559391595	0.00126674837948861	0.520587810881704	0.0395032681213383	0.333458068598711	0.181322852004654	0.269616587426783	0.261228019838224	-0.219286748509892	0.771655631043824	-0.187129742282993	0.843469058402305	-0.0638414811719276	0.843880133924299
Zt469_000000F_arrow_1264	-0.549068635111562	0.398042229012287	-0.775957075913565	0.234611847848819	-0.832739291174951	0.161012596093976	-0.858265461295662	0.120377573020968	-0.226888440802002	0.92483209100887	-0.0567822152613869	0.983881472774227	-0.0255261701207108	0.980632604407692
Zt469_000000F_arrow_1265	-1.18743290524895	0.0483104699223868	-2.099346615656	0.000184139985782789	-1.86014726665739	0.000922541666781969	0.133848092968153	0.854429997764943	-0.911913710407057	0.450310828493558	0.239199348998611	0.928811645420866	1.99399535962554	0.000407539836981116
Zt469_000000F_arrow_1266	1.23100717390478	1.08787006066597e-07	1.62346935478454	6.40373773181481e-11	1.27144213989	4.32476499626818e-08	-0.0648838647573242	0.826211935020534	0.392462180879753	0.512886153816593	-0.352027214894533	0.650010211721308	-1.33632600464733	1.03394944612815e-08
Zt469_000000F_arrow_1267	1.73227476167337	7.31183573264875e-13	2.21949525161087	1.46028853555896e-18	1.55727317876129	1.36615835411126e-10	0.680642495834167	0.00726955844791682	0.4872204899375	0.366902309495802	-0.662222072849572	0.220351719342757	-0.876630682927127	0.000638968748592181
Zt469_000000F_arrow_1268	-0.086399870580659	0.822317518816629	0.314367393017803	0.390155027724585	0.331793577321725	0.311418184209161	-0.0342723023378823	0.925687172356106	0.400767263598462	0.61089982790991	0.0174261843039224	0.989369601759226	-0.366065879659608	0.264097699357958
Zt469_000000F_arrow_1269	-3.2364573959452	0.168619662903504	-1.87875235360219	0.512903607030852	-0.360304824931269	0.91403289085967	5.11604742384113	0.0448570317314127	1.35770504234302	NA	1.51844752867092	NA	5.4763522487724	0.0506872828462849
Zt469_000000F_arrow_1270	0.171168867178911	0.759701938817093	-0.378949644018925	0.474877513868019	-0.038316167507511	0.950509630791131	-0.947565991286019	0.0196891482227417	-0.550118511197837	0.638449247298893	0.340633476511414	0.846084551444672	-0.909249823778508	0.040316087010631
Zt469_000000F_arrow_1271	-2.99767625610599	6.5233635664558e-28	-3.24867770679412	8.43642003157097e-31	-3.04973317392824	1.06784026563651e-28	-3.53742513976802	4.22134630754308e-40	-0.251001450688136	0.79139164424966	0.198944532865881	0.868588425633731	-0.487691965839773	0.120019878611331
Zt469_000000F_arrow_1272	0.696850186975501	0.156441012794988	0.416680140036298	0.446774340634199	0.898330260325036	0.0566830076190867	-1.04824504373578	0.017944660524056	-0.280170046939203	0.872200678483401	0.481650120288738	0.759620089251118	-1.94657530406082	1.00128540672291e-05
Zt469_000000F_arrow_1273	1.455793129254	0.000460216185292494	1.0785302066443	0.0135627564075553	0.216691222107162	0.680209108651392	-2.4269720792957	4.9440790137939e-10	-0.3772629226097	0.774921692107305	-0.861838984537138	0.368229376702398	-2.64366330140287	1.74714662286624e-11
Zt469_000000F_arrow_1274	0.101864220901925	0.878563818749171	-0.971151639763532	0.0495327173615267	-0.251215225922381	0.674034610854178	-1.37973284876683	0.00299073840098203	-1.07301586066546	0.178779888981256	0.719936413841151	0.567810810653526	-1.12851762284445	0.0211089191253463
Zt469_000000F_arrow_1275	-0.267192551945607	0.434336903114807	0.41805701065322	0.252471803923935	0.127545992209296	0.738451605699542	-0.840631506785598	0.0021115571836976	0.685249562598827	0.238723215136141	-0.290511018443924	0.80423380097865	-0.968177498994894	0.000881435851681925
Zt469_000000F_arrow_1276	-0.266231959106553	0.505316540117862	0.816151803769584	0.0698751507045914	-0.50924465162097	0.150642010672336	-1.07649927993946	0.000344645758678433	1.08238376287614	0.121223385965599	-1.32539645539055	0.0700386075057444	-0.567254628318486	0.106318010088904
Zt469_000000F_arrow_1277	0.905155183640129	0.00355275634289165	1.09552496857356	0.000548674131001304	0.75288319526422	0.0164784871100678	-0.0772811846881195	0.841518249817041	0.190369784933427	0.875294346423046	-0.342641773309336	0.746132036873261	-0.83016437995234	0.00861307468496143
Zt469_000000F_arrow_1278	-0.369335638824361	0.586528495548549	-2.20069472299465	3.24808747765521e-05	-1.48022798028431	0.00694322147488499	1.78273722575983	0.000983495081947839	-1.83135908417029	0.0117802027044131	0.720466742710336	0.640781602629835	3.26296520604414	3.4046482903225e-10
Zt469_000000F_arrow_1279	0.620632211651011	0.127844884937783	0.946297384390192	0.0130679821871553	0.537446652053105	0.187723411370742	1.23631147494518	0.000836487464588288	0.325665172739181	0.773503929669841	-0.408850732337087	0.733851821802927	0.698864822892079	0.0817374536483943
Zt469_000000F_arrow_1280	-0.345313051577005	0.404806076928924	-0.760686130848313	0.0437052331283687	-0.320282029518236	0.43771366396689	-0.115370564471613	0.784756863319694	-0.415373079271307	0.666436918677831	0.440404101330077	0.698686026139035	0.204911465046623	0.647334780034588
Zt469_000000F_arrow_1281	-1.1789413713271	0.103777829986817	-1.74571012041257	0.0137775961037689	-1.8989286634461	0.00410169712470698	-0.800196325042812	0.251620037362382	-0.56676874908547	0.806484835581738	-0.153218543033531	0.967527881196455	1.09873233840329	0.121812298107196
Zt469_000000F_arrow_1282	-1.55723819055389	2.58888412928095e-10	-1.43807725449685	2.43973839939739e-08	-1.29531222203259	2.47961465094974e-07	-1.33714305506587	4.60190694326227e-08	0.119160936057037	0.907849413879508	0.142765032464256	0.904762403358503	-0.04183083303328	0.917307906127547
Zt469_000000F_arrow_1283	1.41690837720181	8.19150173392374e-08	1.2890152996001	1.18347163442198e-05	1.38098291962725	2.09516597629936e-07	0.791851084994012	0.00195750471750247	-0.127893077601708	0.917640536162929	0.0919676200271535	0.955414018639216	-0.58913183463324	0.0449944622781654
Zt469_000000F_arrow_1284	1.70919339232071	0.0151086940339657	2.06710783416355	0.0112574682091609	0.831407155880044	0.262158701247294	1.79129810508191	0.00488368998509469	0.35791444184284	0.912025470615303	-1.23570067828351	0.573913074108084	0.95989094920187	0.19683046574061
Zt469_000000F_arrow_1285	-0.445774745516013	0.237465308346102	-0.340691682818595	0.39152833001239	-0.125047716482179	0.778999392352862	1.44996505583123	7.16916551766179e-06	0.105083062697418	0.941921364403125	0.215643966336416	0.877345476843421	1.57501277231341	1.4212467609251e-06
Zt469_000000F_arrow_1286	0.986299390389142	0.0299082044272993	2.11839742670404	5.93725189589206e-05	1.934329635878	1.54061239406255e-05	1.76376986497817	1.17296322911952e-05	1.1320980363149	0.246432251561747	-0.184067790826035	0.953639022567999	-0.170559770899831	0.78830455683106
Zt469_000000F_arrow_1287	-0.12223462451042	0.682049634712658	0.0269372746133773	0.941493817921299	-0.0256440406827276	0.93907128948067	0.718207798531825	0.00112127272312365	0.149171899123797	0.875294346423046	-0.0525813152961049	0.969867158134108	0.743851839214553	0.00149829323824155
Zt469_000000F_arrow_1288	-0.124222927621265	0.898061382328648	-0.42764312269471	0.65121282642389	1.29143852786753	0.118130586735405	-1.68456794577664	0.00515334227003102	-0.303420195073446	0.921803968221879	1.71908165056224	NA	-2.97600647364417	7.75249311701461e-05
Zt469_000000F_arrow_1289	-0.507988192141532	0.250974326932867	-0.355457119790389	0.491243389253075	-0.566712724506544	0.186794658680144	-1.24203821360119	0.000720000598763333	0.152531072351144	0.932516121769988	-0.211255604716155	0.91624754640463	-0.675325489094645	0.110138711062872
Zt469_000000F_arrow_1290	-0.19744515023094	0.681020491568169	-0.685150520832269	0.106907401312072	-0.709406211652735	0.0641871642749424	-1.32146005724901	8.31491762705032e-05	-0.487705370601329	0.645693638744901	-0.0242556908204666	0.987881346785689	-0.612053845596277	0.120062335322424
Zt469_000000F_arrow_1291	1.31013330822384	0.0584868415988596	1.15871896263637	0.13137222710751	1.89494090448858	0.00555638565358537	0.112881420265591	0.887813832717867	-0.15141434558746	0.961988748767425	0.736221941852205	0.775219485795814	-1.78205948422299	0.010838472894016
Zt469_000000F_arrow_1292	0.68066810389689	0.0862736158247849	-0.155857159057824	0.760803296566669	0.72811926900317	0.0634167032289235	1.21997966328792	0.000231659463417829	-0.836525262954714	0.25281021890575	0.883976428060994	0.332568402059098	0.491860394284748	0.246402130638523
Zt469_000000F_arrow_1293	0.672583989065163	0.013698859528613	0.410833842250793	0.173875180322412	0.81755198650295	0.00217635564069297	1.32563065012446	9.14245358986799e-08	-0.26175014681437	0.74771397811277	0.406718144252157	0.598570198203601	0.508078663621506	0.0773717678792249
Zt469_000000F_arrow_1294	0.00164930766887209	1	0.431430554879395	0.37435549255662	0.374282399677627	0.412040276557705	1.44028916488865	9.61868089756071e-05	0.429781247210523	0.714356069457563	-0.0571481552017683	0.978391604019394	1.06600676521102	0.00813664614177519
Zt469_000000F_arrow_1295	-4.91091139305592	1.26446157495879e-58	-5.94084542415867	1.25347131968911e-85	-6.36139642209271	3.10545894096196e-98	-0.463021766117776	0.198272402193478	-1.02993403110275	0.0234271298094925	-0.420550997934033	0.658208221139316	5.89837465597493	1.10235766465808e-85
Zt469_000000F_arrow_1296	0.653662334081617	0.0887073323676365	0.45107798990502	0.30489818655819	0.325897284861502	0.433489407822518	-0.226842229122941	0.564685439279912	-0.202584344176596	0.895182956656726	-0.125180705043519	0.953639022567999	-0.552739513984442	0.157106687866478
Zt469_000000F_arrow_1297	-0.681931686435668	0.00581455721324869	-0.768776397060975	0.00269645291032188	-1.08757418806839	3.33996701427394e-06	0.258952472789366	0.322441181941168	-0.0868447106253074	0.934198930401679	-0.318797791007418	0.681905155547646	1.34652666085776	6.20800555867129e-09
Zt469_000000F_arrow_1298	0.699982555705804	0.0479315295278919	0.972066642507947	0.00546751870417507	0.9506267326413	0.00500503458324505	-0.407845184641775	0.256950314164236	0.272084086802143	0.814807810646279	-0.0214399098666468	0.987881346785689	-1.35847191728308	4.28526274072458e-05
Zt469_000000F_arrow_1299	-1.48607070052662	1.30686585474735e-05	-2.70949101577226	1.00620980589375e-16	-2.80452354190247	5.32408096811974e-18	-0.623465824336638	0.0876315995621712	-1.22342031524564	0.00822063564421077	-0.0950325261302127	0.958568539524379	2.18105771756583	4.24481180513621e-11
Zt469_000000F_arrow_1300	1.58967802346607	5.07150667803653e-05	1.92028694619653	6.91502657641509e-07	1.5225158275032	9.82148559948012e-05	0.855623780720236	0.0378391131190071	0.330608922730459	0.794555218547545	-0.397771118693329	0.767506020654198	-0.666892046782963	0.127692032516082
Zt469_000000F_arrow_1301	-0.55240160862683	0.13864414726216	-0.359100700441254	0.423799661726179	-0.884086301026447	0.00997762903249894	-1.26973885737602	5.09230349869835e-05	0.193300908185576	0.898696789609618	-0.524985600585193	0.636498616407055	-0.385652556349571	0.318317468096226
Zt469_000000F_arrow_1302	-4.53844952860095	1.39599448424032e-13	-3.70279490851542	5.48583258843596e-08	-4.15813794920645	2.61828272317494e-11	-2.17783484429324	0.000634294527459175	0.835654620085533	0.608496121434495	-0.455343040691032	0.861757346716932	1.98030310491321	0.000949671784161018
Zt469_000000F_arrow_1303	-0.0904222144439107	0.835021283815855	0.0834541929829983	0.859452427864461	0.364994583159361	0.320486663801386	0.747018951940604	0.0165935907141653	0.173876407426909	0.896722493663893	0.281540390176363	0.824007142923688	0.382024368781243	0.303995753182233
Zt469_000000F_arrow_1304	-1.63406040428272	2.12326452964258e-07	-2.21960356636983	1.90831393329066e-12	-2.07770933643695	1.44335756838425e-11	-0.669690476271944	0.0427163475240761	-0.585543162087106	0.380473245930028	0.141894229932877	0.927716202641465	1.40801886016501	8.15673666843675e-06
Zt469_000000F_arrow_1305	-0.896734440971979	0.00203529111438093	-1.05925859658259	0.000261049378598487	-1.19489783125251	2.09138741614578e-05	-0.143808462865836	0.676508821602283	-0.162524155610608	0.882971744950761	-0.135639234669921	0.918424147690916	1.05108936838667	0.000247505017849893
Zt469_000000F_arrow_1306	-1.311723886935	7.98309811761625e-07	-1.42693689061332	8.94734406415399e-08	-1.26144031692739	2.07457061433963e-06	-0.200752109598062	0.528548232350507	-0.115213003678315	0.914656056427466	0.165496573685927	0.88550861069402	1.06068820732933	9.89127376563234e-05
Zt469_000000F_arrow_1307	-0.507800738663176	0.0708849395298822	-0.241912855854189	0.471192192404309	-0.310069636610009	0.302869148264857	-0.672911081366729	0.00924961071420397	0.265887882808988	0.747595694269774	-0.0681567807558206	0.965922217635144	-0.362841444756719	0.223739267879346
Zt469_000000F_arrow_1308	0.12218898503025	0.731453251616419	-0.136398741198271	0.710944962786811	-0.14825277281406	0.664906333776385	-1.56352358619891	2.45271340182595e-10	-0.258587726228521	0.765130279044873	-0.0118540316157889	0.991264248448829	-1.41527081338485	4.53189176944541e-08
Zt469_000000F_arrow_1309	-1.45531651882355	4.14658624388709e-05	-1.265202509282	0.000532429220738251	-0.839020482588595	0.0255323040485997	0.596103515741274	0.117797969680838	0.190114009541546	0.89229558995806	0.426182026693407	0.716850921625677	1.43512399832987	6.82944298638137e-05
Zt469_000000F_arrow_1310	-0.155168954241525	0.875654735286967	-0.736607562093672	0.381103791871773	0.117463760894599	0.906243084188371	-0.206129206933821	0.811882071979906	-0.581438607852146	0.807162666192848	0.85407132298827	0.713390718581798	-0.32359296782842	0.730666307711605
Zt469_000000F_arrow_1311	-1.42692982134036	1.38596455400664e-06	-1.93099995378504	2.40516329984466e-11	-1.48184074692075	4.42400813945814e-07	-0.575421925176725	0.0708224473410928	-0.504070132444685	0.420005734381093	0.449159206864288	0.582250991115569	0.906418821744028	0.00349036508146018
Zt469_000000F_arrow_1312	-1.06002702381648	0.000568715744288492	-1.49445382346114	5.08136787749894e-07	-1.18631250868388	8.62050158576102e-05	-1.80067903090057	1.04167095986943e-09	-0.434426799644658	0.536317410918798	0.308141314777265	0.764448953927424	-0.614366522216688	0.062843445837715
Zt469_000000F_arrow_1313	-0.765256049623835	0.0470981810555314	-0.985537989669754	0.00949780807177747	-0.542728721227509	0.176060127740806	0.504733121152554	0.191757354154923	-0.220281940045919	0.875294346423046	0.442809268442245	0.707079505177295	1.04746184238006	0.00518513500153769
Zt469_000000F_arrow_1314	0.24868832212603	0.424864633764045	0.478112247556289	0.124855831866902	0.53473435422896	0.0547118282998081	0.473400616284061	0.0684828877963096	0.22942392543026	0.815237411285749	0.0566221066726708	0.97139536531168	-0.0613337379448985	0.874042285058319
Zt469_000000F_arrow_1315	1.10836608723768	3.58720735887475e-05	0.55742025324944	0.0646098946024805	0.70290544922462	0.0108962968402988	0.65257103921707	0.0134057185683114	-0.550945833988238	0.328464113633541	0.14548519597518	0.913679183358178	-0.0503344100075506	0.903362144825481
Zt469_000000F_arrow_1316	0.164462386894014	0.872889016112629	-1.11126154894963	0.171157402495469	-0.629364410586537	0.448456755630536	-2.27853825648342	0.000415697148407218	-1.27572393584365	0.445454292158534	0.481897138363097	0.877952207336105	-1.64917384589688	0.0228281866318088
Zt469_000000F_arrow_1317	0.983556657115428	0.193707690707639	1.4185233832323	0.0502638780532133	0.240526556959858	0.790040022131534	-2.76406612921225	2.68622124470413e-05	0.434966726116869	0.86276003058701	-1.17799682627244	0.496023230232914	-3.00459268617211	5.62825423487844e-06
Zt469_000000F_arrow_1318	0.524116022118606	0.169956269946084	1.04585791453208	0.00394287338010063	1.0601912339261	0.00233398725704493	-1.66663337916206	3.65146344494151e-07	0.521741892413477	0.524395096743975	0.014333319394016	0.991697139800499	-2.72682461308816	8.45558130682248e-17
Zt469_000000F_arrow_1319	1.03949385316524	0.0992449089327288	1.35959462105788	0.0246949293661915	0.722486155651244	0.267889804767056	-2.21709425522679	0.000102056782276883	0.320100767892642	0.883277360278722	-0.637108465406635	0.736078688678663	-2.93958041087804	1.83207948660766e-07
Zt469_000000F_arrow_1320	-0.693551881361544	0.39136439488962	1.31661925970475	0.181827301122867	-0.11441712044758	0.907619991693576	-2.27723377473358	0.000479098640949008	2.01017114106629	0.18678593999287	-1.43103638015233	0.55211197007923	-2.162816654286	0.00206858172153183
Zt469_000000F_arrow_1321	-0.853594740458802	0.0120657287222386	-0.647572340234577	0.0839138514240623	-0.315454360067692	0.425324313784865	-1.17858343209867	0.000195133825129424	0.206022400224225	0.875938870520182	0.332117980166885	0.787400377412507	-0.863129072030982	0.0129220895026285
Zt469_000000F_arrow_1322	-0.780672243437417	0.151467116160679	-1.19210628656043	0.0228112268314065	-0.828361375253802	0.119727119203539	0.923863967083305	0.0674475463037236	-0.41143404312301	0.806484835581738	0.363744911306625	0.854906453691575	1.75222534233711	0.000398370496504223
Zt469_000000F_arrow_1323	0.9864500781814	0.0102534149539342	1.55200936195585	0.000260838285587706	1.41274373900124	0.000188235906067842	-1.16413043977531	0.000960177779088277	0.565559283774447	0.606108435880148	-0.139265622954605	0.953927082028608	-2.57687417877655	1.57779248109596e-12
Zt469_000000F_arrow_1324	-0.381496810461702	0.56584818809689	-0.997356017821137	0.0962153306472182	0.571559041283607	0.388040097725623	0.628524102981705	0.256098631264608	-0.615859207359435	0.695986166690589	1.56891505910474	0.172212500583988	0.056965061698098	0.951726888138491
Zt469_000000F_arrow_1325	-0.112384644340457	0.908718976182322	-0.4687980812463	0.619905369291328	-0.243265061526869	0.788514165552215	-0.337719308873784	0.644395008400782	-0.356413436905843	NA	0.225533019719431	NA	-0.0944542473469154	0.93076055053878
Zt469_000000F_arrow_1326	1.18865339243032	0.000137425892494027	0.628897216620059	0.078071891948978	1.50632792147455	1.59125191800633e-06	0.427618737843655	0.171302952576191	-0.55975617581026	0.456653910170687	0.87743070485449	0.220351719342757	-1.07870918363089	0.000955857100583593
Zt469_000000F_arrow_1327	-3.63288891404293	1.20418242236324e-14	-3.75267744762764	1.24827977526931e-14	-3.6065923820059	2.29244428103256e-14	-0.290957933919343	0.624623696608803	-0.119788533584716	0.954311127335968	0.146085065621746	0.955414018639216	3.31563444808656	6.3897377101105e-13
Zt469_000000F_arrow_1328	1.21968896865807	3.58057621528968e-06	1.11604505489684	5.43112184076376e-05	1.17463120569291	8.39641357452301e-06	0.973410966304782	0.000175713479516916	-0.103643913761222	0.929220278461553	0.0585861507960643	0.970561834965383	-0.201220239388126	0.551897595584252
Zt469_000000F_arrow_1329	0.0296812423892207	0.974561490015117	0.530481118588354	0.466877190400008	0.210455989964609	0.766356667732148	0.335038951826585	0.568463437735001	0.500799876199133	0.806484835581738	-0.320025128623744	0.911657516442508	0.124582961861975	0.872758162579392
Zt469_000000F_arrow_1330	-0.695676636070564	0.0303429087828337	-0.36634764347458	0.321585415083692	-0.0640671038020174	0.882998908272887	-0.148180374433127	0.684569838203808	0.329328992595984	0.714882910699043	0.302280539672562	0.786525613312865	-0.0841132706311092	0.850065076054566
Zt469_000000F_arrow_1331	0.230045470853572	0.637696519440781	-0.293243942396176	0.555193559380046	0.355096341159797	0.438524875929768	-0.729006829133557	0.0512677142611786	-0.523289413249748	0.61797918624331	0.648340283555973	0.567880566559842	-1.08410317029335	0.00631931199051997
Zt469_000000F_arrow_1332	-4.62504005551359	5.89748350648422e-20	-4.01242003190482	2.16506713808272e-14	-3.6992202766719	8.65336373193564e-13	-0.661728642056674	0.267185324264879	0.612620023608773	0.661128837896798	0.31319975523292	0.8920303950404	3.03749163461522	2.69843177070176e-09
Zt469_000000F_arrow_1333	-5.50242288697428	4.25884645174004e-24	-5.29443059519796	9.08089084304438e-22	-4.63656732714862	4.40113158418083e-17	-1.54633869835176	0.00940701962575454	0.207992291776324	0.926817572726942	0.657863268049343	0.707872958487661	3.09022862879685	9.70650388037412e-09
Zt469_000000F_arrow_1334	-6.32532518903002	1.77272973323945e-20	-6.9499295650925	1.59981266237178e-24	-6.37652943926428	7.79112043111878e-21	-0.120785513759668	0.901720428501245	-0.624604376062477	0.760697335492193	0.573400125828213	0.814287877750338	6.25574392550461	2.7874527018505e-21
Zt469_000000F_arrow_1335	-7.13363523202752	1.31091070774422e-66	-7.65096138672605	2.73871503650144e-76	-7.09015596585426	8.65379220674989e-66	-1.59634724774603	0.000420371794335447	-0.517326154698533	0.617005181590582	0.560805420871795	0.636498616407055	5.49380871810823	2.21729866634588e-45
Zt469_000000F_arrow_1336	-5.11759037057296	9.17491049170663e-22	-5.35847634588407	2.50581716567831e-23	-4.62365284455047	9.8672474008986e-18	-0.855911216208911	0.166790824120659	-0.240885975311104	0.908110251563695	0.734823501333593	0.642826123127628	3.76774162834156	6.51545072521243e-13
Zt469_000000F_arrow_1337	-5.17803139831364	2.29096435995398e-32	-5.56004516792809	7.03383558685388e-37	-4.77433035158655	1.70365525466139e-27	-0.161478250110323	0.787356084161077	-0.382013769614444	0.792437686985776	0.785714816341534	0.496023230232914	4.61285210147623	1.26175102602526e-26
Zt469_000000F_arrow_1338	1.02654819493475	0.00119249651460951	1.55487745235925	1.53959190569571e-06	1.88955677401298	7.96835341471357e-10	0.437839863650722	0.19075064472188	0.528329257424498	0.463715724381125	0.334679321653731	0.774438919077921	-1.45171691036226	4.56684495338062e-06
Zt469_000000F_arrow_1339	1.2387716379785	0.0102944192663977	1.60749832984496	0.00224414332297235	1.73559386681104	0.00027595437106021	0.79782545411717	0.0908364646390458	0.368726691866462	0.847187441880333	0.128095536966077	0.967298558847986	-0.937768412693868	0.0713582414505213
Zt469_000000F_arrow_1340	0.18332395430249	0.605768460291329	0.236961832419967	0.500851830354515	-0.323297085085442	0.312060654156944	-0.80173852639194	0.00406115878949338	0.0536378781174768	0.96710547358489	-0.56025891750541	0.403434183589293	-0.478441441306498	0.119459185411624
Zt469_000000F_arrow_1341	-0.879832538550658	0.0851538941441014	-0.914131620268938	0.083707281991394	-0.55038180633745	0.314043211276157	0.378213339001081	0.478119803675116	-0.0342990817182792	0.989949935608554	0.363749813931487	0.853543190512397	0.928595145338531	0.0708351251416601
Zt469_000000F_arrow_1342	0.515386546827476	0.378903124095182	1.26814500619527	0.0251933033193243	0.306304959401031	0.620088790138717	-0.596483438180825	0.256084543634114	0.75275845936779	0.567962742957114	-0.961840046794235	0.489287007092041	-0.902788397581855	0.091483535771348
Zt469_000000F_arrow_1343	-0.338215640101407	0.42053775592159	-0.563320490322763	0.162363228003982	-0.682869261709254	0.0641308529745901	-1.11633091936016	0.000967188327649727	-0.225104850221356	0.871810944564002	-0.119548771386491	0.953639022567999	-0.433461657650906	0.278544212521243
Zt469_000000F_arrow_1344	-1.83807415909512	0.00167462762548016	-1.71749170824329	0.0115979210577344	-2.62863544652042	1.52157122669632e-06	-4.53657617737714	1.33785216715109e-19	0.120582450851825	0.96721184998425	-0.911143738277125	0.626962728595099	-1.90794073085672	0.000361374618045655
Zt469_000000F_arrow_1345	1.32445389892334	8.28744270428786e-07	1.36785648905895	3.86413798044896e-07	0.997693928907907	0.000260722449808662	0.205727817978048	0.52393086557375	0.0434025901356157	0.972520080816507	-0.370162560151044	0.645527034912034	-0.791966110929859	0.00532715140491824
Zt469_000000F_arrow_1346	-0.211419496112309	0.427440840944417	0.0228735543643318	0.947058742486299	0.494853611536577	0.036553338845441	0.174843078651888	0.486688433393749	0.234293050476641	0.727889928845739	0.471980057172246	0.389235690720259	-0.32001053288469	0.211818042392431
Zt469_000000F_arrow_1347	-0.394507056038869	0.384588991154341	0.768509584836771	0.191366637264448	-0.325666860933249	0.482696562056712	0.0410504057022958	0.93163833212729	1.16301664087564	0.221898417212481	-1.09417644577002	0.377675027511115	0.366717266635545	0.427116328994509
Zt469_000000F_arrow_1348	-0.284619349639039	0.498007611474695	-0.54286260784374	0.171933452547488	0.264015227056838	0.539507037133938	0.199790195340962	0.613873002555512	-0.258243258204701	0.842269803175399	0.806877834900578	0.32733127772727	-0.0642250317158768	0.90510658762771
Zt469_000000F_arrow_1349	-0.0825584472599508	0.906721872229722	0.498057410061347	0.46035536706777	-0.260762034950464	0.671941023258228	0.0342608531871769	0.956826337222125	0.580615857321298	0.720393597090614	-0.758819445011811	0.650415958046317	0.295022888137641	0.629883074264168
Zt469_000000F_arrow_1350	1.43283241893846	0.0780790193508819	2.69630156156188	0.0042479305694261	2.60822695709086	0.00119444520113475	2.51945561354039	0.000463925029549119	1.26346914262341	0.582785517452813	-0.0880746044710192	0.984305802279268	-0.0887713435504703	0.947698953221423
Zt469_000000F_arrow_1351	0.583652903925503	0.221465247148516	0.0315086068459352	0.961239310942431	0.789211032418031	0.082167702926987	-1.68995519539043	2.77225501259193e-05	-0.552144297079568	0.613888152976481	0.757702425572096	0.498136775697047	-2.47916622780846	1.49204484331194e-09
Zt469_000000F_arrow_1352	-0.0823862931670314	0.828368031784969	0.753397534025857	0.0279282104747881	0.269139671272527	0.417515287439493	-0.107769551705958	0.73808652300465	0.835783827192888	0.124603534462396	-0.48425786275333	0.615048635340151	-0.376909222978486	0.240082703839364
[truncated: 10,515 more rows]

## Sheet: TableS14
Table S14. Summary of D statistics results.
[truncated: 10 more rows]

## Sheet: TableS15
Table S15. List of primers and expected amplicon sizes used in this study.
Primer_ID	Unitig_target_Zt469	Sequence (5'-3')	Expected amplicon size (bp)	Objective
[truncated: 2 more rows]
